# Supplementary material for: Gene‐Smoking Interaction in Insulin Sensitivity and β‐Cell Function Among Normal Glucose Tolerance Individuals
Source: J Diabetes. 2025 Jul 28;17(7):e70131. doi: 10.1111/1753-0407.70131 (PMC12301937; doi:10.1111/1753-0407.70131)
Supplement: Supplementary file 2 — Table S1. [file JDB-17-e70131-s001.xlsx]

## Sheet: Contents
Legends for supplemental tables
Table S1. Mediation Analysis of Insulin Sensitivity Index ISIc on the Relationship Between Smoking and β-Cell Function
Table S2. Results of Genome-Wide Gene-Smoking Interaction Analysis for Insulin Sensitivity.
Table S3. Results of Genome-Wide Gene-Smoking Interaction Analysis for Islet β-Cell Function.
Table S4. eQTL Analysis for rs4713207 in Normal Tissues from 3DSNP.
Table S5. Chromatin Interaction around rs4713207 in the Pancreas Tissue.
Table S6. Chromatin Interaction around rs201613 in the Pancreas Tissue.
Table S7. Results of eQTL Colocalization for Significant GWIS Loci.

## Sheet: Table S1
Table S1. Mediation Analysis of Insulin Sensitivity Index ISIc on the Relationship Between Smoking and β-Cell Function
β cell function index	Mediation effect	P_med	Proportion mediated (%)	P_prop
CIR	-0.044	0.028	34.02	0.036
IGI	-0.04	0.024	28.96	0.024
INSR30	-0.075	0.02	61.96	0.034
INSR120	-0.078	0.04	59.5	0.038

## Sheet: Table S2
Table S2. Results of Genome-Wide Gene-Smoking Interaction Analysis for Insulin Sensitivity.
ID	CHROM	GENPOS	NEA	EA	EAF_NJ	N	TEST	BETA_NJ	SE_NJ	CHISQ	LOG10P	P_NJ	EAF_meta	BETA_meta	SE_meta	P_meta	Direction	EAF_JR	N_JR	BETA_JR	SE_JR	P_JR	trait
chr6:29274681:GA:G	6	29274681	GA	G	0.469136	1377	ADD-INT_SNPxenvir	0.368976	0.0717213	26.4667	6.57167	2.68e-07	0.469136	0.3214	0.0562	1.09e-08	++	0.443299	485	0.245592	0.0905522	0.00668482	HOMA-IR
chr6:29278794:T:C	6	29278794	T	C	0.469136	1377	ADD-INT_SNPxenvir	0.368976	0.0717213	26.4667	6.57167	2.68e-07	0.469136	0.3214	0.0562	1.09e-08	++	0.443299	485	0.245592	0.0905522	0.00668482	HOMA-IR
chr6:29282299:T:C	6	29282299	T	C	0.470588	1377	ADD-INT_SNPxenvir	0.369435	0.0717712	26.4957	6.5782	2.64e-07	0.470588	0.3208	0.0562	1.16e-08	++	0.44433	485	0.243533	0.0904606	0.00709954	HOMA-IR
chr6:29289995:C:T	6	29289995	C	T	0.466231	1377	ADD-INT_SNPxenvir	0.358744	0.0728504	24.2497	6.07252	8.46e-07	0.466231	0.315	0.0569	3.1e-08	++	0.441237	485	0.246518	0.0911052	0.00681271	HOMA-IR
chr6:29290190:G:A	6	29290190	G	A	0.466231	1377	ADD-INT_SNPxenvir	0.358744	0.0728504	24.2497	6.07252	8.46e-07	0.466231	0.315	0.0569	3.1e-08	++	0.441237	485	0.246518	0.0911052	0.00681271	HOMA-IR
chr6:29296318:A:AT	6	29296318	A	AT	0.466231	1377	ADD-INT_SNPxenvir	0.356471	0.0725812	24.1213	6.04356	9.05e-07	0.466231	0.311	0.0565	3.73e-08	++	0.439175	485	0.241037	0.0900859	0.00745882	HOMA-IR
chr6:29296878:A:G	6	29296878	A	G	0.465868	1377	ADD-INT_SNPxenvir	0.355684	0.0726105	23.9955	6.0152	9.66e-07	0.465868	0.3105	0.0565	3.95e-08	++	0.439175	485	0.241037	0.0900859	0.00745882	HOMA-IR
chr6:29299398:A:G	6	29299398	A	G	0.465868	1377	ADD-INT_SNPxenvir	0.355684	0.0726105	23.9955	6.0152	9.66e-07	0.465868	0.3105	0.0565	3.95e-08	++	0.439175	485	0.241037	0.0900859	0.00745882	HOMA-IR
chr6:124617296:T:A	6	124617296	T	A	0.132171	1377	ADD-INT_SNPxenvir	-0.512766	0.102698	24.9296	6.22577	5.95e-07	0.132171	-0.4484	0.0822	4.83e-08	--	0.125519	482	-0.333883	0.136935	0.0147584	ISIc
chr6:29221754:A:G	6	29221754	A	G	0.49528	1377	ADD-INT_SNPxenvir	0.358738	0.0714779	25.189	6.28419	5.2e-07	0.49528	0.3026	0.0557	5.5e-08	++	0.471134	485	0.216002	0.0888396	0.0150418	HOMA-IR
chr6:29232047:G:T	6	29232047	G	T	0.494916	1377	ADD-INT_SNPxenvir	0.354391	0.0714674	24.5896	6.14914	7.09e-07	0.494916	0.3	0.0557	7.13e-08	++	0.471134	485	0.216002	0.0888396	0.0150418	HOMA-IR
chr6:29232468:T:A	6	29232468	T	A	0.494916	1377	ADD-INT_SNPxenvir	0.354391	0.0714674	24.5896	6.14914	7.09e-07	0.494916	0.3	0.0557	7.13e-08	++	0.471134	485	0.216002	0.0888396	0.0150418	HOMA-IR
chr6:29242819:T:G	6	29242819	T	G	0.494916	1377	ADD-INT_SNPxenvir	0.354391	0.0714674	24.5896	6.14914	7.09e-07	0.494916	0.3	0.0557	7.13e-08	++	0.471134	485	0.216002	0.0888396	0.0150418	HOMA-IR
chr6:29243123:C:T	6	29243123	C	T	0.494916	1377	ADD-INT_SNPxenvir	0.354391	0.0714674	24.5896	6.14914	7.09e-07	0.494916	0.3	0.0557	7.13e-08	++	0.471134	485	0.216002	0.0888396	0.0150418	HOMA-IR
chr6:124614999:C:T	6	124614999	C	T	0.131808	1377	ADD-INT_SNPxenvir	-0.512707	0.104073	24.2698	6.07706	8.37e-07	0.131808	-0.4435	0.083	9.04e-08	--	0.124481	482	-0.322771	0.137461	0.0188695	ISIc
chr6:29277430:A:G	6	29277430	A	G	0.496006	1377	ADD-INT_SNPxenvir	0.354227	0.0715506	24.5097	6.13113	7.39e-07	0.496006	0.2949	0.0556	1.15e-07	++	0.471134	485	0.204254	0.0884632	0.0209484	HOMA-IR
chr6:29279207:G:A	6	29279207	G	A	0.496006	1377	ADD-INT_SNPxenvir	0.354227	0.0715506	24.5097	6.13113	7.39e-07	0.496006	0.2949	0.0556	1.15e-07	++	0.471134	485	0.204254	0.0884632	0.0209484	HOMA-IR
chr6:29279208:C:G	6	29279208	C	G	0.496006	1377	ADD-INT_SNPxenvir	0.354227	0.0715506	24.5097	6.13113	7.39e-07	0.496006	0.2949	0.0556	1.15e-07	++	0.471134	485	0.204254	0.0884632	0.0209484	HOMA-IR
chr6:29284129:G:T	6	29284129	G	T	0.497458	1377	ADD-INT_SNPxenvir	0.354473	0.0715544	24.541	6.1382	7.27e-07	0.497458	0.2943	0.0556	1.22e-07	++	0.472165	485	0.202405	0.0883951	0.0220343	HOMA-IR
chr6:29284349:T:C	6	29284349	T	C	0.497458	1377	ADD-INT_SNPxenvir	0.354473	0.0715544	24.541	6.1382	7.27e-07	0.497458	0.2943	0.0556	1.22e-07	++	0.472165	485	0.202405	0.0883951	0.0220343	HOMA-IR
chr6:29287192:G:C	6	29287192	G	C	0.497458	1377	ADD-INT_SNPxenvir	0.354473	0.0715544	24.541	6.1382	7.27e-07	0.497458	0.2943	0.0556	1.22e-07	++	0.472165	485	0.202405	0.0883951	0.0220343	HOMA-IR
chr6:29244425:T:C	6	29244425	T	C	0.496369	1377	ADD-INT_SNPxenvir	0.352204	0.0715844	24.2076	6.06303	8.65e-07	0.496369	0.2941	0.0557	1.27e-07	++	0.472165	485	0.205246	0.0884989	0.020385	HOMA-IR
chr6:29246352:G:A	6	29246352	G	A	0.496369	1377	ADD-INT_SNPxenvir	0.352204	0.0715844	24.2076	6.06303	8.65e-07	0.496369	0.2941	0.0557	1.27e-07	++	0.472165	485	0.205246	0.0884989	0.020385	HOMA-IR
chr6:29252323:A:G	6	29252323	A	G	0.496369	1377	ADD-INT_SNPxenvir	0.352204	0.0715844	24.2076	6.06303	8.65e-07	0.496369	0.2941	0.0557	1.27e-07	++	0.472165	485	0.205246	0.0884989	0.020385	HOMA-IR
chr6:29258018:T:C	6	29258018	T	C	0.496369	1377	ADD-INT_SNPxenvir	0.352204	0.0715844	24.2076	6.06303	8.65e-07	0.496369	0.2941	0.0557	1.27e-07	++	0.472165	485	0.205246	0.0884989	0.020385	HOMA-IR
chr6:29262906:T:C	6	29262906	T	C	0.496369	1377	ADD-INT_SNPxenvir	0.352204	0.0715844	24.2076	6.06303	8.65e-07	0.496369	0.2941	0.0557	1.27e-07	++	0.472165	485	0.205246	0.0884989	0.020385	HOMA-IR
chr6:29299277:T:A	6	29299277	T	A	0.494916	1377	ADD-INT_SNPxenvir	0.34582	0.0728778	22.517	5.68132	2.08e-06	0.494916	0.2914	0.0561	2.05e-07	++	0.473196	485	0.212319	0.0879123	0.01573	HOMA-IR
chr6:124614744:T:C	6	124614744	T	C	0.139434	1377	ADD-INT_SNPxenvir	-0.486715	0.101826	22.8471	5.75593	1.75e-06	0.139434	-0.4157	0.0802	2.19e-07	--	0.133817	482	-0.2996	0.13025	0.0214368	ISIc
chr6:29288643:A:G	6	29288643	A	G	0.494916	1377	ADD-INT_SNPxenvir	0.347223	0.0718385	23.3615	5.87212	1.34e-06	0.494916	0.2869	0.0559	2.84e-07	++	0.470103	485	0.194467	0.0889175	0.0287382	HOMA-IR
chr6:124614698:A:G	6	124614698	A	G	0.139797	1377	ADD-INT_SNPxenvir	-0.47855	0.101789	22.103	5.5877	2.58e-06	0.139797	-0.4107	0.0802	3.04e-07	--	0.133817	482	-0.2996	0.13025	0.0214368	ISIc
chr6:29295580:A:G	6	29295580	A	G	0.493101	1377	ADD-INT_SNPxenvir	0.344506	0.0728052	22.3908	5.65279	2.22e-06	0.493101	0.2856	0.0561	3.51e-07	++	0.46701	485	0.199759	0.0878873	0.0230324	HOMA-IR
chr6:29296406:G:A	6	29296406	G	A	0.493101	1377	ADD-INT_SNPxenvir	0.344506	0.0728052	22.3908	5.65279	2.22e-06	0.493101	0.2856	0.0561	3.51e-07	++	0.46701	485	0.199759	0.0878873	0.0230324	HOMA-IR
chr6:29298896:T:C	6	29298896	T	C	0.492738	1377	ADD-INT_SNPxenvir	0.343706	0.0728313	22.271	5.6257	2.37e-06	0.492738	0.2851	0.0561	3.7e-07	++	0.46701	485	0.199759	0.0878873	0.0230324	HOMA-IR
chr2:200782721:A:G	2	200782721	A	G	0.0196078	1377	ADD-INT_SNPxenvir	0.876353	0.23851	13.5004	3.62248	0.000238517	0.0196078	0.9597	0.1904	4.67e-07	++	0.0197095	482	1.10624	0.316275	0.000469278	ISIc
chr9:81420659:C:A	9	81420659	C	A	0.05374	1377	ADD-INT_SNPxenvir	-0.748938	0.160045	21.8981	5.54132	2.88e-06	0.05374	-0.7266	0.1451	5.49e-07	--	0.0443299	485	-0.623696	0.343646	0.0695328	LIRI
chr6:29371185:G:A	6	29371185	G	A	0.428105	1377	ADD-INT_SNPxenvir	0.330735	0.074883	19.5072	4.99905	1e-05	0.428105	0.2919	0.0583	5.59e-07	++	0.406186	485	0.231939	0.0929544	0.012589	HOMA-IR
chr2:222928384:A:G	2	222928384	A	G	0.0482934	1377	ADD-INT_SNPxenvir	-0.690377	0.176879	15.2341	4.0224	9.5e-05	0.0482934	-0.7208	0.1442	5.77e-07	--	0.0608247	485	-0.781182	0.249028	0.00170726	LIRI
chr6:124609923:A:C	6	124609923	A	C	0.139434	1377	ADD-INT_SNPxenvir	-0.479369	0.103145	21.5996	5.47376	3.36e-06	0.139434	-0.4035	0.081	6.35e-07	--	0.13278	482	-0.281257	0.130903	0.0316665	ISIc
chr2:202784909:A:G	2	202784909	A	G	0.82716	1377	ADD-INT_SNPxenvir	-0.474814	0.0973455	23.7911	5.96909	1.07e-06	0.17284	-0.3767	0.0757	6.39e-07	--	0.83299	485	-0.227058	0.12026	0.0590187	HOMA-IR
chr6:29228404:G:T	6	29228404	G	T	0.506536	1377	ADD-INT_SNPxenvir	0.33867	0.0722976	21.9434	5.5516	2.81e-06	0.493464	0.276	0.0555	6.52e-07	++	0.48866	485	0.186283	0.0865324	0.0313379	HOMA-IR
chr6:29274681:GA:G	6	29274681	GA	G	0.469136	1377	ADD-INT_SNPxenvir	-0.322712	0.0715391	20.349	5.19026	6.45e-06	0.469136	-0.2835	0.0573	7.35e-07	--	0.446058	482	-0.213667	0.0954936	0.0252534	ISIc
chr6:29278794:T:C	6	29278794	T	C	0.469136	1377	ADD-INT_SNPxenvir	-0.322712	0.0715391	20.349	5.19026	6.45e-06	0.469136	-0.2835	0.0573	7.35e-07	--	0.446058	482	-0.213667	0.0954936	0.0252534	ISIc
chr10:133014427:G:A	10	133014427	G	A	0.491285	1377	ADD-INT_SNPxenvir	0.360658	0.0699472	26.5858	6.59844	2.52e-07	0.491285	0.2823	0.0571	7.64e-07	++	0.494845	485	0.125856	0.0987892	0.202669	HOMA-IR
chr6:124608772:T:C	6	124608772	T	C	0.135802	1377	ADD-INT_SNPxenvir	-0.475175	0.105	20.4798	5.21994	6.03e-06	0.135802	-0.4056	0.0821	7.74e-07	--	0.130705	482	-0.296348	0.131597	0.024326	ISIc
chr2:200784390:G:A	2	200784390	G	A	0.0225127	1377	ADD-INT_SNPxenvir	0.796206	0.229102	12.0779	3.29224	0.000510223	0.0225127	0.9051	0.184	8.67e-07	++	0.0217842	482	1.1027	0.308682	0.000353908	ISIc
chr6:29300601:G:C	6	29300601	G	C	0.500363	1377	ADD-INT_SNPxenvir	0.349716	0.0721535	23.4918	5.90153	1.25e-06	0.499637	0.2732	0.0556	8.8e-07	++	0.47732	485	0.161676	0.0870961	0.0634103	HOMA-IR
chr2:202784909:A:G	2	202784909	A	G	0.82716	1377	ADD-INT_SNPxenvir	0.383668	0.093283	16.9164	4.40823	3.91e-05	0.17284	0.3676	0.075	9.39e-07	++	0.83195	482	0.338262	0.125911	0.00722005	ISIc
chr10:133013682:G:A	10	133013682	G	A	0.498911	1377	ADD-INT_SNPxenvir	0.346888	0.0711315	23.7824	5.96712	1.08e-06	0.498911	0.2816	0.0575	9.54e-07	++	0.498969	485	0.159003	0.0974898	0.102896	HOMA-IR
chr6:29282299:T:C	6	29282299	T	C	0.470588	1377	ADD-INT_SNPxenvir	-0.320082	0.0715615	20.0062	5.11242	7.72e-06	0.470588	-0.2795	0.0572	1.05e-06	--	0.447095	482	-0.207366	0.0953932	0.0297201	ISIc
chr12:99476115:A:G	12	99476115	A	G	0.215686	1377	ADD-INT_SNPxenvir	0.385436	0.0990522	15.1418	4.00117	9.97e-05	0.215686	0.389	0.0798	1.09e-06	++	0.196907	485	0.395613	0.13476	0.00332805	LIRI
chr6:124610190:G:T	6	124610190	G	T	0.136166	1377	ADD-INT_SNPxenvir	-0.470677	0.104781	20.1782	5.15148	7.06e-06	0.136166	-0.3996	0.0821	1.14e-06	--	0.129668	482	-0.286559	0.132213	0.0302044	ISIc
chr2:202791801:T:C	2	202791801	T	C	0.831518	1377	ADD-INT_SNPxenvir	-0.463113	0.098025	22.3204	5.63686	2.31e-06	0.168482	-0.3733	0.077	1.24e-06	--	0.841237	485	-0.228746	0.124399	0.0659417	HOMA-IR
chr2:202798705:C:CT	2	202798705	C	CT	0.828613	1377	ADD-INT_SNPxenvir	-0.455514	0.0967784	22.1537	5.59916	2.52e-06	0.171387	-0.3661	0.0762	1.55e-06	--	0.837113	485	-0.220281	0.12355	0.0745985	HOMA-IR
chr16:77898791:G:A	16	77898791	G	A	0.132171	1377	ADD-INT_SNPxenvir	-0.427574	0.102898	17.2666	4.48833	3.25e-05	0.132171	-0.3986	0.0832	1.66e-06	--	0.133817	482	-0.343854	0.141415	0.0150352	ISIc
chr2:202797056:A:G	2	202797056	A	G	0.831518	1377	ADD-INT_SNPxenvir	-0.463113	0.098025	22.3204	5.63686	2.31e-06	0.168482	-0.3683	0.0769	1.7e-06	--	0.840206	485	-0.216127	0.124149	0.0817071	HOMA-IR
chr6:29378449:G:A	6	29378449	G	A	0.439361	1377	ADD-INT_SNPxenvir	0.340841	0.0757817	20.229	5.16302	6.87e-06	0.439361	0.281	0.0588	1.75e-06	++	0.415464	485	0.19066	0.0931202	0.0406125	HOMA-IR
chr11:31588046:CAT:C	11	31588046	CAT	C	0.170661	1377	ADD-INT_SNPxenvir	-0.333248	0.101767	10.723	2.97547	0.00105811	0.170661	-0.3638	0.0763	1.88e-06	--	0.180412	485	-0.403193	0.11545	0.000478762	HOMA-IR
chr10:133019278:G:A	10	133019278	G	A	0.462237	1377	ADD-INT_SNPxenvir	0.323189	0.0729541	19.6252	5.02586	9.42e-06	0.462237	0.2767	0.0581	1.89e-06	++	0.461856	485	0.196266	0.0959319	0.0407671	HOMA-IR
chr6:29289995:C:T	6	29289995	C	T	0.466231	1377	ADD-INT_SNPxenvir	-0.306098	0.0710844	18.5426	4.77951	1.66e-05	0.466231	-0.272	0.0571	1.93e-06	--	0.443983	482	-0.209694	0.0960002	0.0289394	ISIc
chr6:29290190:G:A	6	29290190	G	A	0.466231	1377	ADD-INT_SNPxenvir	-0.306098	0.0710844	18.5426	4.77951	1.66e-05	0.466231	-0.272	0.0571	1.93e-06	--	0.443983	482	-0.209694	0.0960002	0.0289394	ISIc
chr10:133014427:G:A	10	133014427	G	A	0.491285	1377	ADD-INT_SNPxenvir	-0.306394	0.07085	18.7017	4.81574	1.53e-05	0.491285	-0.2785	0.0586	1.98e-06	--	0.495851	482	-0.218268	0.103997	0.0358352	ISIc
chr2:202801059:T:C	2	202801059	T	C	0.832607	1377	ADD-INT_SNPxenvir	-0.458491	0.0981931	21.8022	5.51963	3.02e-06	0.167393	-0.3652	0.077	2.11e-06	--	0.840206	485	-0.216127	0.124149	0.0817071	HOMA-IR
chr2:202799521:G:T	2	202799521	G	T	0.832244	1377	ADD-INT_SNPxenvir	-0.458425	0.0979322	21.9121	5.54451	2.85e-06	0.167756	-0.364	0.0768	2.17e-06	--	0.839175	485	-0.212768	0.123944	0.0860459	HOMA-IR
chr20:54205761:G:C	20	54205761	G	C	0.175744	1377	ADD-INT_SNPxenvir	-0.361166	0.0922311	15.3341	4.0454	9.01e-05	0.175744	-0.367	0.0775	2.19e-06	--	0.167012	482	-0.381132	0.143045	0.00771223	ISIc
chr10:133021631:A:G	10	133021631	A	G	0.753086	1377	ADD-INT_SNPxenvir	-0.387161	0.0792523	23.8648	5.98572	1.03e-06	0.246914	-0.3025	0.064	2.24e-06	--	0.753112	482	-0.144505	0.108296	0.182087	ISIc
chr6:29022272:C:T	6	29022272	C	T	0.400508	1377	ADD-INT_SNPxenvir	-0.335634	0.0722698	21.5684	5.46671	3.41e-06	0.400508	-0.2642	0.0559	2.26e-06	--	0.421649	485	-0.158113	0.0881038	0.0727143	HOMA-IR
chr19:50755296:T:C	19	50755296	T	C	0.435367	1377	ADD-INT_SNPxenvir	-0.325062	0.0725489	20.0757	5.12822	7.44e-06	0.435367	-0.2855	0.0605	2.39e-06	--	0.413402	485	-0.194924	0.10969	0.0755614	LIRI
chr5:123269732:C:T	5	123269732	C	T	0.0272331	1377	ADD-INT_SNPxenvir	0.886021	0.241582	13.4511	3.61108	0.000244861	0.0272331	0.8734	0.1852	2.4e-06	++	0.0329897	485	0.855502	0.288321	0.00300532	LIRI
chr10:133018896:A:G	10	133018896	A	G	0.475309	1377	ADD-INT_SNPxenvir	-0.265493	0.0703848	14.2282	3.79067	0.000161931	0.475309	-0.2667	0.0566	2.41e-06	--	0.46888	482	-0.268923	0.0950403	0.00466112	ISIc
chr2:42250837:A:G	2	42250837	A	G	0.0232389	1377	ADD-INT_SNPxenvir	-0.784764	0.225391	12.1229	3.30272	0.000498058	0.0232389	-0.8526	0.1809	2.45e-06	--	0.0247423	485	-0.975456	0.3034	0.00130407	HOMA-IR
chr2:202780272:G:C	2	202780272	G	C	0.833333	1377	ADD-INT_SNPxenvir	0.35967	0.0942469	14.5638	3.86808	0.000135494	0.166667	0.3613	0.077	2.74e-06	++	0.842324	482	0.364475	0.133707	0.0064121	ISIc
chr10:133018896:A:G	10	133018896	A	G	0.475309	1377	ADD-INT_SNPxenvir	0.307661	0.0699718	19.333	4.95944	1.1e-05	0.475309	0.2599	0.0555	2.81e-06	++	0.469072	485	0.179063	0.0910732	0.0492822	HOMA-IR
chr6:29296318:A:AT	6	29296318	A	AT	0.466231	1377	ADD-INT_SNPxenvir	-0.299168	0.0711355	17.6872	4.5844	2.6e-05	0.466231	-0.2662	0.0569	2.93e-06	--	0.441909	482	-0.207408	0.0948993	0.0288483	ISIc
chr6:29221754:A:G	6	29221754	A	G	0.49528	1377	ADD-INT_SNPxenvir	-0.323028	0.0700602	21.2588	5.39656	4.01e-06	0.49528	-0.2622	0.0561	2.97e-06	--	0.474066	482	-0.153375	0.0937187	0.101725	ISIc
chr2:200827496:G:C	2	200827496	G	C	0.0185185	1377	ADD-INT_SNPxenvir	0.834857	0.245993	11.5181	3.16164	0.000689223	0.0185185	0.9187	0.1968	3.02e-06	++	0.0197095	482	1.06759	0.32781	0.00112696	ISIc
chr6:29028525:AATAGCCAGAGT:A	6	29028525	AATAGCCAGAGT	A	0.400508	1377	ADD-INT_SNPxenvir	-0.338959	0.0723076	21.9748	5.5587	2.76e-06	0.400508	-0.2615	0.056	3.04e-06	--	0.421649	485	-0.145239	0.088631	0.101277	HOMA-IR
chr10:133019278:G:A	10	133019278	G	A	0.462237	1377	ADD-INT_SNPxenvir	-0.275032	0.0721135	14.5456	3.86389	0.000136808	0.462237	-0.2734	0.0586	3.13e-06	--	0.462656	482	-0.270187	0.100738	0.00731678	ISIc
chr6:29296878:A:G	6	29296878	A	G	0.465868	1377	ADD-INT_SNPxenvir	-0.297917	0.0711542	17.5303	4.54858	2.83e-05	0.465868	-0.2653	0.0569	3.15e-06	--	0.441909	482	-0.207408	0.0948993	0.0288483	ISIc
chr6:29299398:A:G	6	29299398	A	G	0.465868	1377	ADD-INT_SNPxenvir	-0.297917	0.0711542	17.5303	4.54858	2.83e-05	0.465868	-0.2653	0.0569	3.15e-06	--	0.441909	482	-0.207408	0.0948993	0.0288483	ISIc
chr2:202780272:G:C	2	202780272	G	C	0.833333	1377	ADD-INT_SNPxenvir	-0.448145	0.0983409	20.7668	5.28505	5.19e-06	0.166667	-0.363	0.0779	3.18e-06	--	0.843299	485	-0.219339	0.127687	0.0858361	HOMA-IR
chr10:133013682:G:A	10	133013682	G	A	0.498911	1377	ADD-INT_SNPxenvir	-0.288949	0.0717272	16.2284	4.25068	5.61e-05	0.498911	-0.2739	0.0588	3.18e-06	--	0.5	482	-0.242968	0.10259	0.0178678	ISIc
chr6:29018094:T:C	6	29018094	T	C	0.398693	1377	ADD-INT_SNPxenvir	-0.336244	0.0727696	21.3506	5.41736	3.83e-06	0.398693	-0.2618	0.0562	3.19e-06	--	0.417526	485	-0.151746	0.0884411	0.0862025	HOMA-IR
chr6:29034904:G:GT	6	29034904	G	GT	0.399056	1377	ADD-INT_SNPxenvir	-0.338026	0.0723287	21.8413	5.52848	2.96e-06	0.399056	-0.261	0.056	3.21e-06	--	0.421649	485	-0.145239	0.088631	0.101277	HOMA-IR
chr19:56239898:T:G	19	56239898	T	G	0.215686	1377	ADD-INT_SNPxenvir	-0.250604	0.0892786	7.87922	2.30098	0.00500058	0.215686	-0.3247	0.0698	3.24e-06	--	0.20332	482	-0.440903	0.111785	8.01e-05	ISIc
chr6:29027212:G:A	6	29027212	G	A	0.400508	1377	ADD-INT_SNPxenvir	-0.33759	0.0722967	21.8043	5.52011	3.02e-06	0.400508	-0.2607	0.056	3.25e-06	--	0.421649	485	-0.145239	0.088631	0.101277	HOMA-IR
chr2:202791801:T:C	2	202791801	T	C	0.831518	1377	ADD-INT_SNPxenvir	0.356507	0.0939478	14.4	3.83032	0.000147802	0.168482	0.354	0.0762	3.38e-06	++	0.840249	482	0.34922	0.130238	0.00733162	ISIc
chr10:133020669:G:A	10	133020669	G	A	0.506173	1377	ADD-INT_SNPxenvir	0.344742	0.0715556	23.2115	5.83824	1.45e-06	0.493827	0.2674	0.0575	3.39e-06	++	0.501031	485	0.125652	0.096828	0.194396	HOMA-IR
chr6:29025279:T:G	6	29025279	T	G	0.400871	1377	ADD-INT_SNPxenvir	-0.336699	0.0723091	21.6819	5.4924	3.22e-06	0.400871	-0.2602	0.056	3.42e-06	--	0.421649	485	-0.145239	0.088631	0.101277	HOMA-IR
chr6:29027942:T:C	6	29027942	T	C	0.400871	1377	ADD-INT_SNPxenvir	-0.336699	0.0723091	21.6819	5.4924	3.22e-06	0.400871	-0.2602	0.056	3.42e-06	--	0.421649	485	-0.145239	0.088631	0.101277	HOMA-IR
chr6:29028861:G:C	6	29028861	G	C	0.400871	1377	ADD-INT_SNPxenvir	-0.336699	0.0723091	21.6819	5.4924	3.22e-06	0.400871	-0.2602	0.056	3.42e-06	--	0.421649	485	-0.145239	0.088631	0.101277	HOMA-IR
chr6:29030875:T:C	6	29030875	T	C	0.400871	1377	ADD-INT_SNPxenvir	-0.336699	0.0723091	21.6819	5.4924	3.22e-06	0.400871	-0.2602	0.056	3.42e-06	--	0.421649	485	-0.145239	0.088631	0.101277	HOMA-IR
chr6:29032777:A:G	6	29032777	A	G	0.400871	1377	ADD-INT_SNPxenvir	-0.336699	0.0723091	21.6819	5.4924	3.22e-06	0.400871	-0.2602	0.056	3.42e-06	--	0.421649	485	-0.145239	0.088631	0.101277	HOMA-IR
chr6:29033048:T:G	6	29033048	T	G	0.400871	1377	ADD-INT_SNPxenvir	-0.336699	0.0723091	21.6819	5.4924	3.22e-06	0.400871	-0.2602	0.056	3.42e-06	--	0.421649	485	-0.145239	0.088631	0.101277	HOMA-IR
chr6:29033661:T:C	6	29033661	T	C	0.400871	1377	ADD-INT_SNPxenvir	-0.336699	0.0723091	21.6819	5.4924	3.22e-06	0.400871	-0.2602	0.056	3.42e-06	--	0.421649	485	-0.145239	0.088631	0.101277	HOMA-IR
chr6:29034285:A:G	6	29034285	A	G	0.400871	1377	ADD-INT_SNPxenvir	-0.336699	0.0723091	21.6819	5.4924	3.22e-06	0.400871	-0.2602	0.056	3.42e-06	--	0.421649	485	-0.145239	0.088631	0.101277	HOMA-IR
chr6:29036536:T:C	6	29036536	T	C	0.400871	1377	ADD-INT_SNPxenvir	-0.336699	0.0723091	21.6819	5.4924	3.22e-06	0.400871	-0.2602	0.056	3.42e-06	--	0.421649	485	-0.145239	0.088631	0.101277	HOMA-IR
chr6:29277430:A:G	6	29277430	A	G	0.496006	1377	ADD-INT_SNPxenvir	-0.316592	0.0700835	20.4065	5.2033	6.26e-06	0.496006	-0.2599	0.056	3.5e-06	--	0.474066	482	-0.159542	0.0932617	0.0871385	ISIc
chr6:29279207:G:A	6	29279207	G	A	0.496006	1377	ADD-INT_SNPxenvir	-0.316592	0.0700835	20.4065	5.2033	6.26e-06	0.496006	-0.2599	0.056	3.5e-06	--	0.474066	482	-0.159542	0.0932617	0.0871385	ISIc
chr6:29279208:C:G	6	29279208	C	G	0.496006	1377	ADD-INT_SNPxenvir	-0.316592	0.0700835	20.4065	5.2033	6.26e-06	0.496006	-0.2599	0.056	3.5e-06	--	0.474066	482	-0.159542	0.0932617	0.0871385	ISIc
chr19:56232731:C:T	19	56232731	C	T	0.25345	1377	ADD-INT_SNPxenvir	-0.234035	0.0835975	7.83745	2.29095	0.00511741	0.25345	-0.3051	0.0658	3.53e-06	--	0.229253	482	-0.420808	0.106657	7.97e-05	ISIc
chr19:56232737:T:C	19	56232737	T	C	0.25345	1377	ADD-INT_SNPxenvir	-0.234035	0.0835975	7.83745	2.29095	0.00511741	0.25345	-0.3051	0.0658	3.53e-06	--	0.229253	482	-0.420808	0.106657	7.97e-05	ISIc
chr10:133022002:C:T	10	133022002	C	T	0.481845	1377	ADD-INT_SNPxenvir	0.318383	0.0713504	19.9117	5.09096	8.11e-06	0.481845	0.2644	0.0571	3.6e-06	++	0.476289	485	0.168541	0.0950227	0.076115	HOMA-IR
chr10:133020669:G:A	10	133020669	G	A	0.506173	1377	ADD-INT_SNPxenvir	-0.29401	0.0715338	16.8928	4.40284	3.96e-05	0.493827	-0.271	0.0585	3.65e-06	--	0.502075	482	-0.224496	0.101848	0.0275093	ISIc
chr2:202798705:C:CT	2	202798705	C	CT	0.828613	1377	ADD-INT_SNPxenvir	0.35571	0.0927427	14.7107	3.90193	0.000125334	0.171387	0.3478	0.0754	3.95e-06	++	0.8361	482	0.332379	0.129364	0.0101894	ISIc
chr6:29232047:G:T	6	29232047	G	T	0.494916	1377	ADD-INT_SNPxenvir	-0.317099	0.0699955	20.5234	5.22984	5.89e-06	0.494916	-0.2585	0.0561	4.05e-06	--	0.474066	482	-0.153375	0.0937187	0.101725	ISIc
chr6:29232468:T:A	6	29232468	T	A	0.494916	1377	ADD-INT_SNPxenvir	-0.317099	0.0699955	20.5234	5.22984	5.89e-06	0.494916	-0.2585	0.0561	4.05e-06	--	0.474066	482	-0.153375	0.0937187	0.101725	ISIc
chr6:29242819:T:G	6	29242819	T	G	0.494916	1377	ADD-INT_SNPxenvir	-0.317099	0.0699955	20.5234	5.22984	5.89e-06	0.494916	-0.2585	0.0561	4.05e-06	--	0.474066	482	-0.153375	0.0937187	0.101725	ISIc
chr6:29243123:C:T	6	29243123	C	T	0.494916	1377	ADD-INT_SNPxenvir	-0.317099	0.0699955	20.5234	5.22984	5.89e-06	0.494916	-0.2585	0.0561	4.05e-06	--	0.474066	482	-0.153375	0.0937187	0.101725	ISIc
chr10:83401208:C:G	10	83401208	C	G	0.680828	1377	ADD-INT_SNPxenvir	0.240829	0.0789956	9.29419	2.63849	0.00229885	0.319172	0.2726	0.0592	4.05e-06	++	0.65567	485	0.313203	0.0892545	0.000449625	HOMA-IR
chr6:29244425:T:C	6	29244425	T	C	0.496369	1377	ADD-INT_SNPxenvir	-0.314324	0.0700998	20.1058	5.13504	7.33e-06	0.496369	-0.2583	0.056	4.06e-06	--	0.475104	482	-0.158932	0.0933077	0.0885095	ISIc
chr6:29246352:G:A	6	29246352	G	A	0.496369	1377	ADD-INT_SNPxenvir	-0.314324	0.0700998	20.1058	5.13504	7.33e-06	0.496369	-0.2583	0.056	4.06e-06	--	0.475104	482	-0.158932	0.0933077	0.0885095	ISIc
chr6:29252323:A:G	6	29252323	A	G	0.496369	1377	ADD-INT_SNPxenvir	-0.314324	0.0700998	20.1058	5.13504	7.33e-06	0.496369	-0.2583	0.056	4.06e-06	--	0.475104	482	-0.158932	0.0933077	0.0885095	ISIc
chr6:29258018:T:C	6	29258018	T	C	0.496369	1377	ADD-INT_SNPxenvir	-0.314324	0.0700998	20.1058	5.13504	7.33e-06	0.496369	-0.2583	0.056	4.06e-06	--	0.475104	482	-0.158932	0.0933077	0.0885095	ISIc
chr6:29262906:T:C	6	29262906	T	C	0.496369	1377	ADD-INT_SNPxenvir	-0.314324	0.0700998	20.1058	5.13504	7.33e-06	0.496369	-0.2583	0.056	4.06e-06	--	0.475104	482	-0.158932	0.0933077	0.0885095	ISIc
chr10:133023506:G:T	10	133023506	G	T	0.476398	1377	ADD-INT_SNPxenvir	0.308029	0.0717958	18.4071	4.74862	1.78e-05	0.476398	0.2636	0.0573	4.18e-06	++	0.472165	485	0.18576	0.0949526	0.0504243	HOMA-IR
chr2:200821558:C:CT	2	200821558	C	CT	0.0156137	1377	ADD-INT_SNPxenvir	0.893073	0.273345	10.6746	2.9641	0.00108617	0.0156137	0.9637	0.21	4.47e-06	++	0.0197095	482	1.06548	0.328163	0.00116711	ISIc
chr9:35734906:T:G	9	35734906	T	G	0.30719	1377	ADD-INT_SNPxenvir	-0.287999	0.0810735	12.619	3.41811	0.000381848	0.30719	-0.3004	0.0655	4.5e-06	--	0.305155	485	-0.323756	0.111122	0.0035738	LIRI
chr2:200759039:A:C	2	200759039	A	C	0.0257807	1377	ADD-INT_SNPxenvir	0.714218	0.21276	11.2689	3.10339	0.000788152	0.0257807	0.7967	0.1741	4.74e-06	++	0.0238589	482	0.963728	0.302885	0.00146349	ISIc
chr2:200764660:AC:A	2	200764660	AC	A	0.0257807	1377	ADD-INT_SNPxenvir	0.714218	0.21276	11.2689	3.10339	0.000788152	0.0257807	0.7967	0.1741	4.74e-06	++	0.0238589	482	0.963728	0.302885	0.00146349	ISIc
chr2:200771604:A:G	2	200771604	A	G	0.0257807	1377	ADD-INT_SNPxenvir	0.714218	0.21276	11.2689	3.10339	0.000788152	0.0257807	0.7967	0.1741	4.74e-06	++	0.0238589	482	0.963728	0.302885	0.00146349	ISIc
chr2:200773429:T:G	2	200773429	T	G	0.0257807	1377	ADD-INT_SNPxenvir	0.714218	0.21276	11.2689	3.10339	0.000788152	0.0257807	0.7967	0.1741	4.74e-06	++	0.0238589	482	0.963728	0.302885	0.00146349	ISIc
chr2:200778155:G:A	2	200778155	G	A	0.0257807	1377	ADD-INT_SNPxenvir	0.714218	0.21276	11.2689	3.10339	0.000788152	0.0257807	0.7967	0.1741	4.74e-06	++	0.0238589	482	0.963728	0.302885	0.00146349	ISIc
chr2:200778761:C:A	2	200778761	C	A	0.0265069	1377	ADD-INT_SNPxenvir	0.711357	0.211835	11.2767	3.1052	0.000784874	0.0265069	0.7943	0.1736	4.75e-06	++	0.0238589	482	0.963728	0.302885	0.00146349	ISIc
chr2:200778796:G:A	2	200778796	G	A	0.0265069	1377	ADD-INT_SNPxenvir	0.711357	0.211835	11.2767	3.1052	0.000784874	0.0265069	0.7943	0.1736	4.75e-06	++	0.0238589	482	0.963728	0.302885	0.00146349	ISIc
chr15:90202924:C:T	15	90202924	C	T	0.0715323	1377	ADD-INT_SNPxenvir	0.406767	0.148016	7.55217	2.2223	0.00599377	0.0715323	0.5691	0.1244	4.8e-06	++	0.0659794	485	0.960131	0.229748	2.93e-05	LIRI
chr6:29122993:T:C	6	29122993	T	C	0.598765	1377	ADD-INT_SNPxenvir	0.335312	0.0719507	21.7184	5.50065	3.16e-06	0.401235	0.2572	0.0563	4.86e-06	++	0.580412	485	0.134157	0.0903195	0.137449	HOMA-IR
chr6:29054594:C:T	6	29054594	C	T	0.399782	1377	ADD-INT_SNPxenvir	-0.337531	0.0725671	21.6346	5.48168	3.3e-06	0.399782	-0.2578	0.0564	4.89e-06	--	0.420619	485	-0.135952	0.0896646	0.129463	HOMA-IR
chr6:29083276:T:A	6	29083276	T	A	0.399782	1377	ADD-INT_SNPxenvir	-0.337531	0.0725671	21.6346	5.48168	3.3e-06	0.399782	-0.2578	0.0564	4.89e-06	--	0.420619	485	-0.135952	0.0896646	0.129463	HOMA-IR
chr6:29284129:G:T	6	29284129	G	T	0.497458	1377	ADD-INT_SNPxenvir	-0.31367	0.070082	20.0324	5.11839	7.61e-06	0.497458	-0.2559	0.056	4.89e-06	--	0.475104	482	-0.153849	0.0931863	0.0987438	ISIc
chr6:29284349:T:C	6	29284349	T	C	0.497458	1377	ADD-INT_SNPxenvir	-0.31367	0.070082	20.0324	5.11839	7.61e-06	0.497458	-0.2559	0.056	4.89e-06	--	0.475104	482	-0.153849	0.0931863	0.0987438	ISIc
chr6:29287192:G:C	6	29287192	G	C	0.497458	1377	ADD-INT_SNPxenvir	-0.31367	0.070082	20.0324	5.11839	7.61e-06	0.497458	-0.2559	0.056	4.89e-06	--	0.475104	482	-0.153849	0.0931863	0.0987438	ISIc
chr6:29096995:T:C	6	29096995	T	C	0.400145	1377	ADD-INT_SNPxenvir	-0.337273	0.0725161	21.6319	5.48108	3.3e-06	0.400145	-0.2575	0.0564	4.94e-06	--	0.421649	485	-0.13561	0.0895964	0.130136	HOMA-IR
chr2:202797056:A:G	2	202797056	A	G	0.831518	1377	ADD-INT_SNPxenvir	0.356507	0.0939478	14.4	3.83032	0.000147802	0.168482	0.3477	0.0761	4.95e-06	++	0.839212	482	0.330871	0.129959	0.0108978	ISIc
chr2:200757777:G:T	2	200757777	G	T	0.0257807	1377	ADD-INT_SNPxenvir	0.721809	0.216245	11.1418	3.07363	0.000844054	0.0257807	0.8035	0.176	4.99e-06	++	0.0238589	482	0.963728	0.302885	0.00146349	ISIc
chr2:200758249:G:GA	2	200758249	G	GA	0.0257807	1377	ADD-INT_SNPxenvir	0.721809	0.216245	11.1418	3.07363	0.000844054	0.0257807	0.8035	0.176	4.99e-06	++	0.0238589	482	0.963728	0.302885	0.00146349	ISIc
chr8:64694359:G:A	8	64694359	G	A	0.627088	1377	ADD-INT_SNPxenvir	0.241443	0.0825769	8.54895	2.46127	0.00345724	0.372912	0.2883	0.0632	5.05e-06	++	0.624742	485	0.354436	0.0981356	0.000304201	HOMA-IR
chr10:73109399:C:G	10	73109399	C	G	0.164851	1377	ADD-INT_SNPxenvir	-0.339899	0.108734	9.77174	2.7515	0.00177215	0.164851	-0.3693	0.081	5.07e-06	--	0.164948	485	-0.405821	0.121252	0.000817165	HOMA-IR
chr9:81419260:C:A	9	81419260	C	A	0.0617284	1377	ADD-INT_SNPxenvir	-0.628104	0.145017	18.7598	4.82898	1.48e-05	0.0617284	-0.5803	0.1272	5.09e-06	--	0.0536082	485	-0.420464	0.265011	0.112605	LIRI
chr19:56238337:G:A	19	56238337	G	A	0.243282	1377	ADD-INT_SNPxenvir	-0.23667	0.0851564	7.72417	2.26371	0.00544866	0.243282	-0.3002	0.0659	5.21e-06	--	0.226141	482	-0.394868	0.103978	0.00014611	ISIc
chr19:56239464:C:T	19	56239464	C	T	0.238925	1377	ADD-INT_SNPxenvir	-0.224001	0.0853386	6.88984	2.06205	0.00866862	0.238925	-0.3	0.0659	5.31e-06	--	0.220954	482	-0.412239	0.103717	7.05e-05	ISIc
chr2:200808364:G:A	2	200808364	G	A	0.0177923	1377	ADD-INT_SNPxenvir	0.803323	0.247704	10.5176	2.92722	0.00118244	0.0177923	0.8994	0.1976	5.34e-06	++	0.0197095	482	1.06759	0.32781	0.00112696	ISIc
chr15:90197412:G:C	15	90197412	G	C	0.0718954	1377	ADD-INT_SNPxenvir	0.40261	0.147939	7.40635	2.18713	0.00649935	0.0718954	0.566	0.1244	5.35e-06	++	0.0659794	485	0.960131	0.229748	2.93e-05	LIRI
chr15:90199067:A:T	15	90199067	A	T	0.0718954	1377	ADD-INT_SNPxenvir	0.40261	0.147939	7.40635	2.18713	0.00649935	0.0718954	0.566	0.1244	5.35e-06	++	0.0659794	485	0.960131	0.229748	2.93e-05	LIRI
chr8:99914759:A:G	8	99914759	A	G	0.0722585	1377	ADD-INT_SNPxenvir	0.356904	0.146307	5.95075	1.83236	0.0147109	0.0722585	0.5366	0.1179	5.38e-06	++	0.0876289	485	0.869954	0.199308	1.27e-05	LIRI
chr2:200758990:C:T	2	200758990	C	T	0.0261438	1377	ADD-INT_SNPxenvir	0.705486	0.212242	11.0488	3.05186	0.000887442	0.0261438	0.7905	0.1738	5.41e-06	++	0.0238589	482	0.963728	0.302885	0.00146349	ISIc
chr2:200761735:CAGA:C	2	200761735	CAGA	C	0.0261438	1377	ADD-INT_SNPxenvir	0.705486	0.212242	11.0488	3.05186	0.000887442	0.0261438	0.7905	0.1738	5.41e-06	++	0.0238589	482	0.963728	0.302885	0.00146349	ISIc
chr2:200763827:TA:T	2	200763827	TA	T	0.0261438	1377	ADD-INT_SNPxenvir	0.705486	0.212242	11.0488	3.05186	0.000887442	0.0261438	0.7905	0.1738	5.41e-06	++	0.0238589	482	0.963728	0.302885	0.00146349	ISIc
chr2:200764081:T:G	2	200764081	T	G	0.0261438	1377	ADD-INT_SNPxenvir	0.705486	0.212242	11.0488	3.05186	0.000887442	0.0261438	0.7905	0.1738	5.41e-06	++	0.0238589	482	0.963728	0.302885	0.00146349	ISIc
chr2:200764451:G:A	2	200764451	G	A	0.0261438	1377	ADD-INT_SNPxenvir	0.705486	0.212242	11.0488	3.05186	0.000887442	0.0261438	0.7905	0.1738	5.41e-06	++	0.0238589	482	0.963728	0.302885	0.00146349	ISIc
chr2:200764828:A:G	2	200764828	A	G	0.0261438	1377	ADD-INT_SNPxenvir	0.705486	0.212242	11.0488	3.05186	0.000887442	0.0261438	0.7905	0.1738	5.41e-06	++	0.0238589	482	0.963728	0.302885	0.00146349	ISIc
chr2:200765493:T:C	2	200765493	T	C	0.0261438	1377	ADD-INT_SNPxenvir	0.705486	0.212242	11.0488	3.05186	0.000887442	0.0261438	0.7905	0.1738	5.41e-06	++	0.0238589	482	0.963728	0.302885	0.00146349	ISIc
chr2:200768876:G:A	2	200768876	G	A	0.0261438	1377	ADD-INT_SNPxenvir	0.705486	0.212242	11.0488	3.05186	0.000887442	0.0261438	0.7905	0.1738	5.41e-06	++	0.0238589	482	0.963728	0.302885	0.00146349	ISIc
chr2:200773075:G:A	2	200773075	G	A	0.0261438	1377	ADD-INT_SNPxenvir	0.705486	0.212242	11.0488	3.05186	0.000887442	0.0261438	0.7905	0.1738	5.41e-06	++	0.0238589	482	0.963728	0.302885	0.00146349	ISIc
chr2:200773849:C:T	2	200773849	C	T	0.0261438	1377	ADD-INT_SNPxenvir	0.705486	0.212242	11.0488	3.05186	0.000887442	0.0261438	0.7905	0.1738	5.41e-06	++	0.0238589	482	0.963728	0.302885	0.00146349	ISIc
chr10:75380711:C:G	10	75380711	C	G	0.565359	1377	ADD-INT_SNPxenvir	0.296816	0.0751344	15.6062	4.10791	7.8e-05	0.434641	0.2687	0.0591	5.47e-06	++	0.55083	482	0.223124	0.0957856	0.0198372	ISIc
chr19:56238973:C:T	19	56238973	C	T	0.242919	1377	ADD-INT_SNPxenvir	-0.236236	0.085197	7.68855	2.25514	0.00555725	0.242919	-0.2995	0.0659	5.52e-06	--	0.225104	482	-0.393721	0.104001	0.000153257	ISIc
chr19:56238974:G:A	19	56238974	G	A	0.242919	1377	ADD-INT_SNPxenvir	-0.236236	0.085197	7.68855	2.25514	0.00555725	0.242919	-0.2995	0.0659	5.52e-06	--	0.225104	482	-0.393721	0.104001	0.000153257	ISIc
chr19:56238990:A:C	19	56238990	A	C	0.242919	1377	ADD-INT_SNPxenvir	-0.236236	0.085197	7.68855	2.25514	0.00555725	0.242919	-0.2995	0.0659	5.52e-06	--	0.225104	482	-0.393721	0.104001	0.000153257	ISIc
chr10:75381106:A:G	10	75381106	A	G	0.569717	1377	ADD-INT_SNPxenvir	0.295981	0.0749812	15.582	4.10235	7.9e-05	0.430283	0.271	0.0597	5.59e-06	++	0.553942	482	0.227911	0.0985765	0.0207769	ISIc
chr6:29207822:G:A	6	29207822	G	A	0.595861	1377	ADD-INT_SNPxenvir	0.312673	0.0712932	19.2346	4.93705	1.16e-05	0.404139	0.2522	0.0556	5.65e-06	++	0.569072	485	0.158604	0.0886352	0.0735512	HOMA-IR
chr6:29208395:G:A	6	29208395	G	A	0.595861	1377	ADD-INT_SNPxenvir	0.312673	0.0712932	19.2346	4.93705	1.16e-05	0.404139	0.2522	0.0556	5.65e-06	++	0.569072	485	0.158604	0.0886352	0.0735512	HOMA-IR
chr6:29214584:C:A	6	29214584	C	A	0.595861	1377	ADD-INT_SNPxenvir	0.312673	0.0712932	19.2346	4.93705	1.16e-05	0.404139	0.2522	0.0556	5.65e-06	++	0.569072	485	0.158604	0.0886352	0.0735512	HOMA-IR
chr8:28337080:G:C	8	28337080	G	C	0.27342	1377	ADD-INT_SNPxenvir	0.317529	0.0897586	12.5146	3.39384	0.000403794	0.27342	0.3268	0.072	5.74e-06	++	0.263485	482	0.343521	0.120776	0.00445113	ISIc
chr1:17102337:C:T	1	17102337	C	T	0.428831	1377	ADD-INT_SNPxenvir	-0.332958	0.073139	20.7244	5.27543	5.3e-06	0.428831	-0.2569	0.0566	5.76e-06	--	0.412371	485	-0.142865	0.0895568	0.110657	HOMA-IR
chr11:105908136:T:C	11	105908136	T	C	0.227669	1377	ADD-INT_SNPxenvir	0.33072	0.0862135	14.7153	3.903	0.000125026	0.227669	0.3062	0.0676	5.86e-06	++	0.228866	485	0.267113	0.108795	0.0140806	HOMA-IR
chr6:29110010:G:C	6	29110010	G	C	0.601307	1377	ADD-INT_SNPxenvir	0.340175	0.0725231	22.0015	5.56473	2.72e-06	0.398693	0.2549	0.0563	5.93e-06	++	0.580412	485	0.125772	0.0892334	0.158697	HOMA-IR
chr6:29112572:A:G	6	29112572	A	G	0.60167	1377	ADD-INT_SNPxenvir	0.340192	0.0725507	21.987	5.56145	2.75e-06	0.39833	0.2549	0.0563	5.97e-06	++	0.580412	485	0.125772	0.0892334	0.158697	HOMA-IR
chr6:29044290:C:T	6	29044290	C	T	0.397967	1377	ADD-INT_SNPxenvir	-0.34046	0.0726023	21.9903	5.5622	2.74e-06	0.397967	-0.2549	0.0563	5.98e-06	--	0.419588	485	-0.125772	0.0892334	0.158697	HOMA-IR
chr6:29046112:A:G	6	29046112	A	G	0.397967	1377	ADD-INT_SNPxenvir	-0.34046	0.0726023	21.9903	5.5622	2.74e-06	0.397967	-0.2549	0.0563	5.98e-06	--	0.419588	485	-0.125772	0.0892334	0.158697	HOMA-IR
chr6:29073790:G:C	6	29073790	G	C	0.397967	1377	ADD-INT_SNPxenvir	-0.34046	0.0726023	21.9903	5.5622	2.74e-06	0.397967	-0.2549	0.0563	5.98e-06	--	0.419588	485	-0.125772	0.0892334	0.158697	HOMA-IR
chr15:90198647:C:G	15	90198647	C	G	0.0693537	1377	ADD-INT_SNPxenvir	0.404946	0.148483	7.43771	2.1947	0.00638705	0.0693537	0.5675	0.1254	6.03e-06	++	0.0639175	485	0.971655	0.234151	3.33e-05	LIRI
chr8:115641700:T:A	8	115641700	T	A	0.0501089	1377	ADD-INT_SNPxenvir	0.799784	0.172503	21.4956	5.45021	3.55e-06	0.0501089	0.6267	0.1385	6.08e-06	++	0.0435685	482	0.312274	0.232497	0.17923	ISIc
chr6:29211368:C:G	6	29211368	C	G	0.595497	1377	ADD-INT_SNPxenvir	0.310703	0.0712963	18.9914	4.8817	1.31e-05	0.404503	0.251	0.0556	6.27e-06	++	0.569072	485	0.158604	0.0886352	0.0735512	HOMA-IR
chr6:29211776:A:G	6	29211776	A	G	0.595497	1377	ADD-INT_SNPxenvir	0.310703	0.0712963	18.9914	4.8817	1.31e-05	0.404503	0.251	0.0556	6.27e-06	++	0.569072	485	0.158604	0.0886352	0.0735512	HOMA-IR
chr15:90203085:G:C	15	90203085	G	C	0.0708061	1377	ADD-INT_SNPxenvir	0.413601	0.148149	7.79407	2.28052	0.00524179	0.0708061	0.5649	0.1251	6.33e-06	++	0.0649485	485	0.941122	0.233615	5.61e-05	LIRI
chr10:132993102:T:C	10	132993102	T	C	0.529412	1377	ADD-INT_SNPxenvir	0.300851	0.0700448	18.4481	4.75797	1.75e-05	0.470588	0.2499	0.0554	6.35e-06	++	0.535052	485	0.165139	0.0903256	0.0675087	HOMA-IR
chr8:134878054:A:G	8	134878054	A	G	0.625272	1377	ADD-INT_SNPxenvir	-0.266618	0.07321	13.2629	3.56749	0.000270714	0.374728	-0.2523	0.0559	6.35e-06	--	0.614433	485	-0.232298	0.0865289	0.00726106	HOMA-IR
chr8:98101996:C:T	8	98101996	C	T	0.0192447	1377	ADD-INT_SNPxenvir	0.919597	0.263041	12.2222	3.32583	0.000472248	0.0192447	0.9883	0.2189	6.36e-06	++	0.0185567	485	1.14325	0.394979	0.00379831	HOMA-IR
chr2:216647722:A:G	2	216647722	A	G	0.262527	1377	ADD-INT_SNPxenvir	-0.301819	0.0799198	14.2621	3.79851	0.000159034	0.262527	-0.2892	0.0641	6.39e-06	--	0.258299	482	-0.266418	0.107201	0.0129467	ISIc
chr10:132993768:C:T	10	132993768	C	T	0.52106	1377	ADD-INT_SNPxenvir	0.309122	0.069486	19.7909	5.06353	8.64e-06	0.47894	0.2483	0.055	6.41e-06	++	0.528866	485	0.146051	0.0901471	0.105202	HOMA-IR
chr6:29237559:T:C	6	29237559	T	C	0.595497	1377	ADD-INT_SNPxenvir	0.307912	0.0708955	18.8632	4.85252	1.4e-05	0.404503	0.2497	0.0554	6.5e-06	++	0.569072	485	0.158604	0.0886352	0.0735512	HOMA-IR
chr6:29237682:G:GT	6	29237682	G	GT	0.595497	1377	ADD-INT_SNPxenvir	0.307912	0.0708955	18.8632	4.85252	1.4e-05	0.404503	0.2497	0.0554	6.5e-06	++	0.569072	485	0.158604	0.0886352	0.0735512	HOMA-IR
chr6:29243918:T:C	6	29243918	T	C	0.595497	1377	ADD-INT_SNPxenvir	0.307912	0.0708955	18.8632	4.85252	1.4e-05	0.404503	0.2497	0.0554	6.5e-06	++	0.569072	485	0.158604	0.0886352	0.0735512	HOMA-IR
chr6:29016139:A:C	6	29016139	A	C	0.398693	1377	ADD-INT_SNPxenvir	-0.332644	0.0731418	20.6837	5.2662	5.42e-06	0.398693	-0.2544	0.0564	6.55e-06	--	0.419588	485	-0.13926	0.0886865	0.116357	HOMA-IR
chr6:29092491:C:T	6	29092491	C	T	0.398693	1377	ADD-INT_SNPxenvir	-0.338213	0.0725537	21.7301	5.5033	3.14e-06	0.398693	-0.2537	0.0563	6.6e-06	--	0.419588	485	-0.125772	0.0892334	0.158697	HOMA-IR
chr6:29094417:A:T	6	29094417	A	T	0.398693	1377	ADD-INT_SNPxenvir	-0.338213	0.0725537	21.7301	5.5033	3.14e-06	0.398693	-0.2537	0.0563	6.6e-06	--	0.419588	485	-0.125772	0.0892334	0.158697	HOMA-IR
chr6:29100982:C:A	6	29100982	C	A	0.601307	1377	ADD-INT_SNPxenvir	0.338213	0.0725537	21.7301	5.5033	3.14e-06	0.398693	0.2537	0.0563	6.6e-06	++	0.580412	485	0.125772	0.0892334	0.158697	HOMA-IR
chr6:29101560:A:T	6	29101560	A	T	0.601307	1377	ADD-INT_SNPxenvir	0.338213	0.0725537	21.7301	5.5033	3.14e-06	0.398693	0.2537	0.0563	6.6e-06	++	0.580412	485	0.125772	0.0892334	0.158697	HOMA-IR
chr6:29110374:C:T	6	29110374	C	T	0.601307	1377	ADD-INT_SNPxenvir	0.338213	0.0725537	21.7301	5.5033	3.14e-06	0.398693	0.2537	0.0563	6.6e-06	++	0.580412	485	0.125772	0.0892334	0.158697	HOMA-IR
chr6:29112673:G:A	6	29112673	G	A	0.601307	1377	ADD-INT_SNPxenvir	0.338213	0.0725537	21.7301	5.5033	3.14e-06	0.398693	0.2537	0.0563	6.6e-06	++	0.580412	485	0.125772	0.0892334	0.158697	HOMA-IR
chr6:29113876:G:A	6	29113876	G	A	0.601307	1377	ADD-INT_SNPxenvir	0.338213	0.0725537	21.7301	5.5033	3.14e-06	0.398693	0.2537	0.0563	6.6e-06	++	0.580412	485	0.125772	0.0892334	0.158697	HOMA-IR
chr6:29041274:C:T	6	29041274	C	T	0.39833	1377	ADD-INT_SNPxenvir	-0.338475	0.0726053	21.7329	5.50393	3.13e-06	0.39833	-0.2537	0.0563	6.62e-06	--	0.419588	485	-0.125772	0.0892334	0.158697	HOMA-IR
chr6:29044339:G:A	6	29044339	G	A	0.39833	1377	ADD-INT_SNPxenvir	-0.338475	0.0726053	21.7329	5.50393	3.13e-06	0.39833	-0.2537	0.0563	6.62e-06	--	0.419588	485	-0.125772	0.0892334	0.158697	HOMA-IR
chr6:29045466:T:C	6	29045466	T	C	0.39833	1377	ADD-INT_SNPxenvir	-0.338475	0.0726053	21.7329	5.50393	3.13e-06	0.39833	-0.2537	0.0563	6.62e-06	--	0.419588	485	-0.125772	0.0892334	0.158697	HOMA-IR
chr6:29046676:A:G	6	29046676	A	G	0.39833	1377	ADD-INT_SNPxenvir	-0.338475	0.0726053	21.7329	5.50393	3.13e-06	0.39833	-0.2537	0.0563	6.62e-06	--	0.419588	485	-0.125772	0.0892334	0.158697	HOMA-IR
chr6:29046910:A:G	6	29046910	A	G	0.39833	1377	ADD-INT_SNPxenvir	-0.338475	0.0726053	21.7329	5.50393	3.13e-06	0.39833	-0.2537	0.0563	6.62e-06	--	0.419588	485	-0.125772	0.0892334	0.158697	HOMA-IR
chr6:29054098:T:G	6	29054098	T	G	0.39833	1377	ADD-INT_SNPxenvir	-0.338475	0.0726053	21.7329	5.50393	3.13e-06	0.39833	-0.2537	0.0563	6.62e-06	--	0.419588	485	-0.125772	0.0892334	0.158697	HOMA-IR
chr6:29059810:G:A	6	29059810	G	A	0.39833	1377	ADD-INT_SNPxenvir	-0.338475	0.0726053	21.7329	5.50393	3.13e-06	0.39833	-0.2537	0.0563	6.62e-06	--	0.419588	485	-0.125772	0.0892334	0.158697	HOMA-IR
chr6:29060348:T:C	6	29060348	T	C	0.39833	1377	ADD-INT_SNPxenvir	-0.338475	0.0726053	21.7329	5.50393	3.13e-06	0.39833	-0.2537	0.0563	6.62e-06	--	0.419588	485	-0.125772	0.0892334	0.158697	HOMA-IR
chr6:29062258:G:A	6	29062258	G	A	0.39833	1377	ADD-INT_SNPxenvir	-0.338475	0.0726053	21.7329	5.50393	3.13e-06	0.39833	-0.2537	0.0563	6.62e-06	--	0.419588	485	-0.125772	0.0892334	0.158697	HOMA-IR
chr6:29062569:A:G	6	29062569	A	G	0.39833	1377	ADD-INT_SNPxenvir	-0.338475	0.0726053	21.7329	5.50393	3.13e-06	0.39833	-0.2537	0.0563	6.62e-06	--	0.419588	485	-0.125772	0.0892334	0.158697	HOMA-IR
chr6:29063942:G:A	6	29063942	G	A	0.39833	1377	ADD-INT_SNPxenvir	-0.338475	0.0726053	21.7329	5.50393	3.13e-06	0.39833	-0.2537	0.0563	6.62e-06	--	0.419588	485	-0.125772	0.0892334	0.158697	HOMA-IR
chr6:29064407:T:A	6	29064407	T	A	0.39833	1377	ADD-INT_SNPxenvir	-0.338475	0.0726053	21.7329	5.50393	3.13e-06	0.39833	-0.2537	0.0563	6.62e-06	--	0.419588	485	-0.125772	0.0892334	0.158697	HOMA-IR
chr6:29064692:G:A	6	29064692	G	A	0.39833	1377	ADD-INT_SNPxenvir	-0.338475	0.0726053	21.7329	5.50393	3.13e-06	0.39833	-0.2537	0.0563	6.62e-06	--	0.419588	485	-0.125772	0.0892334	0.158697	HOMA-IR
chr6:29067382:C:G	6	29067382	C	G	0.39833	1377	ADD-INT_SNPxenvir	-0.338475	0.0726053	21.7329	5.50393	3.13e-06	0.39833	-0.2537	0.0563	6.62e-06	--	0.419588	485	-0.125772	0.0892334	0.158697	HOMA-IR
chr6:29067762:G:A	6	29067762	G	A	0.39833	1377	ADD-INT_SNPxenvir	-0.338475	0.0726053	21.7329	5.50393	3.13e-06	0.39833	-0.2537	0.0563	6.62e-06	--	0.419588	485	-0.125772	0.0892334	0.158697	HOMA-IR
chr6:29069011:G:A	6	29069011	G	A	0.39833	1377	ADD-INT_SNPxenvir	-0.338475	0.0726053	21.7329	5.50393	3.13e-06	0.39833	-0.2537	0.0563	6.62e-06	--	0.419588	485	-0.125772	0.0892334	0.158697	HOMA-IR
chr6:29071453:A:C	6	29071453	A	C	0.39833	1377	ADD-INT_SNPxenvir	-0.338475	0.0726053	21.7329	5.50393	3.13e-06	0.39833	-0.2537	0.0563	6.62e-06	--	0.419588	485	-0.125772	0.0892334	0.158697	HOMA-IR
chr6:29072002:T:G	6	29072002	T	G	0.39833	1377	ADD-INT_SNPxenvir	-0.338475	0.0726053	21.7329	5.50393	3.13e-06	0.39833	-0.2537	0.0563	6.62e-06	--	0.419588	485	-0.125772	0.0892334	0.158697	HOMA-IR
chr6:29074026:T:C	6	29074026	T	C	0.39833	1377	ADD-INT_SNPxenvir	-0.338475	0.0726053	21.7329	5.50393	3.13e-06	0.39833	-0.2537	0.0563	6.62e-06	--	0.419588	485	-0.125772	0.0892334	0.158697	HOMA-IR
chr6:29083135:A:C	6	29083135	A	C	0.39833	1377	ADD-INT_SNPxenvir	-0.338475	0.0726053	21.7329	5.50393	3.13e-06	0.39833	-0.2537	0.0563	6.62e-06	--	0.419588	485	-0.125772	0.0892334	0.158697	HOMA-IR
chr6:29085041:G:A	6	29085041	G	A	0.39833	1377	ADD-INT_SNPxenvir	-0.338475	0.0726053	21.7329	5.50393	3.13e-06	0.39833	-0.2537	0.0563	6.62e-06	--	0.419588	485	-0.125772	0.0892334	0.158697	HOMA-IR
chr15:90193376:G:A	15	90193376	G	A	0.0686275	1377	ADD-INT_SNPxenvir	0.411507	0.148631	7.66543	2.24958	0.00562885	0.0686275	0.5655	0.1256	6.66e-06	++	0.0628866	485	0.949299	0.234614	5.21e-05	LIRI
chr15:90200654:C:T	15	90200654	C	T	0.0686275	1377	ADD-INT_SNPxenvir	0.411507	0.148631	7.66543	2.24958	0.00562885	0.0686275	0.5655	0.1256	6.66e-06	++	0.0628866	485	0.949299	0.234614	5.21e-05	LIRI
chr15:90201048:A:G	15	90201048	A	G	0.0686275	1377	ADD-INT_SNPxenvir	0.411507	0.148631	7.66543	2.24958	0.00562885	0.0686275	0.5655	0.1256	6.66e-06	++	0.0628866	485	0.949299	0.234614	5.21e-05	LIRI
chr6:56132435:T:C	6	56132435	T	C	0.010167	1377	ADD-INT_SNPxenvir	1.76996	0.393008	20.2827	5.17521	6.68e-06	0.010167	1.77	0.393	6.68e-06	++	NA	NA	NA	NA	NA	ISIc
chr15:90202971:A:G	15	90202971	A	G	0.0711692	1377	ADD-INT_SNPxenvir	0.411461	0.148092	7.71953	2.2626	0.00546261	0.0711692	0.5633	0.1251	6.68e-06	++	0.0649485	485	0.941122	0.233615	5.61e-05	LIRI
chr6:29116219:G:A	6	29116219	G	A	0.601307	1377	ADD-INT_SNPxenvir	0.338213	0.0725537	21.7301	5.5033	3.14e-06	0.398693	0.2536	0.0565	7.03e-06	++	0.581443	485	0.123858	0.0898838	0.168209	HOMA-IR
chr6:29122474:T:C	6	29122474	T	C	0.601307	1377	ADD-INT_SNPxenvir	0.338213	0.0725537	21.7301	5.5033	3.14e-06	0.398693	0.2536	0.0565	7.03e-06	++	0.581443	485	0.123858	0.0898838	0.168209	HOMA-IR
chr6:29013514:T:G	6	29013514	T	G	0.399056	1377	ADD-INT_SNPxenvir	-0.331328	0.0731627	20.5087	5.22649	5.94e-06	0.399056	-0.2535	0.0564	7.04e-06	--	0.419588	485	-0.13926	0.0886865	0.116357	HOMA-IR
chr10:132993476:C:G	10	132993476	C	G	0.522513	1377	ADD-INT_SNPxenvir	0.309844	0.0695031	19.8736	5.08231	8.27e-06	0.477487	0.247	0.055	7.06e-06	++	0.527835	485	0.141828	0.0898757	0.114556	HOMA-IR
chr15:90199277:C:G	15	90199277	C	G	0.0718954	1377	ADD-INT_SNPxenvir	0.40261	0.147939	7.40635	2.18713	0.00649935	0.0718954	0.559	0.1245	7.07e-06	++	0.0649485	485	0.937544	0.230191	4.64e-05	LIRI
chr15:90199607:A:C	15	90199607	A	C	0.0718954	1377	ADD-INT_SNPxenvir	0.40261	0.147939	7.40635	2.18713	0.00649935	0.0718954	0.559	0.1245	7.07e-06	++	0.0649485	485	0.937544	0.230191	4.64e-05	LIRI
chr9:121686492:C:T	9	121686492	C	T	0.125272	1377	ADD-INT_SNPxenvir	-0.33895	0.110456	9.41655	2.66749	0.00215035	0.125272	-0.387	0.0862	7.18e-06	--	0.144191	482	-0.461824	0.137919	0.000812475	ISIc
chr19:56234714:T:A	19	56234714	T	A	0.242193	1377	ADD-INT_SNPxenvir	-0.222508	0.0851838	6.82303	2.04581	0.00899891	0.242193	-0.2957	0.0659	7.18e-06	--	0.224066	482	-0.404826	0.103965	9.87e-05	ISIc
chr6:29233873:G:A	6	29233873	G	A	0.595134	1377	ADD-INT_SNPxenvir	0.305934	0.0708983	18.6202	4.79718	1.6e-05	0.404866	0.2484	0.0554	7.21e-06	++	0.569072	485	0.158604	0.0886352	0.0735512	HOMA-IR
chr6:145430084:C:T	6	145430084	C	T	0.777415	1377	ADD-INT_SNPxenvir	0.388308	0.0906324	18.3563	4.73705	1.83e-05	0.222585	0.3238	0.0722	7.24e-06	++	0.76971	482	0.211998	0.119308	0.075584	ISIc
chr6:29288643:A:G	6	29288643	A	G	0.494916	1377	ADD-INT_SNPxenvir	-0.313882	0.0704463	19.8525	5.07753	8.37e-06	0.494916	-0.2526	0.0563	7.26e-06	--	0.473029	482	-0.144144	0.0936811	0.123887	ISIc
chr2:202799521:G:T	2	202799521	G	T	0.832244	1377	ADD-INT_SNPxenvir	0.349792	0.093858	13.8892	3.7124	0.00019391	0.167756	0.341	0.076	7.31e-06	++	0.838174	482	0.324302	0.129763	0.0124477	ISIc
chr9:35762941:TGTCTTGCCAGAG:T	9	35762941	TGTCTTGCCAGAG	T	0.302832	1377	ADD-INT_SNPxenvir	-0.293233	0.0810382	13.0932	3.52816	0.000296374	0.302832	-0.2954	0.0659	7.35e-06	--	0.3	485	-0.299577	0.113155	0.00810924	LIRI
chr11:105883715:T:G	11	105883715	T	G	0.224038	1377	ADD-INT_SNPxenvir	0.335645	0.0865265	15.0474	3.97946	0.000104843	0.224038	0.3056	0.0682	7.37e-06	++	0.225773	485	0.256459	0.11072	0.0205423	HOMA-IR
chr10:75380949:G:T	10	75380949	G	T	0.566812	1377	ADD-INT_SNPxenvir	0.300458	0.0745206	16.2561	4.25703	5.53e-05	0.433188	0.2639	0.0589	7.42e-06	++	0.552905	482	0.203152	0.0961317	0.034578	ISIc
chr15:90197053:C:T	15	90197053	C	T	0.0715323	1377	ADD-INT_SNPxenvir	0.407251	0.148014	7.57045	2.2267	0.00593335	0.0715323	0.5602	0.125	7.46e-06	++	0.0649485	485	0.941122	0.233615	5.61e-05	LIRI
chr2:30001336:G:A	2	30001336	G	A	0.315904	1377	ADD-INT_SNPxenvir	0.326769	0.0821948	15.805	4.15355	7.02e-05	0.315904	0.3052	0.0681	7.47e-06	++	0.330928	485	0.257813	0.121751	0.0342137	LIRI
chr16:5225558:C:A	16	5225558	C	A	0.294481	1377	ADD-INT_SNPxenvir	-0.169598	0.0835455	4.12094	1.37309	0.0423555	0.294481	-0.2919	0.0652	7.51e-06	--	0.298969	485	-0.481799	0.104135	3.72e-06	HOMA-IR
chr16:5225570:A:G	16	5225570	A	G	0.294481	1377	ADD-INT_SNPxenvir	-0.169598	0.0835455	4.12094	1.37309	0.0423555	0.294481	-0.2919	0.0652	7.51e-06	--	0.298969	485	-0.481799	0.104135	3.72e-06	HOMA-IR
chr19:50755662:T:G	19	50755662	T	G	0.430283	1377	ADD-INT_SNPxenvir	-0.323415	0.0746066	18.7917	4.83624	1.46e-05	0.430283	-0.276	0.0616	7.51e-06	--	0.41134	485	-0.174156	0.109316	0.111127	LIRI
chr6:29002649:C:G	6	29002649	C	G	0.397967	1377	ADD-INT_SNPxenvir	-0.331845	0.073176	20.5652	5.23932	5.76e-06	0.397967	-0.2526	0.0564	7.59e-06	--	0.418557	485	-0.136341	0.0886545	0.124074	HOMA-IR
chr19:50756685:A:G	19	50756685	A	G	0.431009	1377	ADD-INT_SNPxenvir	-0.321873	0.0744193	18.7067	4.81689	1.52e-05	0.431009	-0.2751	0.0615	7.76e-06	--	0.41134	485	-0.174156	0.109316	0.111127	LIRI
chr2:202812438:A:G	2	202812438	A	G	0.826434	1377	ADD-INT_SNPxenvir	-0.401173	0.0934853	18.4152	4.75048	1.78e-05	0.173566	-0.3307	0.074	7.83e-06	--	0.836082	485	-0.212545	0.120982	0.078946	HOMA-IR
chr15:90195110:T:C	15	90195110	T	C	0.0693537	1377	ADD-INT_SNPxenvir	0.404946	0.148483	7.43771	2.1947	0.00638705	0.0693537	0.5606	0.1255	7.88e-06	++	0.0628866	485	0.949299	0.234614	5.21e-05	LIRI
chr11:105930588:TTA:T	11	105930588	TTA	T	0.228395	1377	ADD-INT_SNPxenvir	0.323345	0.0861301	14.0936	3.75962	0.000173932	0.228395	0.3017	0.0675	7.92e-06	++	0.228866	485	0.267113	0.108795	0.0140806	HOMA-IR
chr1:23234920:G:A	1	23234920	G	A	0.624546	1377	ADD-INT_SNPxenvir	-0.330295	0.0816102	16.38	4.28544	5.18e-05	0.375454	-0.2942	0.0659	8.05e-06	--	0.617526	485	-0.226439	0.111703	0.0426471	LIRI
chr1:23234921:C:A	1	23234921	C	A	0.624546	1377	ADD-INT_SNPxenvir	-0.330295	0.0816102	16.38	4.28544	5.18e-05	0.375454	-0.2942	0.0659	8.05e-06	--	0.617526	485	-0.226439	0.111703	0.0426471	LIRI
chr1:23235305:T:G	1	23235305	T	G	0.624546	1377	ADD-INT_SNPxenvir	-0.330295	0.0816102	16.38	4.28544	5.18e-05	0.375454	-0.2942	0.0659	8.05e-06	--	0.617526	485	-0.226439	0.111703	0.0426471	LIRI
chr1:23236199:A:T	1	23236199	A	T	0.624183	1377	ADD-INT_SNPxenvir	-0.329168	0.0817988	16.1936	4.24269	5.72e-05	0.375817	-0.2948	0.066	8.07e-06	--	0.615464	485	-0.230368	0.111946	0.0396041	LIRI
chr9:30906124:A:G	9	30906124	A	G	0.0148874	1377	ADD-INT_SNPxenvir	-1.0622	0.305497	12.0891	3.29485	0.000507166	0.0148874	-1.1372	0.2548	8.11e-06	--	0.0113402	485	-1.3087	0.462125	0.00462711	LIRI
chr8:99953749:T:TG	8	99953749	T	TG	0.0617284	1377	ADD-INT_SNPxenvir	0.381365	0.164876	5.35015	1.6836	0.0207205	0.0617284	0.5847	0.1311	8.16e-06	++	0.0742268	485	0.934069	0.216085	1.54e-05	LIRI
chr1:242710076:T:C	1	242710076	T	C	0.176471	1377	ADD-INT_SNPxenvir	0.287019	0.0962509	8.89223	2.54305	0.00286385	0.176471	0.3489	0.0782	8.23e-06	++	0.162863	482	0.469269	0.134307	0.00047585	ISIc
chr2:202801059:T:C	2	202801059	T	C	0.832607	1377	ADD-INT_SNPxenvir	0.344566	0.0941108	13.405	3.6004	0.000250957	0.167393	0.3399	0.0762	8.25e-06	++	0.839212	482	0.330871	0.129959	0.0108978	ISIc
chr2:29993633:A:G	2	29993633	A	G	0.322077	1377	ADD-INT_SNPxenvir	0.310797	0.0814055	14.5762	3.87095	0.000134602	0.322077	0.3043	0.0682	8.26e-06	++	0.337113	485	0.288807	0.125194	0.0210615	LIRI
chr2:202809505:T:G	2	202809505	T	G	0.823893	1377	ADD-INT_SNPxenvir	-0.401638	0.0938747	18.3051	4.72537	1.88e-05	0.176107	-0.3306	0.0742	8.3e-06	--	0.836082	485	-0.212545	0.120982	0.078946	HOMA-IR
chr10:133024302:C:T	10	133024302	C	T	0.475672	1377	ADD-INT_SNPxenvir	0.299749	0.070977	17.8353	4.61821	2.41e-05	0.475672	0.2528	0.0567	8.37e-06	++	0.469072	485	0.169676	0.0944111	0.0723036	HOMA-IR
chr10:77918366:C:T	10	77918366	C	T	0.304285	1377	ADD-INT_SNPxenvir	0.237289	0.082404	8.292	2.3999	0.00398199	0.304285	0.2856	0.0641	8.4e-06	++	0.316495	485	0.359633	0.102034	0.000424053	HOMA-IR
chr16:5221732:G:T	16	5221732	G	T	0.288308	1377	ADD-INT_SNPxenvir	-0.152571	0.085484	3.18549	1.12904	0.0742951	0.288308	-0.2921	0.0656	8.42e-06	--	0.305155	485	-0.491859	0.102258	1.51e-06	HOMA-IR
chr19:33273820:C:G	19	33273820	C	G	0.067175	1377	ADD-INT_SNPxenvir	0.459646	0.143654	10.2379	2.86143	0.00137585	0.067175	0.5075	0.1139	8.42e-06	++	0.0726141	482	0.58855	0.187035	0.00165105	ISIc
chr16:5216999:C:A	16	5216999	C	A	0.304285	1377	ADD-INT_SNPxenvir	-0.179413	0.0836235	4.60313	1.49602	0.0319139	0.304285	-0.2887	0.0649	8.65e-06	--	0.326804	485	-0.454251	0.102919	1.02e-05	HOMA-IR
chr8:127076462:G:C	8	127076462	G	C	0.447712	1377	ADD-INT_SNPxenvir	0.29726	0.0692423	18.4301	4.75388	1.76e-05	0.447712	0.2612	0.0587	8.65e-06	++	0.406186	485	0.168886	0.110791	0.127418	LIRI
chr6:29272502:T:C	6	29272502	T	C	0.592229	1377	ADD-INT_SNPxenvir	0.311526	0.0708592	19.3285	4.9584	1.1e-05	0.407771	0.2455	0.0552	8.71e-06	++	0.568041	485	0.143518	0.0880583	0.103144	HOMA-IR
chr6:29277298:T:C	6	29277298	T	C	0.592229	1377	ADD-INT_SNPxenvir	0.311526	0.0708592	19.3285	4.9584	1.1e-05	0.407771	0.2455	0.0552	8.71e-06	++	0.568041	485	0.143518	0.0880583	0.103144	HOMA-IR
chr6:29278308:A:C	6	29278308	A	C	0.592229	1377	ADD-INT_SNPxenvir	0.311526	0.0708592	19.3285	4.9584	1.1e-05	0.407771	0.2455	0.0552	8.71e-06	++	0.568041	485	0.143518	0.0880583	0.103144	HOMA-IR
chr6:29103376:A:T	6	29103376	A	T	0.600581	1377	ADD-INT_SNPxenvir	0.331656	0.0724255	20.9697	5.33105	4.67e-06	0.399419	0.2499	0.0562	8.84e-06	++	0.580412	485	0.125772	0.0892334	0.158697	HOMA-IR
chr2:200809566:A:T	2	200809566	A	T	0.0163399	1377	ADD-INT_SNPxenvir	0.793749	0.257222	9.52245	2.69256	0.00202974	0.0163399	0.9024	0.2032	8.96e-06	++	0.0186722	482	1.08282	0.331446	0.00108705	ISIc
chr1:21224964:A:G	1	21224964	A	G	0.354757	1377	ADD-INT_SNPxenvir	0.202849	0.0772596	6.8935	2.06294	0.00865087	0.354757	0.2781	0.0626	8.97e-06	++	0.309129	482	0.422233	0.106933	7.86e-05	ISIc
chr2:166271891:A:C	2	166271891	A	C	0.373638	1377	ADD-INT_SNPxenvir	0.21172	0.0710633	8.87629	2.53926	0.00288895	0.373638	0.2511	0.0566	9e-06	++	0.381743	482	0.319162	0.0934128	0.000633884	ISIc
chr6:29282240:C:T	6	29282240	C	T	0.593319	1377	ADD-INT_SNPxenvir	0.311928	0.070851	19.3828	4.97076	1.07e-05	0.406681	0.2449	0.0552	9.08e-06	++	0.569072	485	0.141533	0.0879889	0.107718	HOMA-IR
chr19:4622368:A:G	19	4622368	A	G	0.165577	1377	ADD-INT_SNPxenvir	0.43293	0.0976988	19.6362	5.02836	9.37e-06	0.165577	0.3363	0.0758	9.1e-06	++	0.189834	482	0.190322	0.120118	0.113091	ISIc
chr10:133021631:A:G	10	133021631	A	G	0.753086	1377	ADD-INT_SNPxenvir	0.384245	0.0829929	21.4356	5.43661	3.66e-06	0.246914	0.2867	0.0646	9.24e-06	++	0.753608	485	0.13608	0.103094	0.186849	HOMA-IR
chr11:31237302:T:G	11	31237302	T	G	0.169935	1377	ADD-INT_SNPxenvir	-0.252494	0.0982762	6.60094	1.99172	0.0101925	0.169935	-0.3342	0.0754	9.33e-06	--	0.178351	485	-0.451137	0.117573	0.000124509	HOMA-IR
chr19:56231788:T:C	19	56231788	T	C	0.240015	1377	ADD-INT_SNPxenvir	-0.218191	0.0850515	6.58126	1.98692	0.0103058	0.240015	-0.2976	0.0672	9.35e-06	--	0.217842	482	-0.429124	0.109441	8.82e-05	ISIc
chr10:133013692:T:C	10	133013692	T	C	0.56427	1377	ADD-INT_SNPxenvir	0.329936	0.0697102	22.401	5.6551	2.21e-06	0.43573	0.2448	0.0553	9.39e-06	++	0.550515	485	0.100958	0.0906264	0.265277	HOMA-IR
chr1:23235916:T:C	1	23235916	T	C	0.62854	1377	ADD-INT_SNPxenvir	-0.321803	0.0814673	15.6032	4.10723	7.81e-05	0.37146	-0.2928	0.0661	9.46e-06	--	0.627835	485	-0.236968	0.113167	0.0362627	LIRI
chr14:41839920:C:G	14	41839920	C	G	0.0392157	1377	ADD-INT_SNPxenvir	0.848408	0.214622	15.6265	4.11257	7.72e-05	0.0392157	0.7461	0.1685	9.51e-06	++	0.0311203	482	0.581779	0.272046	0.0324736	ISIc
chr19:56234709:GCC:G	19	56234709	GCC	G	0.242193	1377	ADD-INT_SNPxenvir	-0.222508	0.0851838	6.82303	2.04581	0.00899891	0.242193	-0.2917	0.0659	9.54e-06	--	0.226141	482	-0.394868	0.103978	0.00014611	ISIc
chr6:29279401:G:C	6	29279401	G	C	0.591866	1377	ADD-INT_SNPxenvir	0.309557	0.0708618	19.0835	4.90266	1.25e-05	0.408134	0.2443	0.0552	9.64e-06	++	0.568041	485	0.143518	0.0880583	0.103144	HOMA-IR
chr6:29251878:T:C	6	29251878	T	C	0.593319	1377	ADD-INT_SNPxenvir	0.309206	0.0709399	18.9983	4.88328	1.31e-05	0.406681	0.2445	0.0553	9.65e-06	++	0.569072	485	0.144687	0.0881246	0.100623	HOMA-IR
chr6:29261369:A:G	6	29261369	A	G	0.593319	1377	ADD-INT_SNPxenvir	0.309206	0.0709399	18.9983	4.88328	1.31e-05	0.406681	0.2445	0.0553	9.65e-06	++	0.569072	485	0.144687	0.0881246	0.100623	HOMA-IR
chr6:29263395:G:A	6	29263395	G	A	0.593319	1377	ADD-INT_SNPxenvir	0.309206	0.0709399	18.9983	4.88328	1.31e-05	0.406681	0.2445	0.0553	9.65e-06	++	0.569072	485	0.144687	0.0881246	0.100623	HOMA-IR
chr2:29991882:C:T	2	29991882	C	T	0.333333	1377	ADD-INT_SNPxenvir	0.310323	0.0812233	14.5971	3.87576	0.000133119	0.333333	0.3007	0.068	9.66e-06	++	0.350515	485	0.278182	0.124058	0.0249385	LIRI
chr15:90192370:C:T	15	90192370	C	T	0.0708061	1377	ADD-INT_SNPxenvir	0.413601	0.148149	7.79407	2.28052	0.00524179	0.0708061	0.5542	0.1253	9.73e-06	++	0.0628866	485	0.907297	0.234795	0.000111453	LIRI
chr19:50755892:G:C	19	50755892	G	C	0.429557	1377	ADD-INT_SNPxenvir	-0.317121	0.0743609	18.187	4.69844	2e-05	0.429557	-0.2719	0.0615	9.77e-06	--	0.41134	485	-0.174156	0.109316	0.111127	LIRI
chr10:133022002:C:T	10	133022002	C	T	0.481845	1377	ADD-INT_SNPxenvir	-0.259935	0.0709616	13.4179	3.60338	0.000249241	0.481845	-0.2555	0.0578	9.94e-06	--	0.477178	482	-0.246756	0.0997769	0.0133955	ISIc
chr9:20292653:T:A	9	20292653	T	A	0.291939	1377	ADD-INT_SNPxenvir	0.29492	0.0828579	12.669	3.42972	0.000371775	0.291939	0.2795	0.0633	1e-05	++	0.310309	485	0.257895	0.0979964	0.0084965	HOMA-IR
chr11:31095053:C:CT	11	31095053	C	CT	0.176471	1377	ADD-INT_SNPxenvir	-0.174931	0.0975333	3.21682	1.13736	0.0728853	0.176471	-0.3261	0.0738	1e-05	--	0.193814	485	-0.529276	0.113044	2.84e-06	HOMA-IR
chr16:5216810:A:G	16	5216810	A	G	0.306463	1377	ADD-INT_SNPxenvir	-0.175823	0.0837813	4.40407	1.44547	0.0358534	0.306463	-0.2868	0.0649	1e-05	--	0.327835	485	-0.454058	0.102818	1e-05	HOMA-IR
chr8:134881866:G:T	8	134881866	G	T	0.628177	1377	ADD-INT_SNPxenvir	-0.248548	0.0729451	11.6099	3.18308	0.000656024	0.371823	-0.2473	0.056	1.01e-05	--	0.619588	485	-0.245542	0.087397	0.00496181	HOMA-IR
chr6:29299277:T:A	6	29299277	T	A	0.494916	1377	ADD-INT_SNPxenvir	-0.294982	0.0700639	17.7256	4.59318	2.55e-05	0.494916	-0.2467	0.0559	1.01e-05	--	0.476141	482	-0.16231	0.0926314	0.079737	ISIc
chr19:7923568:TA:T	19	7923568	TA	T	0.0384895	1377	ADD-INT_SNPxenvir	0.830972	0.195802	18.0111	4.65832	2.2e-05	0.0384895	0.694	0.1572	1.02e-05	++	0.028866	485	0.445353	0.263802	0.0913713	HOMA-IR
chr15:90189647:CT:C	15	90189647	CT	C	0.0729847	1377	ADD-INT_SNPxenvir	0.401735	0.146489	7.52091	2.21476	0.00609874	0.0729847	0.547	0.124	1.03e-05	++	0.0659794	485	0.914499	0.232976	8.66e-05	LIRI
chr11:105881888:AC:A	11	105881888	AC	A	0.20915	1377	ADD-INT_SNPxenvir	0.299842	0.0900429	11.0888	3.06123	0.0008685	0.20915	0.3121	0.0708	1.03e-05	++	0.205155	485	0.3318	0.11438	0.00372143	HOMA-IR
chr6:29178815:T:G	6	29178815	T	G	0.597313	1377	ADD-INT_SNPxenvir	0.308236	0.0708668	18.9183	4.86507	1.36e-05	0.402687	0.2434	0.0552	1.03e-05	++	0.574227	485	0.14352	0.0879882	0.102864	HOMA-IR
chr10:77922277:G:A	10	77922277	G	A	0.297023	1377	ADD-INT_SNPxenvir	0.253144	0.0827271	9.36351	2.65492	0.0022135	0.297023	0.2826	0.0641	1.03e-05	++	0.309278	485	0.326927	0.101351	0.00125664	HOMA-IR
chr10:77922351:G:A	10	77922351	G	A	0.297023	1377	ADD-INT_SNPxenvir	0.253144	0.0827271	9.36351	2.65492	0.0022135	0.297023	0.2826	0.0641	1.03e-05	++	0.309278	485	0.326927	0.101351	0.00125664	HOMA-IR
chr11:63436954:G:A	11	63436954	G	A	0.647422	1377	ADD-INT_SNPxenvir	-0.292422	0.0780741	14.0284	3.74455	0.000180074	0.352578	-0.2589	0.0587	1.03e-05	--	0.643299	485	-0.215289	0.0890675	0.0156426	HOMA-IR
chr15:90194858:G:C	15	90194858	G	C	0.0689906	1377	ADD-INT_SNPxenvir	0.396455	0.149594	7.02362	2.09452	0.00804415	0.0689906	0.5563	0.1261	1.03e-05	++	0.0628866	485	0.949299	0.234614	5.21e-05	LIRI
chr11:31301457:T:C	11	31301457	T	C	0.169935	1377	ADD-INT_SNPxenvir	-0.249879	0.0981518	6.48129	1.96251	0.0109016	0.169935	-0.332	0.0753	1.04e-05	--	0.17732	485	-0.449517	0.117432	0.00012925	HOMA-IR
chr6:29140792:G:GAATAT	6	29140792	G	GAATAT	0.60167	1377	ADD-INT_SNPxenvir	0.334456	0.0718927	21.6425	5.48348	3.28e-06	0.39833	0.2466	0.056	1.05e-05	++	0.580412	485	0.111587	0.0891298	0.210584	HOMA-IR
chr10:77924216:T:C	10	77924216	T	C	0.302106	1377	ADD-INT_SNPxenvir	0.255345	0.0829578	9.47412	2.68112	0.00208391	0.302106	0.2831	0.0643	1.06e-05	++	0.31134	485	0.324901	0.101697	0.0013993	HOMA-IR
chr10:77924551:T:C	10	77924551	T	C	0.302106	1377	ADD-INT_SNPxenvir	0.255345	0.0829578	9.47412	2.68112	0.00208391	0.302106	0.2831	0.0643	1.06e-05	++	0.31134	485	0.324901	0.101697	0.0013993	HOMA-IR
chr9:135587099:C:T	9	135587099	C	T	0.315178	1377	ADD-INT_SNPxenvir	0.366176	0.084924	18.5917	4.79068	1.62e-05	0.315178	0.305	0.0693	1.06e-05	++	0.312371	485	0.183494	0.119658	0.125157	LIRI
chr19:33285140:A:AT	19	33285140	A	AT	0.0446623	1377	ADD-INT_SNPxenvir	0.483618	0.179462	7.26206	2.15226	0.00704271	0.0446623	0.608	0.1382	1.08e-05	++	0.0529046	482	0.789205	0.216562	0.000268188	ISIc
chr16:77899999:G:A	16	77899999	G	A	0.133261	1377	ADD-INT_SNPxenvir	-0.41148	0.104516	15.5	4.08351	8.25e-05	0.133261	-0.369	0.0839	1.08e-05	--	0.137967	482	-0.292181	0.140558	0.0376418	ISIc
chr6:29173995:A:G	6	29173995	A	G	0.597313	1377	ADD-INT_SNPxenvir	0.308236	0.0708668	18.9183	4.86507	1.36e-05	0.402687	0.2429	0.0552	1.09e-05	++	0.575258	485	0.141954	0.088052	0.106926	HOMA-IR
chr6:29179159:C:G	6	29179159	C	G	0.597313	1377	ADD-INT_SNPxenvir	0.308236	0.0708668	18.9183	4.86507	1.36e-05	0.402687	0.2429	0.0552	1.09e-05	++	0.575258	485	0.141954	0.088052	0.106926	HOMA-IR
chr6:29181234:T:C	6	29181234	T	C	0.597313	1377	ADD-INT_SNPxenvir	0.308236	0.0708668	18.9183	4.86507	1.36e-05	0.402687	0.2429	0.0552	1.09e-05	++	0.575258	485	0.141954	0.088052	0.106926	HOMA-IR
chr6:29181665:A:G	6	29181665	A	G	0.597313	1377	ADD-INT_SNPxenvir	0.308236	0.0708668	18.9183	4.86507	1.36e-05	0.402687	0.2429	0.0552	1.09e-05	++	0.575258	485	0.141954	0.088052	0.106926	HOMA-IR
chr10:133024698:G:A	10	133024698	G	A	0.405955	1377	ADD-INT_SNPxenvir	0.29321	0.0695193	17.7888	4.60759	2.47e-05	0.405955	0.2461	0.0559	1.09e-05	++	0.409278	485	0.159459	0.0942019	0.0905045	HOMA-IR
chr9:104787010:G:A	9	104787010	G	A	0.0148874	1377	ADD-INT_SNPxenvir	-1.22182	0.315055	15.0397	3.97768	0.000105274	0.0148874	-1.1521	0.2625	1.14e-05	--	0.0113402	485	-0.994035	0.474619	0.036226	LIRI
chr11:63403833:C:A	11	63403833	C	A	0.7313	1377	ADD-INT_SNPxenvir	0.288977	0.0795963	13.1808	3.54847	0.000282833	0.2687	0.2718	0.0619	1.14e-05	++	0.708506	482	0.245399	0.0985391	0.0127609	ISIc
chr9:2133031:C:G	9	2133031	C	G	0.0105301	1377	ADD-INT_SNPxenvir	-1.75559	0.400004	19.2628	4.94345	1.14e-05	0.0105301	-1.7556	0.4	1.14e-05	--	NA	NA	NA	NA	NA	HOMA-IR
chr6:124614999:C:T	6	124614999	C	T	0.131808	1377	ADD-INT_SNPxenvir	0.439583	0.108573	16.3922	4.28821	5.15e-05	0.131808	0.3678	0.0838	1.14e-05	++	0.124742	485	0.261963	0.131781	0.0468263	HOMA-IR
chr6:124617296:T:A	6	124617296	T	A	0.132171	1377	ADD-INT_SNPxenvir	0.426793	0.107154	15.8641	4.16713	6.81e-05	0.132171	0.3641	0.083	1.15e-05	++	0.125773	485	0.270169	0.131219	0.039503	HOMA-IR
chr17:46549960:CT:C	17	46549960	CT	C	0.0156137	1377	ADD-INT_SNPxenvir	0.735283	0.279002	6.94534	2.07553	0.00840369	0.0156137	1.0311	0.235	1.15e-05	++	0.0124481	482	1.75405	0.436174	5.78e-05	ISIc
chr10:77897858:T:TGAA	10	77897858	T	TGAA	0.336601	1377	ADD-INT_SNPxenvir	0.236892	0.0797086	8.83266	2.52888	0.00295883	0.336601	0.2644	0.0603	1.16e-05	++	0.343299	485	0.301072	0.0921188	0.00108193	HOMA-IR
chr11:31229253:G:C	11	31229253	G	C	0.170661	1377	ADD-INT_SNPxenvir	-0.248767	0.0981782	6.42032	1.94761	0.0112821	0.170661	-0.3305	0.0754	1.16e-05	--	0.179381	485	-0.447692	0.117556	0.000139917	HOMA-IR
chr19:50759363:A:C	19	50759363	A	C	0.456427	1377	ADD-INT_SNPxenvir	-0.318436	0.0755388	17.7707	4.60346	2.49e-05	0.456427	-0.2733	0.0623	1.16e-05	--	0.426804	485	-0.177139	0.110187	0.10792	LIRI
chr11:20063561:G:C	11	20063561	G	C	0.137255	1377	ADD-INT_SNPxenvir	-0.333821	0.104466	10.2112	2.85514	0.00139592	0.137255	-0.3725	0.085	1.16e-05	--	0.127593	482	-0.447928	0.145989	0.00215333	ISIc
chr10:77921022:T:C	10	77921022	T	C	0.297023	1377	ADD-INT_SNPxenvir	0.253144	0.0827271	9.36351	2.65492	0.0022135	0.297023	0.2811	0.0641	1.17e-05	++	0.308247	485	0.323138	0.101498	0.00145415	HOMA-IR
chr9:81408335:C:T	9	81408335	C	T	0.0664488	1377	ADD-INT_SNPxenvir	-0.527455	0.152225	12.006	3.27549	0.000530286	0.0664488	-0.5853	0.1335	1.17e-05	--	0.0515464	485	-0.778131	0.278045	0.00513275	LIRI
chr8:99915712:G:C	8	99915712	G	C	0.0762527	1377	ADD-INT_SNPxenvir	0.356018	0.144503	6.07001	1.86171	0.0137496	0.0762527	0.5082	0.116	1.18e-05	++	0.0907216	485	0.783932	0.194489	5.56e-05	LIRI
chr13:35409083:C:T	13	35409083	C	T	0.0148874	1377	ADD-INT_SNPxenvir	-1.00296	0.283391	12.5254	3.39635	0.000401467	0.0148874	-0.9659	0.2205	1.19e-05	--	0.014433	485	-0.908968	0.351203	0.00964917	HOMA-IR
chr6:29295580:A:G	6	29295580	A	G	0.493101	1377	ADD-INT_SNPxenvir	-0.295196	0.0697405	17.9164	4.63671	2.31e-05	0.493101	-0.2439	0.0557	1.19e-05	--	0.469917	482	-0.153622	0.0925547	0.096955	ISIc
chr6:29296406:G:A	6	29296406	G	A	0.493101	1377	ADD-INT_SNPxenvir	-0.295196	0.0697405	17.9164	4.63671	2.31e-05	0.493101	-0.2439	0.0557	1.19e-05	--	0.469917	482	-0.153622	0.0925547	0.096955	ISIc
chr19:56239533:G:A	19	56239533	G	A	0.240741	1377	ADD-INT_SNPxenvir	-0.214453	0.0852571	6.32709	1.92479	0.0118908	0.240741	-0.2886	0.0659	1.2e-05	--	0.220954	482	-0.398936	0.103971	0.000124543	ISIc
chr6:29172278:A:G	6	29172278	A	G	0.59695	1377	ADD-INT_SNPxenvir	0.306291	0.0708689	18.6791	4.8106	1.55e-05	0.40305	0.2417	0.0552	1.2e-05	++	0.575258	485	0.141954	0.088052	0.106926	HOMA-IR
chr6:29172440:G:T	6	29172440	G	T	0.59695	1377	ADD-INT_SNPxenvir	0.306291	0.0708689	18.6791	4.8106	1.55e-05	0.40305	0.2417	0.0552	1.2e-05	++	0.575258	485	0.141954	0.088052	0.106926	HOMA-IR
chr6:29175286:A:G	6	29175286	A	G	0.59695	1377	ADD-INT_SNPxenvir	0.306291	0.0708689	18.6791	4.8106	1.55e-05	0.40305	0.2417	0.0552	1.2e-05	++	0.575258	485	0.141954	0.088052	0.106926	HOMA-IR
chr8:93762210:C:T	8	93762210	C	T	0.223312	1377	ADD-INT_SNPxenvir	0.217344	0.0835243	6.77129	2.03322	0.0092636	0.223312	0.292	0.0667	1.2e-05	++	0.241701	482	0.423358	0.110806	0.000133067	ISIc
chr2:30001919:C:T	2	30001919	C	T	0.329702	1377	ADD-INT_SNPxenvir	0.319428	0.0807263	15.6573	4.11964	7.59e-05	0.329702	0.2947	0.0674	1.22e-05	++	0.352577	485	0.237799	0.122283	0.0518167	LIRI
chr9:35779336:A:C	9	35779336	A	C	0.315178	1377	ADD-INT_SNPxenvir	-0.236723	0.0803683	8.67581	2.49152	0.00322463	0.315178	-0.2847	0.0651	1.22e-05	--	0.312371	485	-0.376023	0.110946	0.000700842	LIRI
chr8:4037191:C:A	8	4037191	C	A	0.0511983	1377	ADD-INT_SNPxenvir	0.809144	0.177325	20.8214	5.29743	5.04e-06	0.0511983	0.572	0.1308	1.22e-05	++	0.0505155	485	0.28909	0.193684	0.135545	HOMA-IR
chr2:202815568:C:T	2	202815568	C	T	0.821351	1377	ADD-INT_SNPxenvir	-0.384897	0.0928268	17.1926	4.47142	3.38e-05	0.178649	-0.3218	0.0736	1.23e-05	--	0.834021	485	-0.215065	0.120801	0.075024	HOMA-IR
chr2:166277538:A:T	2	166277538	A	T	0.362745	1377	ADD-INT_SNPxenvir	0.224459	0.0742177	9.14659	2.60348	0.00249184	0.362745	0.2536	0.058	1.23e-05	++	0.374481	482	0.299377	0.0930145	0.00128813	ISIc
chr5:167949790:T:C	5	167949790	T	C	0.288671	1377	ADD-INT_SNPxenvir	-0.298237	0.082662	13.017	3.51049	0.000308681	0.288671	-0.2952	0.0675	1.24e-05	--	0.286598	485	-0.289012	0.11709	0.0135763	LIRI
chr10:97723093:C:T	10	97723093	C	T	0.15069	1377	ADD-INT_SNPxenvir	-0.397909	0.10201	15.2153	4.01807	9.59e-05	0.15069	-0.3447	0.0789	1.24e-05	--	0.1639	482	-0.265556	0.124383	0.0327627	ISIc
chr10:133010628:C:T	10	133010628	C	T	0.566449	1377	ADD-INT_SNPxenvir	0.322562	0.0693524	21.6323	5.48117	3.3e-06	0.433551	0.2404	0.055	1.26e-05	++	0.551546	485	0.100599	0.0904956	0.266289	HOMA-IR
chr6:124625015:T:C	6	124625015	T	C	0.130719	1377	ADD-INT_SNPxenvir	-0.439142	0.107302	16.7492	4.36997	4.27e-05	0.130719	-0.3619	0.0829	1.26e-05	--	0.135892	482	-0.24772	0.130432	0.0575334	ISIc
chr20:43316503:G:A	20	43316503	G	A	0.285766	1377	ADD-INT_SNPxenvir	0.287798	0.0827181	12.1053	3.29861	0.000502794	0.285766	0.2984	0.0683	1.26e-05	++	0.301031	485	0.321083	0.121251	0.00809506	LIRI
chr5:155896119:A:C	5	155896119	A	C	0.0221496	1377	ADD-INT_SNPxenvir	-0.884409	0.285606	9.58898	2.7083	0.00195749	0.0221496	-0.9024	0.2068	1.28e-05	--	0.0237113	485	-0.922188	0.299771	0.0020958	HOMA-IR
chr6:29298896:T:C	6	29298896	T	C	0.492738	1377	ADD-INT_SNPxenvir	-0.293924	0.0697559	17.7545	4.59976	2.51e-05	0.492738	-0.2431	0.0557	1.28e-05	--	0.469917	482	-0.153622	0.0925547	0.096955	ISIc
chr10:126187344:A:C	10	126187344	A	C	0.204067	1377	ADD-INT_SNPxenvir	0.340329	0.0927843	13.4539	3.61172	0.000244501	0.204067	0.3257	0.0747	1.28e-05	++	0.218557	485	0.298951	0.125774	0.017459	LIRI
chr6:145441732:C:T	6	145441732	C	T	0.782861	1377	ADD-INT_SNPxenvir	0.400404	0.0918418	19.0071	4.88528	1.3e-05	0.217139	0.3172	0.0728	1.3e-05	++	0.774896	482	0.17699	0.119273	0.137833	ISIc
chr6:145443254:T:C	6	145443254	T	C	0.781046	1377	ADD-INT_SNPxenvir	0.39745	0.0916455	18.808	4.83996	1.45e-05	0.218954	0.3168	0.0727	1.31e-05	++	0.770747	482	0.180065	0.119331	0.131311	ISIc
chr20:43318536:C:T	20	43318536	C	T	0.286129	1377	ADD-INT_SNPxenvir	0.287014	0.0827227	12.0381	3.28296	0.000521243	0.286129	0.2978	0.0683	1.31e-05	++	0.301031	485	0.321083	0.121251	0.00809506	LIRI
chr20:43318862:G:A	20	43318862	G	A	0.286129	1377	ADD-INT_SNPxenvir	0.287014	0.0827227	12.0381	3.28296	0.000521243	0.286129	0.2978	0.0683	1.31e-05	++	0.301031	485	0.321083	0.121251	0.00809506	LIRI
chr6:145425841:T:C	6	145425841	T	C	0.783224	1377	ADD-INT_SNPxenvir	0.388404	0.091108	18.1741	4.69551	2.02e-05	0.216776	0.3154	0.0724	1.32e-05	++	0.775934	482	0.190332	0.119273	0.110542	ISIc
chr6:29127344:G:A	6	29127344	G	A	0.60167	1377	ADD-INT_SNPxenvir	0.329867	0.0719131	21.0408	5.34717	4.5e-06	0.39833	0.2438	0.056	1.32e-05	++	0.580412	485	0.111587	0.0891298	0.210584	HOMA-IR
chr6:29129072:T:C	6	29129072	T	C	0.60167	1377	ADD-INT_SNPxenvir	0.329867	0.0719131	21.0408	5.34717	4.5e-06	0.39833	0.2438	0.056	1.32e-05	++	0.580412	485	0.111587	0.0891298	0.210584	HOMA-IR
chr1:229020501:A:C	1	229020501	A	C	0.374728	1377	ADD-INT_SNPxenvir	0.295264	0.0801875	13.5584	3.63591	0.000231254	0.374728	0.2875	0.066	1.33e-05	++	0.360825	485	0.271053	0.11618	0.0196458	LIRI
chr18:30116869:A:G	18	30116869	A	G	0.970588	1377	ADD-INT_SNPxenvir	1.12902	0.209157	29.1378	7.17128	6.74e-08	0.029412	0.8018	0.1841	1.33e-05	++	0.969072	485	-0.322792	0.387722	0.405108	LIRI
chr18:30119881:G:T	18	30119881	G	T	0.970588	1377	ADD-INT_SNPxenvir	1.12902	0.209157	29.1378	7.17128	6.74e-08	0.029412	0.8018	0.1841	1.33e-05	++	0.969072	485	-0.322792	0.387722	0.405108	LIRI
chr6:29228404:G:T	6	29228404	G	T	0.506536	1377	ADD-INT_SNPxenvir	-0.288773	0.0690595	17.4851	4.53825	2.9e-05	0.493464	-0.2395	0.055	1.35e-05	--	0.491701	482	-0.153779	0.0911187	0.0914745	ISIc
chr2:53070398:G:C	2	53070398	G	C	0.0123457	1377	ADD-INT_SNPxenvir	-2.15006	0.494135	18.9325	4.8683	1.35e-05	0.0123457	-2.1501	0.4941	1.35e-05	--	NA	NA	NA	NA	NA	HOMA-IR
chr20:43319272:G:A	20	43319272	G	A	0.299564	1377	ADD-INT_SNPxenvir	0.285132	0.0802487	12.6246	3.41941	0.000380706	0.299564	0.2914	0.067	1.35e-05	++	0.308247	485	0.305613	0.121489	0.0118842	LIRI
chr6:124624907:TA:T	6	124624907	TA	T	0.130719	1377	ADD-INT_SNPxenvir	-0.436844	0.107291	16.5777	4.33072	4.67e-05	0.130719	-0.3605	0.0829	1.36e-05	--	0.135892	482	-0.24772	0.130432	0.0575334	ISIc
chr6:29140952:A:G	6	29140952	A	G	0.600218	1377	ADD-INT_SNPxenvir	0.328919	0.0718732	20.9433	5.32506	4.73e-06	0.399782	0.2443	0.0561	1.36e-05	++	0.578351	485	0.111753	0.0899168	0.213923	HOMA-IR
chr11:63403833:C:A	11	63403833	C	A	0.7313	1377	ADD-INT_SNPxenvir	-0.339418	0.083414	16.5574	4.32606	4.72e-05	0.2687	-0.272	0.0625	1.37e-05	--	0.708247	485	-0.185427	0.0945396	0.0498356	HOMA-IR
chr1:21214726:A:G	1	21214726	A	G	0.352215	1377	ADD-INT_SNPxenvir	0.201969	0.0769748	6.88446	2.06074	0.00869481	0.352215	0.2731	0.0628	1.38e-05	++	0.302905	482	0.414805	0.108662	0.000134878	ISIc
chr20:54205761:G:C	20	54205761	G	C	0.175744	1377	ADD-INT_SNPxenvir	0.34225	0.0970095	12.4468	3.3781	0.000418697	0.175744	0.3425	0.0788	1.38e-05	++	0.16701	485	0.342881	0.134963	0.0110678	HOMA-IR
chr6:29300601:G:C	6	29300601	G	C	0.500363	1377	ADD-INT_SNPxenvir	-0.304445	0.0694949	19.1916	4.92726	1.18e-05	0.499637	-0.2408	0.0554	1.38e-05	--	0.48029	482	-0.129907	0.0917383	0.156757	ISIc
chr10:26340224:T:C	10	26340224	T	C	0.0559187	1377	ADD-INT_SNPxenvir	-0.583265	0.178561	10.6698	2.96299	0.00108895	0.0559187	-0.5351	0.1232	1.39e-05	--	0.0757261	482	-0.491449	0.170097	0.00386198	ISIc
chr10:75383709:A:G	10	75383709	A	G	0.574437	1377	ADD-INT_SNPxenvir	0.290186	0.0750127	14.9652	3.96054	0.000109512	0.425563	0.2594	0.0597	1.4e-05	++	0.562241	482	0.206126	0.0987449	0.0368468	ISIc
chr10:97722782:G:A	10	97722782	G	A	0.149964	1377	ADD-INT_SNPxenvir	-0.397392	0.10201	15.1757	4.00898	9.8e-05	0.149964	-0.3429	0.079	1.4e-05	--	0.162863	482	-0.261542	0.1247	0.03596	ISIc
chr16:58929241:C:T	16	58929241	C	T	0.93573	1377	ADD-INT_SNPxenvir	0.532124	0.154852	11.8085	3.22943	0.000589617	0.06427	0.5524	0.1272	1.41e-05	++	0.938144	485	0.594432	0.223164	0.00772965	LIRI
chr16:77900915:A:G	16	77900915	A	G	0.133624	1377	ADD-INT_SNPxenvir	-0.408363	0.102967	15.7287	4.13605	7.31e-05	0.133624	-0.3607	0.0831	1.42e-05	--	0.136929	482	-0.271646	0.140682	0.0534934	ISIc
chr1:23236595:T:C	1	23236595	T	C	0.62963	1377	ADD-INT_SNPxenvir	-0.313228	0.0815419	14.7557	3.9123	0.000122377	0.37037	-0.2872	0.0662	1.42e-05	--	0.627835	485	-0.236968	0.113167	0.0362627	LIRI
chr9:2126313:T:C	9	2126313	T	C	0.0105301	1377	ADD-INT_SNPxenvir	-1.90291	0.438532	18.8293	4.8448	1.43e-05	0.0105301	-1.9029	0.4385	1.43e-05	--	NA	NA	NA	NA	NA	HOMA-IR
chr9:2128234:C:T	9	2128234	C	T	0.0105301	1377	ADD-INT_SNPxenvir	-1.90291	0.438532	18.8293	4.8448	1.43e-05	0.0105301	-1.9029	0.4385	1.43e-05	--	NA	NA	NA	NA	NA	HOMA-IR
chr1:17101813:A:G	1	17101813	A	G	0.432825	1377	ADD-INT_SNPxenvir	-0.326953	0.0730172	20.0503	5.12244	7.54e-06	0.432825	-0.2438	0.0562	1.43e-05	--	0.421649	485	-0.123062	0.087999	0.161978	HOMA-IR
chr1:23234089:T:C	1	23234089	T	C	0.62963	1377	ADD-INT_SNPxenvir	-0.313228	0.0815419	14.7557	3.9123	0.000122377	0.37037	-0.287	0.0662	1.44e-05	--	0.628866	485	-0.236503	0.11326	0.0367849	LIRI
chr6:74752256:G:GA	6	74752256	G	GA	0.0918664	1377	ADD-INT_SNPxenvir	0.322942	0.12828	6.33767	1.92738	0.0118201	0.0918664	0.4212	0.0972	1.46e-05	++	0.102697	482	0.553622	0.148894	0.000200627	ISIc
chr10:132916288:T:C	10	132916288	T	C	0.393246	1377	ADD-INT_SNPxenvir	-0.320339	0.0777021	16.9963	4.42652	3.75e-05	0.393246	-0.256	0.0591	1.47e-05	--	0.392784	485	-0.167906	0.0909087	0.06475	HOMA-IR
chr6:145438816:A:C	6	145438816	A	C	0.787582	1377	ADD-INT_SNPxenvir	0.403378	0.0924312	19.0453	4.89396	1.28e-05	0.212418	0.3166	0.0731	1.47e-05	++	0.775934	482	0.172116	0.119316	0.149154	ISIc
chr6:42362620:T:C	6	42362620	T	C	0.0708061	1377	ADD-INT_SNPxenvir	0.484058	0.144919	11.157	3.07719	0.000837163	0.0708061	0.4966	0.1146	1.47e-05	++	0.0653527	482	0.517633	0.187291	0.0057136	ISIc
chr2:176773954:T:C	2	176773954	T	C	0.010167	1377	ADD-INT_SNPxenvir	-1.5925	0.367543	18.7734	4.83208	1.47e-05	0.010167	-1.5925	0.3675	1.47e-05	--	NA	NA	NA	NA	NA	LIRI
chr1:17102690:A:G	1	17102690	A	G	0.433188	1377	ADD-INT_SNPxenvir	-0.326383	0.0730269	19.9752	5.10539	7.85e-06	0.433188	-0.2435	0.0562	1.48e-05	--	0.421649	485	-0.123062	0.087999	0.161978	HOMA-IR
chr2:30001528:T:G	2	30001528	T	G	0.318083	1377	ADD-INT_SNPxenvir	0.312743	0.0817664	14.6294	3.88319	0.000130861	0.318083	0.294	0.0679	1.48e-05	++	0.335052	485	0.252473	0.121756	0.038118	LIRI
chr6:29295973:A:G	6	29295973	A	G	0.587146	1377	ADD-INT_SNPxenvir	0.315938	0.071313	19.6276	5.0264	9.41e-06	0.412854	0.2393	0.0553	1.51e-05	++	0.561856	485	0.123741	0.0875762	0.157669	HOMA-IR
chr10:133017056:T:C	10	133017056	T	C	0.554466	1377	ADD-INT_SNPxenvir	0.3209	0.0697327	21.177	5.37804	4.19e-06	0.445534	0.2391	0.0553	1.51e-05	++	0.549485	485	0.101112	0.0905782	0.264294	HOMA-IR
chr20:33413780:T:A	20	33413780	T	A	0.418301	1377	ADD-INT_SNPxenvir	0.286993	0.0708421	16.412	4.29275	5.1e-05	0.418301	0.2417	0.0559	1.51e-05	++	0.421649	485	0.16724	0.0908156	0.0655436	HOMA-IR
chr16:77899776:T:G	16	77899776	T	G	0.137618	1377	ADD-INT_SNPxenvir	-0.396436	0.102127	15.0682	3.98423	0.000103698	0.137618	-0.3571	0.0826	1.52e-05	--	0.143154	482	-0.282859	0.140236	0.0436928	ISIc
chr16:77899795:T:C	16	77899795	T	C	0.137618	1377	ADD-INT_SNPxenvir	-0.396436	0.102127	15.0682	3.98423	0.000103698	0.137618	-0.3571	0.0826	1.52e-05	--	0.143154	482	-0.282859	0.140236	0.0436928	ISIc
chr16:77900551:T:C	16	77900551	T	C	0.137618	1377	ADD-INT_SNPxenvir	-0.396436	0.102127	15.0682	3.98423	0.000103698	0.137618	-0.3571	0.0826	1.52e-05	--	0.143154	482	-0.282859	0.140236	0.0436928	ISIc
chr12:99467524:G:A	12	99467524	G	A	0.1565	1377	ADD-INT_SNPxenvir	0.393533	0.106089	13.7601	3.68257	0.000207697	0.1565	0.3788	0.0876	1.54e-05	++	0.135052	485	0.347096	0.155333	0.0254484	LIRI
chr8:28337080:G:C	8	28337080	G	C	0.27342	1377	ADD-INT_SNPxenvir	-0.329968	0.0946837	12.1449	3.30783	0.000492232	0.27342	-0.316	0.0731	1.54e-05	--	0.262887	485	-0.295346	0.114968	0.0102007	HOMA-IR
chr2:166271956:C:T	2	166271956	C	T	0.353304	1377	ADD-INT_SNPxenvir	0.226355	0.0742011	9.30595	2.64128	0.00228413	0.353304	0.2515	0.0582	1.55e-05	++	0.364108	482	0.29155	0.0937711	0.00187616	ISIc
chr12:99473972:T:A	12	99473972	T	A	0.169935	1377	ADD-INT_SNPxenvir	0.367205	0.103066	12.6936	3.43544	0.00036691	0.169935	0.3626	0.084	1.57e-05	++	0.165979	485	0.353602	0.144872	0.0146548	LIRI
chr1:185937074:C:T	1	185937074	C	T	0.35512	1377	ADD-INT_SNPxenvir	-0.247597	0.0752597	10.8235	2.99905	0.00100219	0.35512	-0.2537	0.0587	1.58e-05	--	0.365145	482	-0.26314	0.0939924	0.00511682	ISIc
chr9:81421990:A:G	9	81421990	A	G	0.0421206	1377	ADD-INT_SNPxenvir	-0.701762	0.184112	14.5283	3.85991	0.000138067	0.0421206	-0.7263	0.1682	1.58e-05	--	0.0329897	485	-0.850437	0.414136	0.0400221	LIRI
chr10:133023506:G:T	10	133023506	G	T	0.476398	1377	ADD-INT_SNPxenvir	-0.248853	0.0714289	12.1377	3.30616	0.000494129	0.476398	-0.2506	0.0581	1.58e-05	--	0.473029	482	-0.254009	0.0996446	0.0107987	ISIc
chr16:77901200:G:T	16	77901200	G	T	0.133261	1377	ADD-INT_SNPxenvir	-0.405177	0.102994	15.4762	4.07806	8.35e-05	0.133261	-0.3586	0.0831	1.6e-05	--	0.136929	482	-0.271646	0.140682	0.0534934	ISIc
chr10:77890337:C:G	10	77890337	C	G	0.298838	1377	ADD-INT_SNPxenvir	0.239902	0.0840247	8.15184	2.36636	0.0043017	0.298838	0.2772	0.0643	1.63e-05	++	0.310309	485	0.32981	0.0998914	0.000961059	HOMA-IR
chr8:10431036:C:G	8	10431036	C	G	0.87618	1377	ADD-INT_SNPxenvir	0.443477	0.120383	13.571	3.63883	0.000229705	0.12382	0.4113	0.0954	1.63e-05	++	0.863918	485	0.356833	0.156528	0.0226266	LIRI
chr14:53856662:G:A	14	53856662	G	A	0.139434	1377	ADD-INT_SNPxenvir	0.359296	0.115072	9.74913	2.74616	0.00179407	0.139434	0.3745	0.0869	1.65e-05	++	0.165979	485	0.394701	0.132659	0.00292705	HOMA-IR
chr2:30002115:C:A	2	30002115	C	A	0.329339	1377	ADD-INT_SNPxenvir	0.314481	0.0810976	15.0374	3.97716	0.0001054	0.329339	0.2911	0.0676	1.66e-05	++	0.352577	485	0.237799	0.122283	0.0518167	LIRI
chr19:56239738:A:C	19	56239738	A	C	0.240015	1377	ADD-INT_SNPxenvir	-0.219724	0.0846165	6.7429	2.02631	0.00941218	0.240015	-0.2827	0.0657	1.67e-05	--	0.221992	482	-0.377967	0.104113	0.000283041	ISIc
chr10:121293214:C:T	10	121293214	C	T	0.164125	1377	ADD-INT_SNPxenvir	0.373702	0.102496	13.2933	3.57454	0.000266354	0.164125	0.3713	0.0863	1.68e-05	++	0.156701	485	0.365513	0.159858	0.0222259	LIRI
chr2:52962962:A:G	2	52962962	A	G	0.0145243	1377	ADD-INT_SNPxenvir	-2.11225	0.490886	18.5152	4.77325	1.69e-05	0.0145243	-2.1122	0.4909	1.69e-05	--	NA	NA	NA	NA	NA	HOMA-IR
chr12:99469948:C:T	12	99469948	C	T	0.17175	1377	ADD-INT_SNPxenvir	0.360156	0.104059	11.9791	3.2692	0.000538022	0.17175	0.3632	0.0844	1.69e-05	++	0.170103	485	0.369009	0.14431	0.0105563	LIRI
chr6:29165880:A:G	6	29165880	A	G	0.60276	1377	ADD-INT_SNPxenvir	0.323544	0.0716685	20.3802	5.19735	6.35e-06	0.39724	0.2403	0.0559	1.69e-05	++	0.580412	485	0.111587	0.0891298	0.210584	HOMA-IR
chr5:123228937:A:G	5	123228937	A	G	0.016703	1377	ADD-INT_SNPxenvir	0.957222	0.326046	8.61921	2.47803	0.00332637	0.016703	1.0471	0.2434	1.69e-05	++	0.0216495	485	1.1601	0.365737	0.00151426	LIRI
chr2:200841513:C:T	2	200841513	C	T	0.0170661	1377	ADD-INT_SNPxenvir	0.789303	0.244691	10.4053	2.90081	0.00125658	0.0170661	0.8659	0.2014	1.7e-05	++	0.0176349	482	1.02669	0.354381	0.003766	ISIc
chr11:105942293:T:C	11	105942293	T	C	0.232389	1377	ADD-INT_SNPxenvir	0.327887	0.0859846	14.5414	3.86292	0.000137113	0.232389	0.2899	0.0674	1.71e-05	++	0.237113	485	0.229294	0.108606	0.0347512	HOMA-IR
chr10:118235526:C:T	10	118235526	C	T	0.0501089	1377	ADD-INT_SNPxenvir	-0.501511	0.16884	8.82284	2.52654	0.00297482	0.0501089	-0.6148	0.143	1.72e-05	--	0.0453608	485	-0.902196	0.268979	0.000796086	LIRI
chr6:29156917:G:T	6	29156917	G	T	0.603486	1377	ADD-INT_SNPxenvir	0.32586	0.0717903	20.603	5.24789	5.65e-06	0.396514	0.2403	0.0559	1.72e-05	++	0.581443	485	0.108555	0.0890868	0.223022	HOMA-IR
chr6:145447086:G:A	6	145447086	G	A	0.78504	1377	ADD-INT_SNPxenvir	0.397105	0.0920576	18.6077	4.79433	1.61e-05	0.21496	0.3132	0.0729	1.74e-05	++	0.775934	482	0.172116	0.119316	0.149154	ISIc
chr11:18869901:C:G	11	18869901	C	G	0.010167	1377	ADD-INT_SNPxenvir	-1.65807	0.832171	3.96988	1.33422	0.0463212	0.010167	-1.5703	0.3656	1.74e-05	--	0.0103093	485	-1.54937	0.406973	0.000140637	HOMA-IR
chr11:18877262:AG:A	11	18877262	AG	A	0.010167	1377	ADD-INT_SNPxenvir	-1.65807	0.832171	3.96988	1.33422	0.0463212	0.010167	-1.5703	0.3656	1.74e-05	--	0.0103093	485	-1.54937	0.406973	0.000140637	HOMA-IR
chr11:31380610:A:T	11	31380610	A	T	0.173566	1377	ADD-INT_SNPxenvir	-0.281836	0.0991193	8.08496	2.35033	0.00446344	0.173566	-0.3211	0.0748	1.75e-05	--	0.187629	485	-0.372918	0.113856	0.00105533	HOMA-IR
chr1:242713612:C:T	1	242713612	C	T	0.179739	1377	ADD-INT_SNPxenvir	-0.311416	0.102469	9.23622	2.62475	0.00237274	0.179739	-0.3433	0.0799	1.75e-05	--	0.161856	485	-0.392777	0.12774	0.0021064	HOMA-IR
chr2:42324259:C:A	2	42324259	C	A	0.0123457	1377	ADD-INT_SNPxenvir	-0.698684	0.285777	5.97734	1.83891	0.0144907	0.0123457	-0.9254	0.2155	1.75e-05	--	0.0216495	485	-1.22425	0.328098	0.000190463	HOMA-IR
chr10:117860475:G:C	10	117860475	G	C	0.103486	1377	ADD-INT_SNPxenvir	0.329595	0.120383	7.49599	2.20875	0.00618372	0.103486	0.422	0.0983	1.76e-05	++	0.096473	482	0.606859	0.170216	0.00036353	ISIc
chr11:63406212:T:G	11	63406212	T	G	0.732389	1377	ADD-INT_SNPxenvir	-0.343561	0.0832587	17.0274	4.43363	3.68e-05	0.267611	-0.2681	0.0625	1.77e-05	--	0.710309	485	-0.170929	0.0945288	0.0705732	HOMA-IR
chr11:63406336:T:A	11	63406336	T	A	0.732389	1377	ADD-INT_SNPxenvir	-0.343561	0.0832587	17.0274	4.43363	3.68e-05	0.267611	-0.2681	0.0625	1.77e-05	--	0.710309	485	-0.170929	0.0945288	0.0705732	HOMA-IR
chr11:63406212:T:G	11	63406212	T	G	0.732389	1377	ADD-INT_SNPxenvir	0.288619	0.0794525	13.1957	3.55193	0.000280589	0.267611	0.2655	0.0619	1.77e-05	++	0.710581	482	0.229817	0.0985585	0.0197124	ISIc
chr11:63406336:T:A	11	63406336	T	A	0.732389	1377	ADD-INT_SNPxenvir	0.288619	0.0794525	13.1957	3.55193	0.000280589	0.267611	0.2655	0.0619	1.77e-05	++	0.710581	482	0.229817	0.0985585	0.0197124	ISIc
chr9:16573687:A:G	9	16573687	A	G	0.0217865	1377	ADD-INT_SNPxenvir	0.651699	0.245349	7.05546	2.10224	0.00790242	0.0217865	0.7386	0.1721	1.79e-05	++	0.0373444	482	0.822788	0.241604	0.000660374	ISIc
chr2:30000730:T:C	2	30000730	T	C	0.331518	1377	ADD-INT_SNPxenvir	0.306729	0.0803501	14.5726	3.87011	0.000134862	0.331518	0.287	0.0669	1.8e-05	++	0.354639	485	0.242344	0.120903	0.0450215	LIRI
chr6:29276352:C:T	6	29276352	C	T	0.600944	1377	ADD-INT_SNPxenvir	0.316279	0.0710265	19.8289	5.07216	8.47e-06	0.399056	0.2371	0.0553	1.8e-05	++	0.579381	485	0.115379	0.0880667	0.190152	HOMA-IR
chr20:43317409:A:T	20	43317409	A	T	0.286492	1377	ADD-INT_SNPxenvir	0.280138	0.0827838	11.4512	3.14602	0.000714463	0.286492	0.2932	0.0684	1.8e-05	++	0.301031	485	0.321083	0.121251	0.00809506	LIRI
chr10:133013692:T:C	10	133013692	T	C	0.56427	1377	ADD-INT_SNPxenvir	-0.272651	0.07244	14.1663	3.7764	0.00016734	0.43573	-0.2472	0.0577	1.83e-05	--	0.551867	482	-0.203042	0.0953426	0.0332047	ISIc
chr2:30000471:T:C	2	30000471	T	C	0.332607	1377	ADD-INT_SNPxenvir	0.307676	0.0806797	14.5432	3.86333	0.000136984	0.332607	0.2875	0.0671	1.83e-05	++	0.354639	485	0.242344	0.120903	0.0450215	LIRI
chr1:18633513:A:G	1	18633513	A	G	0.194626	1377	ADD-INT_SNPxenvir	-0.308264	0.0910568	11.461	3.14829	0.000710739	0.194626	-0.3084	0.072	1.84e-05	--	0.186722	482	-0.308654	0.117649	0.00870242	ISIc
chr13:89880094:C:G	13	89880094	C	G	0.0123457	1377	ADD-INT_SNPxenvir	-1.34581	0.314327	18.3318	4.73145	1.86e-05	0.0123457	-1.3458	0.3143	1.86e-05	--	NA	NA	NA	NA	NA	HOMA-IR
chr6:29142807:C:T	6	29142807	C	T	0.602397	1377	ADD-INT_SNPxenvir	0.321574	0.0716727	20.1305	5.14066	7.23e-06	0.397603	0.2391	0.0559	1.86e-05	++	0.580412	485	0.111587	0.0891298	0.210584	HOMA-IR
chr6:29147130:A:G	6	29147130	A	G	0.602397	1377	ADD-INT_SNPxenvir	0.321574	0.0716727	20.1305	5.14066	7.23e-06	0.397603	0.2391	0.0559	1.86e-05	++	0.580412	485	0.111587	0.0891298	0.210584	HOMA-IR
chr8:134884030:C:T	8	134884030	C	T	0.587509	1377	ADD-INT_SNPxenvir	-0.251795	0.0720964	12.1974	3.32007	0.000478553	0.412491	-0.237	0.0554	1.86e-05	--	0.591753	485	-0.215713	0.0864057	0.0125418	HOMA-IR
chr8:134884511:T:C	8	134884511	T	C	0.587509	1377	ADD-INT_SNPxenvir	-0.251795	0.0720964	12.1974	3.32007	0.000478553	0.412491	-0.237	0.0554	1.86e-05	--	0.591753	485	-0.215713	0.0864057	0.0125418	HOMA-IR
chr8:134884546:A:G	8	134884546	A	G	0.587509	1377	ADD-INT_SNPxenvir	-0.251795	0.0720964	12.1974	3.32007	0.000478553	0.412491	-0.237	0.0554	1.86e-05	--	0.591753	485	-0.215713	0.0864057	0.0125418	HOMA-IR
chr6:29151036:C:T	6	29151036	C	T	0.602397	1377	ADD-INT_SNPxenvir	0.321574	0.0716727	20.1305	5.14066	7.23e-06	0.397603	0.2391	0.0559	1.87e-05	++	0.581443	485	0.111416	0.0891968	0.211628	HOMA-IR
chr8:93770503:G:A	8	93770503	G	A	0.218228	1377	ADD-INT_SNPxenvir	0.230543	0.0859518	7.19441	2.1359	0.00731307	0.218228	0.2944	0.0688	1.88e-05	++	0.236515	482	0.408131	0.114747	0.00037544	ISIc
chr18:30128670:T:G	18	30128670	T	G	0.969499	1377	ADD-INT_SNPxenvir	1.12398	0.211064	28.3587	6.99658	1.01e-07	0.030501	0.7933	0.1854	1.88e-05	++	0.969072	485	-0.322792	0.387722	0.405108	LIRI
chr6:29159438:T:G	6	29159438	T	G	0.603123	1377	ADD-INT_SNPxenvir	0.323879	0.0717944	20.3509	5.19069	6.45e-06	0.396877	0.2391	0.0559	1.89e-05	++	0.581443	485	0.108555	0.0890868	0.223022	HOMA-IR
chr17:1900099:GA:G	17	1900099	GA	G	0.235294	1377	ADD-INT_SNPxenvir	0.270037	0.0912454	8.75838	2.51119	0.00308184	0.235294	0.3117	0.0729	1.9e-05	++	0.217842	482	0.385007	0.121106	0.00147741	ISIc
chr10:5261887:C:T	10	5261887	C	T	0.0116195	1377	ADD-INT_SNPxenvir	-0.734429	0.327428	5.03117	1.60389	0.0248949	0.0116195	-1.1811	0.2762	1.91e-05	--	0.0113402	485	-2.28406	0.514517	9.03e-06	LIRI
chr8:4037117:G:C	8	4037117	G	C	0.0530138	1377	ADD-INT_SNPxenvir	0.782461	0.174612	20.0807	5.12936	7.42e-06	0.0530138	0.5534	0.1294	1.91e-05	++	0.0515464	485	0.274004	0.192872	0.155419	HOMA-IR
chr2:42306579:G:C	2	42306579	G	C	0.0130719	1377	ADD-INT_SNPxenvir	-0.683321	0.281401	5.89655	1.819	0.0151705	0.0130719	-0.9126	0.2136	1.93e-05	--	0.0216495	485	-1.22425	0.328098	0.000190463	HOMA-IR
chr11:63427767:C:T	11	63427767	C	T	0.730211	1377	ADD-INT_SNPxenvir	-0.344267	0.0833029	17.0793	4.44549	3.59e-05	0.269789	-0.2659	0.0622	1.94e-05	--	0.71134	485	-0.166858	0.0936366	0.074755	HOMA-IR
chr17:5440357:C:T	17	5440357	C	T	0.0312273	1377	ADD-INT_SNPxenvir	0.763517	0.210946	13.1007	3.5299	0.000295189	0.0312273	0.6905	0.1616	1.94e-05	++	0.0290456	482	0.586721	0.251532	0.0196698	ISIc
chr9:81404228:ATTAT:A	9	81404228	ATTAT	A	0.0668119	1377	ADD-INT_SNPxenvir	-0.506962	0.152168	11.0996	3.06375	0.000863475	0.0668119	-0.5602	0.1312	1.94e-05	--	0.0556701	485	-0.71419	0.258712	0.00577019	LIRI
chr9:81402944:G:A	9	81402944	G	A	0.1939	1377	ADD-INT_SNPxenvir	0.332089	0.0989223	11.2699	3.10361	0.000787753	0.1939	0.3376	0.0791	1.95e-05	++	0.215464	485	0.347384	0.131562	0.00827923	LIRI
chr16:58930302:A:T	16	58930302	A	T	0.93573	1377	ADD-INT_SNPxenvir	0.532124	0.154852	11.8085	3.22943	0.000589617	0.06427	0.5437	0.1273	1.96e-05	++	0.939175	485	0.567962	0.223785	0.0111496	LIRI
chr15:60934247:A:G	15	60934247	A	G	0.181191	1377	ADD-INT_SNPxenvir	-0.338253	0.0944389	12.8286	3.4668	0.00034135	0.181191	-0.3124	0.0732	1.96e-05	--	0.190871	482	-0.273676	0.115757	0.0180676	ISIc
chr21:38763760:T:A	21	38763760	T	A	0.0344953	1377	ADD-INT_SNPxenvir	0.919328	0.24657	13.9015	3.71524	0.000192646	0.0344953	0.8298	0.1944	1.97e-05	++	0.0237113	485	0.68279	0.316059	0.0307475	HOMA-IR
chr8:134881878:A:C	8	134881878	A	C	0.588598	1377	ADD-INT_SNPxenvir	-0.239429	0.072198	10.9977	3.0399	0.000912221	0.411402	-0.236	0.0553	1.98e-05	--	0.593814	485	-0.231174	0.0860272	0.00720493	HOMA-IR
chr13:109489847:T:C	13	109489847	T	C	0.293391	1377	ADD-INT_SNPxenvir	-0.281746	0.0781061	13.012	3.50934	0.0003095	0.293391	-0.2756	0.0646	1.98e-05	--	0.309278	485	-0.26225	0.114829	0.0223821	LIRI
chr6:28976682:G:A	6	28976682	G	A	0.405955	1377	ADD-INT_SNPxenvir	-0.321949	0.0739641	18.9466	4.87151	1.34e-05	0.405955	-0.2428	0.0569	1.98e-05	--	0.42268	485	-0.127978	0.0890666	0.150751	HOMA-IR
chr6:28977745:C:T	6	28977745	C	T	0.405955	1377	ADD-INT_SNPxenvir	-0.321949	0.0739641	18.9466	4.87151	1.34e-05	0.405955	-0.2428	0.0569	1.98e-05	--	0.42268	485	-0.127978	0.0890666	0.150751	HOMA-IR
chr6:28979431:G:A	6	28979431	G	A	0.405955	1377	ADD-INT_SNPxenvir	-0.321949	0.0739641	18.9466	4.87151	1.34e-05	0.405955	-0.2428	0.0569	1.98e-05	--	0.42268	485	-0.127978	0.0890666	0.150751	HOMA-IR
chr6:29162725:T:C	6	29162725	T	C	0.60276	1377	ADD-INT_SNPxenvir	0.322963	0.0718146	20.2246	5.16201	6.89e-06	0.39724	0.2385	0.0559	1.99e-05	++	0.581443	485	0.108555	0.0890868	0.223022	HOMA-IR
chr9:35779428:G:A	9	35779428	G	A	0.315541	1377	ADD-INT_SNPxenvir	-0.253026	0.0801162	9.97445	2.79935	0.00158727	0.315541	-0.2771	0.065	2e-05	--	0.314433	485	-0.323299	0.111005	0.00358583	LIRI
chr13:27278044:GC:G	13	27278044	GC	G	0.019971	1377	ADD-INT_SNPxenvir	-0.901669	0.266956	11.4082	3.13596	0.000731206	0.019971	-0.8386	0.1967	2.01e-05	--	0.0226804	485	-0.763641	0.290891	0.00866024	HOMA-IR
chr13:98097648:G:A	13	98097648	G	A	0.697168	1377	ADD-INT_SNPxenvir	0.285008	0.081764	12.1504	3.30912	0.000490772	0.302832	0.2926	0.0686	2.02e-05	++	0.696907	485	0.310616	0.126313	0.0139287	LIRI
chr10:133024698:G:A	10	133024698	G	A	0.405955	1377	ADD-INT_SNPxenvir	-0.248981	0.0696428	12.7815	3.45585	0.000350066	0.405955	-0.2424	0.0569	2.05e-05	--	0.409751	482	-0.229314	0.098756	0.0202316	ISIc
chr10:15322942:C:T	10	15322942	C	T	0.137981	1377	ADD-INT_SNPxenvir	0.256083	0.109038	5.51572	1.72477	0.0188465	0.137981	0.3766	0.0884	2.05e-05	++	0.123444	482	0.607852	0.151065	5.73e-05	ISIc
chr10:15323463:T:C	10	15323463	T	C	0.137981	1377	ADD-INT_SNPxenvir	0.256083	0.109038	5.51572	1.72477	0.0188465	0.137981	0.3766	0.0884	2.05e-05	++	0.123444	482	0.607852	0.151065	5.73e-05	ISIc
chr16:77905031:C:G	16	77905031	C	G	0.134713	1377	ADD-INT_SNPxenvir	-0.421437	0.102703	16.8382	4.39035	4.07e-05	0.134713	-0.3489	0.0819	2.06e-05	--	0.143154	482	-0.221898	0.135833	0.102341	ISIc
chr1:21227440:T:C	1	21227440	T	C	0.352215	1377	ADD-INT_SNPxenvir	0.193319	0.0774383	6.23215	1.90152	0.0125453	0.352215	0.2667	0.0627	2.08e-05	++	0.309129	482	0.406017	0.106668	0.00014102	ISIc
chr1:21218298:T:C	1	21218298	T	C	0.354031	1377	ADD-INT_SNPxenvir	0.195128	0.0769955	6.42253	1.94815	0.0112681	0.354031	0.266	0.0625	2.08e-05	++	0.307054	482	0.402933	0.107015	0.000166426	ISIc
chr2:42664460:G:C	2	42664460	G	C	0.950254	1377	ADD-INT_SNPxenvir	0.535598	0.170941	9.81714	2.76222	0.00172894	0.049746	0.5616	0.132	2.1e-05	++	0.952577	485	0.599966	0.207777	0.00388258	HOMA-IR
chr2:200779943:A:G	2	200779943	A	G	0.0261438	1377	ADD-INT_SNPxenvir	0.75485	0.216014	12.2111	3.32326	0.000475051	0.0261438	0.7262	0.1707	2.11e-05	++	0.0259336	482	0.678396	0.278694	0.0149249	ISIc
chr2:30021283:G:A	2	30021283	G	A	0.31772	1377	ADD-INT_SNPxenvir	0.327862	0.0825381	15.7788	4.14754	7.12e-05	0.31772	0.2895	0.0681	2.12e-05	++	0.337113	485	0.207922	0.120474	0.0843723	LIRI
chr11:63430458:G:A	11	63430458	G	A	0.730211	1377	ADD-INT_SNPxenvir	-0.344267	0.0833029	17.0793	4.44549	3.59e-05	0.269789	-0.2647	0.0623	2.12e-05	--	0.710309	485	-0.164014	0.0937062	0.0800663	HOMA-IR
chr10:133021616:A:G	10	133021616	A	G	0.552288	1377	ADD-INT_SNPxenvir	-0.273035	0.0732967	13.8761	3.70939	0.000195259	0.447712	-0.2465	0.058	2.13e-05	--	0.542531	482	-0.202151	0.0948409	0.0330507	ISIc
chr10:77895735:C:T	10	77895735	C	T	0.299927	1377	ADD-INT_SNPxenvir	0.233161	0.0840363	7.69801	2.25742	0.00552815	0.299927	0.2732	0.0643	2.15e-05	++	0.310309	485	0.32981	0.0998914	0.000961059	HOMA-IR
chr6:154508701:A:G	6	154508701	A	G	0.176834	1377	ADD-INT_SNPxenvir	-0.384736	0.0988146	15.1594	4.00522	9.88e-05	0.176834	-0.3172	0.0747	2.15e-05	--	0.190722	485	-0.227373	0.114013	0.0461211	HOMA-IR
chr10:101301601:G:A	10	101301601	G	A	0.13907	1377	ADD-INT_SNPxenvir	0.376974	0.110312	11.6782	3.19903	0.000632368	0.13907	0.3694	0.0869	2.16e-05	++	0.151546	485	0.356862	0.141278	0.0115385	LIRI
chr6:74773029:C:G	6	74773029	C	G	0.229847	1377	ADD-INT_SNPxenvir	-0.283881	0.0917225	9.57899	2.70594	0.00196816	0.229847	-0.2901	0.0683	2.16e-05	--	0.249485	485	-0.297755	0.102298	0.00360653	HOMA-IR
chr6:74774503:G:A	6	74774503	G	A	0.229847	1377	ADD-INT_SNPxenvir	-0.283881	0.0917225	9.57899	2.70594	0.00196816	0.229847	-0.2901	0.0683	2.16e-05	--	0.249485	485	-0.297755	0.102298	0.00360653	HOMA-IR
chr9:35778747:A:G	9	35778747	A	G	0.314815	1377	ADD-INT_SNPxenvir	-0.240969	0.0794916	9.18927	2.61361	0.00243439	0.314815	-0.2745	0.0647	2.18e-05	--	0.310309	485	-0.33988	0.111113	0.00222178	LIRI
chr10:133019686:T:C	10	133019686	T	C	0.55374	1377	ADD-INT_SNPxenvir	-0.281062	0.0733473	14.6837	3.8957	0.000127145	0.44626	-0.2471	0.0582	2.19e-05	--	0.54668	482	-0.189352	0.0957179	0.0479027	ISIc
chr16:73093824:C:T	16	73093824	C	T	0.0700799	1377	ADD-INT_SNPxenvir	-0.508598	0.149516	11.571	3.17401	0.000669869	0.0700799	-0.4687	0.1104	2.19e-05	--	0.0793814	485	-0.420823	0.163774	0.0101836	HOMA-IR
chr10:133020603:G:A	10	133020603	G	A	0.551561	1377	ADD-INT_SNPxenvir	-0.274542	0.0726636	14.2753	3.80154	0.000157928	0.448439	-0.2456	0.0579	2.2e-05	--	0.544606	482	-0.195339	0.0956718	0.0411747	ISIc
chr13:98097653:A:G	13	98097653	A	G	0.697168	1377	ADD-INT_SNPxenvir	0.286054	0.0817192	12.2532	3.33305	0.000464462	0.302832	0.2911	0.0686	2.2e-05	++	0.697938	485	0.30325	0.126246	0.0163035	LIRI
chr6:74775307:A:G	6	74775307	A	G	0.239651	1377	ADD-INT_SNPxenvir	-0.255765	0.0914008	7.83035	2.28924	0.0051376	0.239651	-0.2895	0.0682	2.2e-05	--	0.259794	485	-0.332014	0.102537	0.00120379	HOMA-IR
chr6:74780325:A:G	6	74780325	A	G	0.239651	1377	ADD-INT_SNPxenvir	-0.255765	0.0914008	7.83035	2.28924	0.0051376	0.239651	-0.2895	0.0682	2.2e-05	--	0.259794	485	-0.332014	0.102537	0.00120379	HOMA-IR
chr11:63419291:C:A	11	63419291	C	A	0.730211	1377	ADD-INT_SNPxenvir	-0.344267	0.0833029	17.0793	4.44549	3.59e-05	0.269789	-0.2642	0.0623	2.21e-05	--	0.709278	485	-0.162816	0.0937247	0.0823569	HOMA-IR
chr11:63403362:A:G	11	63403362	A	G	0.732026	1377	ADD-INT_SNPxenvir	0.281863	0.0795177	12.5646	3.40548	0.000393115	0.267974	0.2625	0.0619	2.23e-05	++	0.709544	482	0.232744	0.0986127	0.0182663	ISIc
chr11:63403837:C:A	11	63403837	C	A	0.732026	1377	ADD-INT_SNPxenvir	0.281863	0.0795177	12.5646	3.40548	0.000393115	0.267974	0.2625	0.0619	2.23e-05	++	0.709544	482	0.232744	0.0986127	0.0182663	ISIc
chr11:63403927:T:C	11	63403927	T	C	0.732026	1377	ADD-INT_SNPxenvir	0.281863	0.0795177	12.5646	3.40548	0.000393115	0.267974	0.2625	0.0619	2.23e-05	++	0.709544	482	0.232744	0.0986127	0.0182663	ISIc
chr11:63404227:ACTGT:A	11	63404227	ACTGT	A	0.732026	1377	ADD-INT_SNPxenvir	0.281863	0.0795177	12.5646	3.40548	0.000393115	0.267974	0.2625	0.0619	2.23e-05	++	0.709544	482	0.232744	0.0986127	0.0182663	ISIc
chr11:63427767:C:T	11	63427767	C	T	0.730211	1377	ADD-INT_SNPxenvir	0.285195	0.0794941	12.8711	3.47664	0.000333703	0.269789	0.2614	0.0616	2.23e-05	++	0.711618	482	0.225409	0.0976007	0.0209156	ISIc
chr10:132958879:C:T	10	132958879	C	T	0.381627	1377	ADD-INT_SNPxenvir	0.295943	0.0769352	14.7968	3.92176	0.00011974	0.381627	0.2598	0.0613	2.25e-05	++	0.396266	482	0.196982	0.101449	0.0521747	ISIc
chr10:132958919:G:T	10	132958919	G	T	0.381627	1377	ADD-INT_SNPxenvir	0.295943	0.0769352	14.7968	3.92176	0.00011974	0.381627	0.2598	0.0613	2.25e-05	++	0.396266	482	0.196982	0.101449	0.0521747	ISIc
chr10:132959361:C:T	10	132959361	C	T	0.381627	1377	ADD-INT_SNPxenvir	0.295943	0.0769352	14.7968	3.92176	0.00011974	0.381627	0.2598	0.0613	2.25e-05	++	0.396266	482	0.196982	0.101449	0.0521747	ISIc
chr17:5498546:A:AT	17	5498546	A	AT	0.040305	1377	ADD-INT_SNPxenvir	0.57374	0.175385	10.7015	2.97042	0.00107048	0.040305	0.5702	0.1346	2.26e-05	++	0.0414938	482	0.565214	0.209866	0.00707669	ISIc
chr8:83018863:A:G	8	83018863	A	G	0.17284	1377	ADD-INT_SNPxenvir	0.45659	0.099436	21.0846	5.35709	4.39e-06	0.17284	0.3463	0.0817	2.27e-05	++	0.174227	485	0.116454	0.143522	0.417137	LIRI
chr8:134873781:A:G	8	134873781	A	G	0.588962	1377	ADD-INT_SNPxenvir	-0.256058	0.072267	12.5545	3.40312	0.000395257	0.411038	-0.2352	0.0555	2.28e-05	--	0.591753	485	-0.205067	0.0867532	0.0180884	HOMA-IR
chr11:63403264:G:A	11	63403264	G	A	0.7313	1377	ADD-INT_SNPxenvir	0.281082	0.0794807	12.5067	3.39202	0.00040549	0.2687	0.262	0.0619	2.29e-05	++	0.709544	482	0.232744	0.0986127	0.0182663	ISIc
chr10:42434099:T:C	10	42434099	T	C	0.0177923	1377	ADD-INT_SNPxenvir	0.90701	0.359202	6.37596	1.93675	0.0115678	0.0177923	0.9446	0.2232	2.32e-05	++	0.0206186	485	0.968205	0.284901	0.000677844	HOMA-IR
chr5:155129540:G:A	5	155129540	G	A	0.196805	1377	ADD-INT_SNPxenvir	0.305859	0.0946448	10.4436	2.90983	0.00123075	0.196805	0.3274	0.0774	2.32e-05	++	0.198969	485	0.370892	0.134364	0.00577391	LIRI
chr20:43315143:CAT:C	20	43315143	CAT	C	0.285766	1377	ADD-INT_SNPxenvir	0.283435	0.082697	11.747	3.2151	0.000609397	0.285766	0.2893	0.0684	2.32e-05	++	0.298969	485	0.302052	0.121552	0.0129563	LIRI
chr6:28992065:G:GT	6	28992065	G	GT	0.406318	1377	ADD-INT_SNPxenvir	-0.304932	0.0735689	17.1797	4.46847	3.4e-05	0.406318	-0.2377	0.0562	2.32e-05	--	0.416495	485	-0.143646	0.0869707	0.0986052	HOMA-IR
chr12:33017558:C:A	12	33017558	C	A	0.0377633	1377	ADD-INT_SNPxenvir	0.725483	0.196293	13.6598	3.65937	0.000219094	0.0377633	0.6571	0.1553	2.33e-05	++	0.042268	485	0.542621	0.25391	0.0325934	HOMA-IR
chr2:67939351:C:A	2	67939351	C	A	0.135802	1377	ADD-INT_SNPxenvir	-0.358487	0.105812	11.4782	3.15232	0.000704174	0.135802	-0.369	0.0872	2.33e-05	--	0.142268	485	-0.391269	0.154063	0.0110956	LIRI
chr10:93663126:G:A	10	93663126	G	A	0.0130719	1377	ADD-INT_SNPxenvir	0.887365	0.315678	7.90164	2.30636	0.00493901	0.0130719	1.0587	0.2503	2.34e-05	++	0.014433	485	1.34876	0.410792	0.00102591	HOMA-IR
chr11:63419291:C:A	11	63419291	C	A	0.730211	1377	ADD-INT_SNPxenvir	0.285195	0.0794941	12.8711	3.47664	0.000333703	0.269789	0.2607	0.0617	2.35e-05	++	0.709544	482	0.223812	0.0976835	0.0219523	ISIc
chr16:20861279:A:G	16	20861279	A	G	0.0181554	1377	ADD-INT_SNPxenvir	1.42192	0.332337	18.306	4.72559	1.88e-05	0.0181554	1.2503	0.2957	2.35e-05	++	0.014433	485	0.598248	0.647767	0.355718	HOMA-IR
chr13:103693185:C:T	13	103693185	C	T	0.506899	1377	ADD-INT_SNPxenvir	0.28605	0.0734578	15.1639	4.00625	9.86e-05	0.493101	0.2468	0.0584	2.36e-05	++	0.502075	482	0.179597	0.0961664	0.0618216	ISIc
chr10:133020391:G:A	10	133020391	G	A	0.55374	1377	ADD-INT_SNPxenvir	-0.281062	0.0733473	14.6837	3.8957	0.000127145	0.44626	-0.2461	0.0582	2.36e-05	--	0.547718	482	-0.186638	0.0956648	0.0510611	ISIc
chr10:133019686:T:C	10	133019686	T	C	0.55374	1377	ADD-INT_SNPxenvir	0.33477	0.0715629	21.8835	5.53803	2.9e-06	0.44626	0.2378	0.0563	2.37e-05	++	0.545361	485	0.0808227	0.0910581	0.374758	HOMA-IR
chr10:132956593:C:T	10	132956593	C	T	0.385984	1377	ADD-INT_SNPxenvir	0.292663	0.0760052	14.8268	3.92868	0.000117847	0.385984	0.2571	0.0609	2.38e-05	++	0.39834	482	0.19375	0.101553	0.0564079	ISIc
chr10:132958239:A:G	10	132958239	A	G	0.385984	1377	ADD-INT_SNPxenvir	0.292663	0.0760052	14.8268	3.92868	0.000117847	0.385984	0.2571	0.0609	2.38e-05	++	0.39834	482	0.19375	0.101553	0.0564079	ISIc
chr5:167937730:C:T	5	167937730	C	T	0.27451	1377	ADD-INT_SNPxenvir	-0.25866	0.0839895	9.48435	2.68354	0.00207233	0.27451	-0.2892	0.0684	2.38e-05	--	0.27732	485	-0.349423	0.118019	0.00306916	LIRI
chr10:133020603:G:A	10	133020603	G	A	0.551561	1377	ADD-INT_SNPxenvir	0.328356	0.0710916	21.3331	5.41339	3.86e-06	0.448439	0.2367	0.056	2.39e-05	++	0.543299	485	0.0865152	0.0910037	0.341768	HOMA-IR
chr5:155130405:ACAGACT:A	5	155130405	ACAGACT	A	0.196442	1377	ADD-INT_SNPxenvir	0.304961	0.0946509	10.381	2.89511	0.00127318	0.196442	0.3268	0.0774	2.4e-05	++	0.198969	485	0.370892	0.134364	0.00577391	LIRI
chr2:30001174:T:C	2	30001174	T	C	0.332607	1377	ADD-INT_SNPxenvir	0.309224	0.080329	14.8184	3.92674	0.000118375	0.332607	0.2828	0.067	2.41e-05	++	0.356701	485	0.222536	0.12122	0.0663865	LIRI
chr2:29972342:A:C	2	29972342	A	C	0.393609	1377	ADD-INT_SNPxenvir	0.318316	0.0766933	17.2267	4.47919	3.32e-05	0.393609	0.2706	0.0641	2.43e-05	++	0.427835	485	0.160067	0.116776	0.170461	LIRI
chr1:34370012:C:T	1	34370012	C	T	0.433914	1377	ADD-INT_SNPxenvir	-0.275499	0.072262	14.5352	3.86149	0.000137566	0.433914	-0.2596	0.0615	2.44e-05	--	0.416495	485	-0.217751	0.117168	0.0631045	LIRI
chr16:58926296:A:T	16	58926296	A	T	0.934641	1377	ADD-INT_SNPxenvir	0.516512	0.153285	11.3543	3.12335	0.000752749	0.065359	0.5332	0.1264	2.44e-05	++	0.938144	485	0.568701	0.223175	0.0108273	LIRI
chr15:60934075:C:T	15	60934075	C	T	0.182643	1377	ADD-INT_SNPxenvir	-0.331787	0.094357	12.3643	3.35891	0.000437613	0.182643	-0.3086	0.0731	2.45e-05	--	0.190871	482	-0.273676	0.115757	0.0180676	ISIc
chr15:60934082:C:T	15	60934082	C	T	0.182643	1377	ADD-INT_SNPxenvir	-0.331787	0.094357	12.3643	3.35891	0.000437613	0.182643	-0.3086	0.0731	2.45e-05	--	0.190871	482	-0.273676	0.115757	0.0180676	ISIc
chr11:10779988:T:G	11	10779988	T	G	0.636892	1377	ADD-INT_SNPxenvir	0.322638	0.0751745	18.42	4.75157	1.77e-05	0.363108	0.2591	0.0614	2.46e-05	++	0.624742	485	0.131563	0.106568	0.217001	LIRI
chr1:22787832:C:T	1	22787832	C	T	0.0174292	1377	ADD-INT_SNPxenvir	-0.754887	0.29083	6.7373	2.02495	0.0094417	0.0174292	-0.9924	0.2353	2.47e-05	--	0.0175258	485	-1.44212	0.400232	0.000314311	LIRI
chr11:15293156:T:C	11	15293156	T	C	0.0482934	1377	ADD-INT_SNPxenvir	-0.554098	0.194013	8.15669	2.36752	0.00429022	0.0482934	-0.6317	0.1498	2.47e-05	--	0.0515464	485	-0.746266	0.23567	0.00154248	LIRI
chr11:15295925:C:T	11	15295925	C	T	0.0482934	1377	ADD-INT_SNPxenvir	-0.554098	0.194013	8.15669	2.36752	0.00429022	0.0482934	-0.6317	0.1498	2.47e-05	--	0.0515464	485	-0.746266	0.23567	0.00154248	LIRI
chr6:42320364:T:C	6	42320364	T	C	0.206972	1377	ADD-INT_SNPxenvir	-0.300906	0.0894617	11.3132	3.11375	0.000769573	0.206972	-0.3111	0.0738	2.47e-05	--	0.178423	482	-0.332584	0.130313	0.0107043	ISIc
chr11:63403362:A:G	11	63403362	A	G	0.732026	1377	ADD-INT_SNPxenvir	-0.334896	0.083332	16.1509	4.23291	5.85e-05	0.267974	-0.2637	0.0625	2.48e-05	--	0.709278	485	-0.171922	0.0945903	0.0691337	HOMA-IR
chr11:63403837:C:A	11	63403837	C	A	0.732026	1377	ADD-INT_SNPxenvir	-0.334896	0.083332	16.1509	4.23291	5.85e-05	0.267974	-0.2637	0.0625	2.48e-05	--	0.709278	485	-0.171922	0.0945903	0.0691337	HOMA-IR
chr11:63403927:T:C	11	63403927	T	C	0.732026	1377	ADD-INT_SNPxenvir	-0.334896	0.083332	16.1509	4.23291	5.85e-05	0.267974	-0.2637	0.0625	2.48e-05	--	0.709278	485	-0.171922	0.0945903	0.0691337	HOMA-IR
chr11:63404227:ACTGT:A	11	63404227	ACTGT	A	0.732026	1377	ADD-INT_SNPxenvir	-0.334896	0.083332	16.1509	4.23291	5.85e-05	0.267974	-0.2637	0.0625	2.48e-05	--	0.709278	485	-0.171922	0.0945903	0.0691337	HOMA-IR
chr10:132916288:T:C	10	132916288	T	C	0.393246	1377	ADD-INT_SNPxenvir	0.262884	0.0712417	13.6164	3.64932	0.000224223	0.393246	0.2403	0.057	2.5e-05	++	0.394191	482	0.200071	0.0950938	0.0353842	ISIc
chr19:56232731:C:T	19	56232731	C	T	0.25345	1377	ADD-INT_SNPxenvir	0.280914	0.0877642	10.245	2.8631	0.00137057	0.25345	0.2793	0.0663	2.5e-05	++	0.228866	485	0.277068	0.101047	0.00610731	HOMA-IR
chr19:56232737:T:C	19	56232737	T	C	0.25345	1377	ADD-INT_SNPxenvir	0.280914	0.0877642	10.245	2.8631	0.00137057	0.25345	0.2793	0.0663	2.5e-05	++	0.228866	485	0.277068	0.101047	0.00610731	HOMA-IR
chr10:101313110:G:A	10	101313110	G	A	0.17756	1377	ADD-INT_SNPxenvir	0.338792	0.10174	11.0887	3.0612	0.00086856	0.17756	0.3383	0.0803	2.51e-05	++	0.196907	485	0.337545	0.130675	0.00979197	LIRI
chr13:27250004:A:G	13	27250004	A	G	0.019971	1377	ADD-INT_SNPxenvir	-0.911405	0.266877	11.6627	3.19541	0.000637661	0.019971	-0.8256	0.196	2.53e-05	--	0.0237113	485	-0.725152	0.288785	0.0120373	HOMA-IR
chr2:152296933:AT:A	2	152296933	AT	A	0.0206972	1377	ADD-INT_SNPxenvir	0.83798	0.29599	8.01519	2.33361	0.00463863	0.0206972	0.985	0.2339	2.53e-05	++	0.0237113	485	1.22934	0.381479	0.00127049	LIRI
chr15:92497654:C:G	15	92497654	C	G	0.306826	1377	ADD-INT_SNPxenvir	0.283985	0.0796417	12.7148	3.44036	0.000362777	0.306826	0.2651	0.063	2.55e-05	++	0.306017	482	0.233682	0.102873	0.0231127	ISIc
chr6:107845352:C:T	6	107845352	C	T	0.0192447	1377	ADD-INT_SNPxenvir	-1.17616	0.293779	16.0284	4.20482	6.24e-05	0.0192447	-1.0323	0.2452	2.56e-05	--	0.0195876	485	-0.701842	0.445312	0.11501	LIRI
chr6:30235882:C:T	6	30235882	C	T	0.354394	1377	ADD-INT_SNPxenvir	0.217841	0.0790879	7.58683	2.23065	0.00587963	0.354394	0.2554	0.0607	2.58e-05	++	0.349485	485	0.309095	0.0946451	0.00109142	HOMA-IR
chr16:77904669:C:T	16	77904669	C	T	0.134713	1377	ADD-INT_SNPxenvir	-0.421437	0.102703	16.8382	4.39035	4.07e-05	0.134713	-0.3445	0.0819	2.58e-05	--	0.144191	482	-0.210341	0.135673	0.121057	ISIc
chr16:77905089:A:C	16	77905089	A	C	0.134713	1377	ADD-INT_SNPxenvir	-0.421437	0.102703	16.8382	4.39035	4.07e-05	0.134713	-0.3445	0.0819	2.58e-05	--	0.144191	482	-0.210341	0.135673	0.121057	ISIc
chr16:77906637:A:G	16	77906637	A	G	0.134713	1377	ADD-INT_SNPxenvir	-0.421437	0.102703	16.8382	4.39035	4.07e-05	0.134713	-0.3445	0.0819	2.58e-05	--	0.144191	482	-0.210341	0.135673	0.121057	ISIc
chr11:63430458:G:A	11	63430458	G	A	0.730211	1377	ADD-INT_SNPxenvir	0.285195	0.0794941	12.8711	3.47664	0.000333703	0.269789	0.2593	0.0617	2.59e-05	++	0.710581	482	0.220333	0.0976634	0.0240674	ISIc
chr16:5210504:A:T	16	5210504	A	T	0.287219	1377	ADD-INT_SNPxenvir	-0.164692	0.0838092	3.86154	1.30623	0.0494049	0.287219	-0.275	0.0654	2.6e-05	--	0.291753	485	-0.446305	0.104473	1.94e-05	HOMA-IR
chr6:74760129:C:T	6	74760129	C	T	0.229484	1377	ADD-INT_SNPxenvir	-0.269357	0.0917384	8.62095	2.47845	0.00332315	0.229484	-0.2872	0.0683	2.61e-05	--	0.249485	485	-0.309419	0.102296	0.00248846	HOMA-IR
chr1:58775282:G:A	1	58775282	G	A	0.206972	1377	ADD-INT_SNPxenvir	-0.345671	0.0896056	14.8818	3.94134	0.000114462	0.206972	-0.296	0.0704	2.61e-05	--	0.211618	482	-0.215902	0.113729	0.0576448	ISIc
chr10:133010628:C:T	10	133010628	C	T	0.566449	1377	ADD-INT_SNPxenvir	-0.264874	0.0720445	13.5169	3.62631	0.000236423	0.433551	-0.2415	0.0575	2.62e-05	--	0.552905	482	-0.200786	0.0952092	0.0349543	ISIc
chr20:43319985:GC:G	20	43319985	GC	G	0.295207	1377	ADD-INT_SNPxenvir	0.267365	0.08182	10.678	2.9649	0.00108418	0.295207	0.2837	0.0675	2.63e-05	++	0.309278	485	0.318355	0.119337	0.00763713	LIRI
chr5:155128058:G:A	5	155128058	G	A	0.194626	1377	ADD-INT_SNPxenvir	0.302761	0.0947135	10.2182	2.8568	0.00139059	0.194626	0.3254	0.0774	2.63e-05	++	0.198969	485	0.370892	0.134364	0.00577391	LIRI
chr8:93767722:G:A	8	93767722	G	A	0.218591	1377	ADD-INT_SNPxenvir	0.224293	0.0858818	6.82071	2.04524	0.00901073	0.218591	0.2891	0.0688	2.63e-05	++	0.236515	482	0.404809	0.114823	0.000422688	ISIc
chr8:134881585:T:G	8	134881585	T	G	0.584967	1377	ADD-INT_SNPxenvir	-0.254099	0.0722423	12.3715	3.36058	0.000435933	0.415033	-0.2323	0.0553	2.65e-05	--	0.586598	485	-0.201426	0.0858745	0.0189972	HOMA-IR
chr16:77298544:C:A	16	77298544	C	A	0.0123457	1377	ADD-INT_SNPxenvir	1.46923	0.349958	17.6258	4.57038	2.69e-05	0.0123457	1.4692	0.35	2.69e-05	++	NA	NA	NA	NA	NA	LIRI
chr11:31391073:A:G	11	31391073	A	G	0.172476	1377	ADD-INT_SNPxenvir	-0.270697	0.100404	7.26877	2.15389	0.00701633	0.172476	-0.3162	0.0753	2.7e-05	--	0.184536	485	-0.374783	0.113922	0.00100254	HOMA-IR
chr5:155135893:T:G	5	155135893	T	G	0.19971	1377	ADD-INT_SNPxenvir	0.300458	0.0935733	10.3101	2.87843	0.00132303	0.19971	0.3221	0.0768	2.7e-05	++	0.202062	485	0.366683	0.13417	0.00627654	LIRI
chr6:30189822:C:CT	6	30189822	C	CT	0.356935	1377	ADD-INT_SNPxenvir	0.228904	0.0790867	8.37722	2.42027	0.00379953	0.356935	0.2537	0.0604	2.71e-05	++	0.352577	485	0.288396	0.0937111	0.00208742	HOMA-IR
chr11:63402662:GA:G	11	63402662	GA	G	0.729121	1377	ADD-INT_SNPxenvir	-0.319742	0.0826997	14.9483	3.95664	0.000110499	0.270879	-0.2613	0.0623	2.72e-05	--	0.703093	485	-0.184768	0.0946218	0.0508557	HOMA-IR
chr10:132993102:T:C	10	132993102	T	C	0.529412	1377	ADD-INT_SNPxenvir	-0.25665	0.0707447	13.1612	3.54392	0.000285812	0.470588	-0.2373	0.0566	2.73e-05	--	0.53527	482	-0.202895	0.0941625	0.0311824	ISIc
chr10:101314093:A:G	10	101314093	A	G	0.178286	1377	ADD-INT_SNPxenvir	0.334099	0.101689	10.7945	2.99225	0.001018	0.178286	0.3358	0.0801	2.74e-05	++	0.2	485	0.338626	0.129879	0.00912746	LIRI
chr10:101314302:G:A	10	101314302	G	A	0.178286	1377	ADD-INT_SNPxenvir	0.334099	0.101689	10.7945	2.99225	0.001018	0.178286	0.3358	0.0801	2.74e-05	++	0.2	485	0.338626	0.129879	0.00912746	LIRI
chr10:101315421:G:A	10	101315421	G	A	0.178286	1377	ADD-INT_SNPxenvir	0.334099	0.101689	10.7945	2.99225	0.001018	0.178286	0.3358	0.0801	2.74e-05	++	0.2	485	0.338626	0.129879	0.00912746	LIRI
chr10:101315821:G:A	10	101315821	G	A	0.178286	1377	ADD-INT_SNPxenvir	0.334099	0.101689	10.7945	2.99225	0.001018	0.178286	0.3358	0.0801	2.74e-05	++	0.2	485	0.338626	0.129879	0.00912746	LIRI
chr10:101316401:C:A	10	101316401	C	A	0.178286	1377	ADD-INT_SNPxenvir	0.334099	0.101689	10.7945	2.99225	0.001018	0.178286	0.3358	0.0801	2.74e-05	++	0.2	485	0.338626	0.129879	0.00912746	LIRI
chr6:110323702:G:A	6	110323702	G	A	0.0152505	1377	ADD-INT_SNPxenvir	0.990232	0.278202	12.6693	3.4298	0.000371706	0.0152505	0.9805	0.2338	2.74e-05	++	0.0134021	485	0.95718	0.431354	0.0264862	LIRI
chr6:154509682:A:G	6	154509682	A	G	0.178286	1377	ADD-INT_SNPxenvir	-0.361347	0.0984888	13.4609	3.61335	0.000243585	0.178286	-0.3112	0.0742	2.75e-05	--	0.193814	485	-0.245313	0.11288	0.0297639	HOMA-IR
chr8:57515985:C:G	8	57515985	C	G	0.266158	1377	ADD-INT_SNPxenvir	0.155589	0.0869851	3.1994	1.13274	0.0736648	0.266158	0.2721	0.0649	2.75e-05	++	0.285567	485	0.41833	0.097446	1.76e-05	HOMA-IR
chr11:105879030:G:A	11	105879030	G	A	0.208787	1377	ADD-INT_SNPxenvir	0.313317	0.089762	12.1838	3.31689	0.00048207	0.208787	0.2951	0.0704	2.75e-05	++	0.210309	485	0.266037	0.113398	0.018974	HOMA-IR
chr12:28089341:A:AATAT	12	28089341	A	AATAT	0.379085	1377	ADD-INT_SNPxenvir	-0.210419	0.0749249	7.88712	2.30287	0.00497886	0.379085	-0.2458	0.0586	2.76e-05	--	0.397938	485	-0.30175	0.0941781	0.00135516	HOMA-IR
chr1:21231997:C:A	1	21231997	C	A	0.352215	1377	ADD-INT_SNPxenvir	0.190447	0.0774214	6.05102	1.85704	0.0138982	0.352215	0.2627	0.0627	2.76e-05	++	0.306017	482	0.399743	0.106653	0.000178197	ISIc
chr1:21233209:C:A	1	21233209	C	A	0.352215	1377	ADD-INT_SNPxenvir	0.190447	0.0774214	6.05102	1.85704	0.0138982	0.352215	0.2627	0.0627	2.76e-05	++	0.306017	482	0.399743	0.106653	0.000178197	ISIc
chr11:63403264:G:A	11	63403264	G	A	0.7313	1377	ADD-INT_SNPxenvir	-0.331955	0.0832929	15.8834	4.17155	6.74e-05	0.2687	-0.2621	0.0625	2.76e-05	--	0.709278	485	-0.171922	0.0945903	0.0691337	HOMA-IR
chr9:81420009:A:C	9	81420009	A	C	0.158315	1377	ADD-INT_SNPxenvir	-0.421054	0.103475	16.5579	4.32618	4.72e-05	0.158315	-0.3612	0.0862	2.77e-05	--	0.140206	485	-0.225813	0.155664	0.146879	LIRI
chr5:137023717:G:GA	5	137023717	G	GA	0.0842411	1377	ADD-INT_SNPxenvir	-0.530303	0.140094	14.3289	3.81392	0.00015349	0.0842411	-0.4518	0.1078	2.77e-05	--	0.0804124	485	-0.337903	0.168703	0.0451835	HOMA-IR
chr10:133023039:T:G	10	133023039	T	G	0.544662	1377	ADD-INT_SNPxenvir	0.318728	0.0715869	19.8231	5.07084	8.49e-06	0.455338	0.2363	0.0564	2.78e-05	++	0.537113	485	0.101633	0.0914952	0.266654	HOMA-IR
chr16:77902921:T:C	16	77902921	T	C	0.135802	1377	ADD-INT_SNPxenvir	-0.417809	0.102416	16.6426	4.34557	4.51e-05	0.135802	-0.3425	0.0817	2.79e-05	--	0.144191	482	-0.210341	0.135673	0.121057	ISIc
chr16:77903033:C:T	16	77903033	C	T	0.135802	1377	ADD-INT_SNPxenvir	-0.417809	0.102416	16.6426	4.34557	4.51e-05	0.135802	-0.3425	0.0817	2.79e-05	--	0.144191	482	-0.210341	0.135673	0.121057	ISIc
chr16:77903204:A:G	16	77903204	A	G	0.135802	1377	ADD-INT_SNPxenvir	-0.417809	0.102416	16.6426	4.34557	4.51e-05	0.135802	-0.3425	0.0817	2.79e-05	--	0.144191	482	-0.210341	0.135673	0.121057	ISIc
chr2:160806892:C:T	2	160806892	C	T	0.0377633	1377	ADD-INT_SNPxenvir	0.520047	0.184843	7.91552	2.30969	0.00490129	0.0377633	0.6083	0.1452	2.79e-05	++	0.0505155	485	0.75054	0.23458	0.00137667	LIRI
chr6:107143810:C:T	6	107143810	C	T	0.709877	1377	ADD-INT_SNPxenvir	0.282893	0.0768776	13.5408	3.63184	0.000233432	0.290123	0.2604	0.0622	2.79e-05	++	0.708506	482	0.21807	0.105641	0.0389933	ISIc
chr5:167947860:G:T	5	167947860	G	T	0.267974	1377	ADD-INT_SNPxenvir	-0.27204	0.085028	10.2362	2.86104	0.00137708	0.267974	-0.2908	0.0694	2.8e-05	--	0.263918	485	-0.32809	0.120111	0.00630377	LIRI
chr1:30141520:G:C	1	30141520	G	C	0.464052	1377	ADD-INT_SNPxenvir	0.240106	0.0795797	9.10335	2.59322	0.00255141	0.464052	0.2723	0.065	2.81e-05	++	0.449485	485	0.337008	0.112747	0.0027984	LIRI
chr6:1504541:ACTAATCAAGAACTGCT:A	6	1504541	ACTAATCAAGAACTGCT	A	0.0947712	1377	ADD-INT_SNPxenvir	0.51508	0.126385	16.6097	4.33803	4.59e-05	0.0947712	0.4183	0.0999	2.83e-05	++	0.0793814	485	0.257036	0.163211	0.115287	HOMA-IR
chr10:133020391:G:A	10	133020391	G	A	0.55374	1377	ADD-INT_SNPxenvir	0.33477	0.0715629	21.8835	5.53803	2.9e-06	0.44626	0.2355	0.0563	2.83e-05	++	0.546392	485	0.0749721	0.0910144	0.410088	HOMA-IR
chr15:38505383:C:T	15	38505383	C	T	0.323893	1377	ADD-INT_SNPxenvir	-0.190049	0.0719851	6.9702	2.08156	0.00828781	0.323893	-0.2413	0.0576	2.84e-05	--	0.321577	482	-0.332749	0.0961937	0.000541864	ISIc
chr1:17087810:C:A	1	17087810	C	A	0.426289	1377	ADD-INT_SNPxenvir	-0.312694	0.0729756	18.3605	4.738	1.83e-05	0.426289	-0.235	0.0562	2.85e-05	--	0.423711	485	-0.122256	0.0879489	0.164505	HOMA-IR
chr2:200848215:C:T	2	200848215	C	T	0.0177923	1377	ADD-INT_SNPxenvir	0.765888	0.242681	9.96	2.79594	0.00159978	0.0177923	0.8414	0.201	2.85e-05	++	0.0165975	482	1.00656	0.35896	0.00504592	ISIc
chr10:133020573:C:T	10	133020573	C	T	0.525781	1377	ADD-INT_SNPxenvir	0.301251	0.0717781	17.6146	4.56783	2.71e-05	0.474219	0.2341	0.056	2.87e-05	++	0.518557	485	0.130055	0.0893439	0.145486	HOMA-IR
chr2:67940350:C:T	2	67940350	C	T	0.135439	1377	ADD-INT_SNPxenvir	-0.352814	0.105939	11.0912	3.0618	0.000867361	0.135439	-0.3652	0.0873	2.88e-05	--	0.142268	485	-0.391269	0.154063	0.0110956	LIRI
chr2:67940412:G:C	2	67940412	G	C	0.135439	1377	ADD-INT_SNPxenvir	-0.352814	0.105939	11.0912	3.0618	0.000867361	0.135439	-0.3652	0.0873	2.88e-05	--	0.142268	485	-0.391269	0.154063	0.0110956	LIRI
chr2:67938383:A:C	2	67938383	A	C	0.145969	1377	ADD-INT_SNPxenvir	-0.344753	0.102835	11.2392	3.09644	0.000800866	0.145969	-0.3563	0.0852	2.88e-05	--	0.151546	485	-0.381682	0.152071	0.0120765	LIRI
chr8:134884455:A:G	8	134884455	A	G	0.589325	1377	ADD-INT_SNPxenvir	-0.243231	0.0722869	11.3219	3.11578	0.000765985	0.410675	-0.2319	0.0554	2.88e-05	--	0.591753	485	-0.215713	0.0864057	0.0125418	HOMA-IR
chr5:98064984:T:C	5	98064984	T	C	0.232752	1377	ADD-INT_SNPxenvir	-0.395649	0.0905109	19.1081	4.90826	1.24e-05	0.232752	-0.2846	0.0681	2.89e-05	--	0.235052	485	-0.140223	0.103222	0.174318	HOMA-IR
chr10:77888922:ATCTCCAAACG:A	10	77888922	ATCTCCAAACG	A	0.302469	1377	ADD-INT_SNPxenvir	0.241442	0.0839388	8.27373	2.39553	0.00402226	0.302469	0.2688	0.0643	2.89e-05	++	0.313402	485	0.307723	0.09999	0.00208718	HOMA-IR
chr16:5219136:A:G	16	5219136	A	G	0.302469	1377	ADD-INT_SNPxenvir	-0.156863	0.0837752	3.50598	1.21362	0.0611477	0.302469	-0.2712	0.0649	2.9e-05	--	0.323711	485	-0.442536	0.102529	1.59e-05	HOMA-IR
chr16:5219252:T:G	16	5219252	T	G	0.302469	1377	ADD-INT_SNPxenvir	-0.156863	0.0837752	3.50598	1.21362	0.0611477	0.302469	-0.2712	0.0649	2.9e-05	--	0.323711	485	-0.442536	0.102529	1.59e-05	HOMA-IR
chr6:30237091:GA:G	6	30237091	GA	G	0.354031	1377	ADD-INT_SNPxenvir	0.217913	0.0791161	7.58643	2.23055	0.00588098	0.354031	0.2538	0.0607	2.91e-05	++	0.350515	485	0.305204	0.0946725	0.00126509	HOMA-IR
chr10:133023039:T:G	10	133023039	T	G	0.544662	1377	ADD-INT_SNPxenvir	-0.266057	0.0728942	13.3218	3.58114	0.000262337	0.455338	-0.2428	0.0581	2.91e-05	--	0.538382	482	-0.202307	0.0961061	0.0352874	ISIc
chr6:30177306:G:A	6	30177306	G	A	0.355846	1377	ADD-INT_SNPxenvir	0.23089	0.0792024	8.49832	2.44919	0.00355476	0.355846	0.2526	0.0604	2.92e-05	++	0.351546	485	0.282938	0.0935138	0.00248113	HOMA-IR
chr6:30177963:C:A	6	30177963	C	A	0.355846	1377	ADD-INT_SNPxenvir	0.23089	0.0792024	8.49832	2.44919	0.00355476	0.355846	0.2526	0.0604	2.92e-05	++	0.351546	485	0.282938	0.0935138	0.00248113	HOMA-IR
chr6:30178873:A:G	6	30178873	A	G	0.355846	1377	ADD-INT_SNPxenvir	0.23089	0.0792024	8.49832	2.44919	0.00355476	0.355846	0.2526	0.0604	2.92e-05	++	0.351546	485	0.282938	0.0935138	0.00248113	HOMA-IR
chr8:115119732:G:A	8	115119732	G	A	0.0853304	1377	ADD-INT_SNPxenvir	-0.427237	0.128332	11.0832	3.05992	0.000871124	0.0853304	-0.4459	0.1067	2.92e-05	--	0.0788382	482	-0.487782	0.192002	0.0110693	ISIc
chr6:30175222:A:G	6	30175222	A	G	0.355846	1377	ADD-INT_SNPxenvir	0.23089	0.0792024	8.49832	2.44919	0.00355476	0.355846	0.2525	0.0604	2.92e-05	++	0.350515	485	0.282691	0.0934666	0.00249035	HOMA-IR
chr11:63445248:A:G	11	63445248	A	G	0.730211	1377	ADD-INT_SNPxenvir	0.285195	0.0794941	12.8711	3.47664	0.000333703	0.269789	0.2569	0.0615	2.93e-05	++	0.710581	482	0.214862	0.096991	0.0267411	ISIc
chr2:166274383:C:T	2	166274383	C	T	0.358751	1377	ADD-INT_SNPxenvir	0.215726	0.0744888	8.38733	2.42269	0.00377842	0.358751	0.2435	0.0583	2.94e-05	++	0.372407	482	0.287383	0.0935869	0.00213511	ISIc
chr20:45650253:G:T	20	45650253	G	T	0.608569	1377	ADD-INT_SNPxenvir	0.235133	0.0743567	9.99972	2.80531	0.00156563	0.391431	0.2483	0.0594	2.95e-05	++	0.588174	482	0.271631	0.0989232	0.0060349	ISIc
chr16:77905293:G:T	16	77905293	G	T	0.133624	1377	ADD-INT_SNPxenvir	-0.417946	0.102786	16.5337	4.32064	4.78e-05	0.133624	-0.3422	0.0819	2.95e-05	--	0.144191	482	-0.210341	0.135673	0.121057	ISIc
chr8:134887199:A:C	8	134887199	A	C	0.590414	1377	ADD-INT_SNPxenvir	-0.244296	0.072745	11.2778	3.10548	0.000784368	0.409586	-0.2324	0.0556	2.96e-05	--	0.591753	485	-0.215713	0.0864057	0.0125418	HOMA-IR
chr10:133034546:G:A	10	133034546	G	A	0.399782	1377	ADD-INT_SNPxenvir	0.2658	0.0708063	14.0918	3.75919	0.000174105	0.399782	0.2373	0.0568	2.96e-05	++	0.406186	485	0.185856	0.0952593	0.0510505	HOMA-IR
chr6:30187331:C:T	6	30187331	C	T	0.355483	1377	ADD-INT_SNPxenvir	0.230468	0.0791988	8.4681	2.44198	0.00361427	0.355483	0.2524	0.0604	2.97e-05	++	0.351546	485	0.282938	0.0935138	0.00248113	HOMA-IR
chr6:30187354:A:G	6	30187354	A	G	0.355483	1377	ADD-INT_SNPxenvir	0.230468	0.0791988	8.4681	2.44198	0.00361427	0.355483	0.2524	0.0604	2.97e-05	++	0.351546	485	0.282938	0.0935138	0.00248113	HOMA-IR
chr6:30187536:C:T	6	30187536	C	T	0.355483	1377	ADD-INT_SNPxenvir	0.230468	0.0791988	8.4681	2.44198	0.00361427	0.355483	0.2524	0.0604	2.97e-05	++	0.351546	485	0.282938	0.0935138	0.00248113	HOMA-IR
chr19:50760175:G:A	19	50760175	G	A	0.435367	1377	ADD-INT_SNPxenvir	-0.320225	0.0761452	17.6858	4.58409	2.61e-05	0.435367	-0.2615	0.0626	2.98e-05	--	0.417526	485	-0.138658	0.110114	0.207947	LIRI
chr10:132954089:A:T	10	132954089	A	T	0.372912	1377	ADD-INT_SNPxenvir	0.301405	0.0764267	15.5529	4.09567	8.02e-05	0.372912	0.2561	0.0613	2.98e-05	++	0.383817	482	0.17406	0.102841	0.0905482	ISIc
chr5:123269732:C:T	5	123269732	C	T	0.0272331	1377	ADD-INT_SNPxenvir	-0.756123	0.225932	11.2003	3.08732	0.000817862	0.0272331	-0.6903	0.1654	2.99e-05	--	0.033195	482	-0.614306	0.242648	0.0113519	ISIc
chr12:96770231:G:T	12	96770231	G	T	0.0308642	1377	ADD-INT_SNPxenvir	-0.728585	0.213155	11.6834	3.20025	0.000630594	0.0308642	-0.6953	0.1666	2.99e-05	--	0.0257732	485	-0.643163	0.267041	0.0160192	HOMA-IR
chr6:30189877:G:A	6	30189877	G	A	0.357298	1377	ADD-INT_SNPxenvir	0.226798	0.079192	8.20195	2.37835	0.00418456	0.357298	0.2525	0.0605	3e-05	++	0.352577	485	0.288396	0.0937111	0.00208742	HOMA-IR
chr8:99977949:A:G	8	99977949	A	G	0.0599129	1377	ADD-INT_SNPxenvir	0.324596	0.167126	3.77224	1.28308	0.0521099	0.0599129	0.5634	0.135	3.01e-05	++	0.0701031	485	1.01209	0.229105	9.98e-06	LIRI
chr10:132993476:C:G	10	132993476	C	G	0.522513	1377	ADD-INT_SNPxenvir	-0.266244	0.0699096	14.504	3.8543	0.000139862	0.477487	-0.2338	0.056	3.01e-05	--	0.528008	482	-0.17548	0.093686	0.061059	ISIc
chr10:16656601:T:G	10	16656601	T	G	0.624546	1377	ADD-INT_SNPxenvir	-0.366486	0.0775245	22.3479	5.6431	2.27e-06	0.375454	-0.2605	0.0624	3.02e-05	--	0.620332	482	-0.0647603	0.105388	0.538889	ISIc
chr5:6578970:G:T	5	6578970	G	T	0.6122	1377	ADD-INT_SNPxenvir	0.234977	0.0786635	8.92289	2.55034	0.00281618	0.3878	0.2454	0.0588	3.02e-05	++	0.621649	485	0.258502	0.088556	0.00351067	HOMA-IR
chr1:110014393:A:G	1	110014393	A	G	0.0105301	1377	ADD-INT_SNPxenvir	1.83242	0.439246	17.4033	4.51957	3.02e-05	0.0105301	1.8324	0.4392	3.02e-05	++	NA	NA	NA	NA	NA	HOMA-IR
chr1:12531664:C:A	1	12531664	C	A	0.0261438	1377	ADD-INT_SNPxenvir	0.745223	0.223913	11.0768	3.05841	0.000874158	0.0261438	0.7885	0.189	3.03e-05	++	0.0176349	482	0.896035	0.352732	0.0110767	ISIc
chr6:42362784:G:A	6	42362784	G	A	0.235657	1377	ADD-INT_SNPxenvir	-0.280151	0.0819412	11.6891	3.20157	0.000628681	0.235657	-0.2749	0.0659	3.04e-05	--	0.211618	482	-0.265293	0.110953	0.0168008	ISIc
chr2:202775116:T:C	2	202775116	T	C	0.816993	1377	ADD-INT_SNPxenvir	-0.391462	0.0974653	16.1316	4.22849	5.91e-05	0.183007	-0.3177	0.0762	3.04e-05	--	0.828866	485	-0.201885	0.122099	0.0982404	HOMA-IR
chr2:202775990:T:C	2	202775990	T	C	0.816993	1377	ADD-INT_SNPxenvir	-0.391462	0.0974653	16.1316	4.22849	5.91e-05	0.183007	-0.3177	0.0762	3.04e-05	--	0.828866	485	-0.201885	0.122099	0.0982404	HOMA-IR
chr6:30193428:T:C	6	30193428	T	C	0.353667	1377	ADD-INT_SNPxenvir	0.226537	0.0791669	8.18823	2.37507	0.00421629	0.353667	0.2521	0.0605	3.05e-05	++	0.350515	485	0.287856	0.0936419	0.00211203	HOMA-IR
chr11:63426134:G:A	11	63426134	G	A	0.730211	1377	ADD-INT_SNPxenvir	0.285195	0.0794941	12.8711	3.47664	0.000333703	0.269789	0.2573	0.0617	3.05e-05	++	0.712656	482	0.214966	0.0978526	0.0280317	ISIc
chr8:134871703:C:A	8	134871703	C	A	0.626362	1377	ADD-INT_SNPxenvir	-0.248987	0.0742429	11.2472	3.0983	0.000797444	0.373638	-0.2363	0.0567	3.05e-05	--	0.616495	485	-0.218682	0.087764	0.0127131	HOMA-IR
chr11:63402662:GA:G	11	63402662	GA	G	0.729121	1377	ADD-INT_SNPxenvir	0.264313	0.0789174	11.2174	3.09132	0.000810364	0.270879	0.2569	0.0616	3.05e-05	++	0.70332	482	0.245362	0.0986138	0.0128422	ISIc
chr13:46145956:C:T	13	46145956	C	T	0.0780683	1377	ADD-INT_SNPxenvir	-0.64711	0.14837	19.0225	4.88878	1.29e-05	0.0780683	-0.4959	0.119	3.06e-05	--	0.0835052	485	-0.22375	0.199058	0.260994	LIRI
chr10:101317874:G:A	10	101317874	G	A	0.17756	1377	ADD-INT_SNPxenvir	0.326289	0.101739	10.2856	2.87266	0.00134073	0.17756	0.3343	0.0802	3.07e-05	++	0.196907	485	0.347382	0.130333	0.0076913	LIRI
chr10:132993768:C:T	10	132993768	C	T	0.52106	1377	ADD-INT_SNPxenvir	-0.267631	0.0699448	14.6406	3.88579	0.00013008	0.47894	-0.2338	0.0561	3.08e-05	--	0.529046	482	-0.17283	0.0939857	0.0659311	ISIc
chr2:76490429:A:G	2	76490429	A	G	0.511619	1377	ADD-INT_SNPxenvir	0.226094	0.0727909	9.64774	2.7222	0.00189583	0.488381	0.2495	0.0599	3.09e-05	++	0.505155	485	0.298464	0.105281	0.00458353	LIRI
chr12:99463473:G:T	12	99463473	G	T	0.16122	1377	ADD-INT_SNPxenvir	0.3846	0.102902	13.9692	3.73088	0.000185832	0.16122	0.3538	0.0849	3.1e-05	++	0.146392	485	0.288001	0.150395	0.0554971	LIRI
chr8:99951420:A:C	8	99951420	A	C	0.0715323	1377	ADD-INT_SNPxenvir	0.371085	0.149636	6.14996	1.88136	0.0131414	0.0715323	0.5005	0.1202	3.11e-05	++	0.0845361	485	0.735787	0.20171	0.000264557	LIRI
chr10:132953686:A:C	10	132953686	A	C	0.382716	1377	ADD-INT_SNPxenvir	0.29075	0.0769968	14.2591	3.79783	0.000159283	0.382716	0.2555	0.0613	3.12e-05	++	0.397303	482	0.194127	0.101494	0.0557879	ISIc
chr10:132954633:G:A	10	132954633	G	A	0.382716	1377	ADD-INT_SNPxenvir	0.29075	0.0769968	14.2591	3.79783	0.000159283	0.382716	0.2555	0.0613	3.12e-05	++	0.397303	482	0.194127	0.101494	0.0557879	ISIc
chr13:46147427:C:A	13	46147427	C	A	0.0784314	1377	ADD-INT_SNPxenvir	-0.64601	0.148319	18.9707	4.87699	1.33e-05	0.0784314	-0.4953	0.1189	3.12e-05	--	0.0835052	485	-0.22375	0.199058	0.260994	LIRI
chr8:93811335:T:C	8	93811335	T	C	0.220044	1377	ADD-INT_SNPxenvir	0.232213	0.0857978	7.32523	2.16753	0.00679939	0.220044	0.2859	0.0687	3.13e-05	++	0.241701	482	0.381637	0.114544	0.000862839	ISIc
chr8:93811337:A:C	8	93811337	A	C	0.220044	1377	ADD-INT_SNPxenvir	0.232213	0.0857978	7.32523	2.16753	0.00679939	0.220044	0.2859	0.0687	3.13e-05	++	0.241701	482	0.381637	0.114544	0.000862839	ISIc
chr6:42320367:A:G	6	42320367	A	G	0.207335	1377	ADD-INT_SNPxenvir	-0.298594	0.0894107	11.1528	3.07622	0.000839035	0.207335	-0.307	0.0738	3.17e-05	--	0.177386	482	-0.324945	0.130615	0.0128532	ISIc
chr9:2495679:G:T	9	2495679	G	T	0.0613653	1377	ADD-INT_SNPxenvir	-0.503595	0.154774	10.5868	2.94348	0.00113899	0.0613653	-0.5186	0.1246	3.17e-05	--	0.0529046	482	-0.546306	0.210249	0.00936634	ISIc
chr20:32592981:C:T	20	32592981	C	T	0.119099	1377	ADD-INT_SNPxenvir	-0.373306	0.111641	11.1811	3.08284	0.000826342	0.119099	-0.3631	0.0873	3.18e-05	--	0.109959	482	-0.346943	0.139951	0.0131741	ISIc
chr10:77877927:G:A	10	77877927	G	A	0.273057	1377	ADD-INT_SNPxenvir	0.261193	0.0886399	8.6829	2.49321	0.00321211	0.273057	0.2828	0.068	3.2e-05	++	0.283505	485	0.313632	0.105969	0.00307985	HOMA-IR
chr6:30235825:C:T	6	30235825	C	T	0.359477	1377	ADD-INT_SNPxenvir	0.211453	0.0786872	7.22134	2.14242	0.0072041	0.359477	0.2519	0.0606	3.2e-05	++	0.354639	485	0.31077	0.094905	0.00105835	HOMA-IR
chr6:30235997:C:CTG	6	30235997	C	CTG	0.359477	1377	ADD-INT_SNPxenvir	0.211453	0.0786872	7.22134	2.14242	0.0072041	0.359477	0.2519	0.0606	3.2e-05	++	0.354639	485	0.31077	0.094905	0.00105835	HOMA-IR
chr10:132954839:G:A	10	132954839	G	A	0.38199	1377	ADD-INT_SNPxenvir	0.290324	0.0758977	14.6322	3.88384	0.000130665	0.38199	0.2524	0.0607	3.2e-05	++	0.395228	482	0.185174	0.101138	0.0671135	ISIc
chr10:37937752:G:A	10	37937752	G	A	0.0493827	1377	ADD-INT_SNPxenvir	0.510874	0.17369	8.65121	2.48566	0.00326844	0.0493827	0.5525	0.1329	3.22e-05	++	0.0474227	485	0.6113	0.206381	0.00305661	HOMA-IR
chr2:53070215:T:A	2	53070215	T	A	0.0127088	1377	ADD-INT_SNPxenvir	-1.80209	0.433496	17.2815	4.49174	3.22e-05	0.0127088	-1.8021	0.4335	3.22e-05	--	NA	NA	NA	NA	NA	HOMA-IR
chr11:105866014:G:A	11	105866014	G	A	0.208424	1377	ADD-INT_SNPxenvir	0.311739	0.0898141	12.0474	3.28513	0.000518645	0.208424	0.293	0.0705	3.23e-05	++	0.21134	485	0.262918	0.113724	0.020784	HOMA-IR
chr11:105874516:C:T	11	105874516	C	T	0.208424	1377	ADD-INT_SNPxenvir	0.311739	0.0898141	12.0474	3.28513	0.000518645	0.208424	0.293	0.0705	3.23e-05	++	0.21134	485	0.262918	0.113724	0.020784	HOMA-IR
chr11:105876570:A:C	11	105876570	A	C	0.208424	1377	ADD-INT_SNPxenvir	0.311739	0.0898141	12.0474	3.28513	0.000518645	0.208424	0.293	0.0705	3.23e-05	++	0.21134	485	0.262918	0.113724	0.020784	HOMA-IR
chr11:105879356:G:A	11	105879356	G	A	0.208424	1377	ADD-INT_SNPxenvir	0.311739	0.0898141	12.0474	3.28513	0.000518645	0.208424	0.293	0.0705	3.23e-05	++	0.21134	485	0.262918	0.113724	0.020784	HOMA-IR
chr2:30016871:G:A	2	30016871	G	A	0.313725	1377	ADD-INT_SNPxenvir	0.315807	0.0826098	14.6144	3.87975	0.000131902	0.313725	0.283	0.0681	3.23e-05	++	0.334021	485	0.21355	0.120228	0.075699	LIRI
chr10:132960209:T:C	10	132960209	T	C	0.386347	1377	ADD-INT_SNPxenvir	0.285073	0.0761639	14.0092	3.74012	0.00018192	0.386347	0.2532	0.0609	3.23e-05	++	0.397303	482	0.196619	0.101508	0.0527473	ISIc
chr10:132960502:A:G	10	132960502	A	G	0.386347	1377	ADD-INT_SNPxenvir	0.285073	0.0761639	14.0092	3.74012	0.00018192	0.386347	0.2532	0.0609	3.23e-05	++	0.397303	482	0.196619	0.101508	0.0527473	ISIc
chr8:93811325:GCAAAGAC:G	8	93811325	GCAAAGAC	G	0.22077	1377	ADD-INT_SNPxenvir	0.231385	0.0857919	7.27405	2.15516	0.00699584	0.22077	0.2854	0.0687	3.24e-05	++	0.241701	482	0.381637	0.114544	0.000862839	ISIc
chr1:30142653:A:G	1	30142653	A	G	0.468046	1377	ADD-INT_SNPxenvir	0.2368	0.0796029	8.84924	2.53282	0.00293211	0.468046	0.2691	0.0648	3.24e-05	++	0.454639	485	0.332467	0.111374	0.00283452	LIRI
chr16:86533886:A:T	16	86533886	A	T	0.496006	1377	ADD-INT_SNPxenvir	0.342215	0.116046	8.69631	2.49641	0.00318853	0.496006	0.3533	0.085	3.25e-05	++	0.52268	485	0.366159	0.124921	0.00337746	HOMA-IR
chr6:145442971:C:T	6	145442971	C	T	0.789034	1377	ADD-INT_SNPxenvir	0.387806	0.0944861	16.8458	4.39209	4.05e-05	0.210966	0.308	0.0741	3.26e-05	++	0.778008	482	0.180147	0.119598	0.131999	ISIc
chr6:145446244:C:T	6	145446244	C	T	0.789034	1377	ADD-INT_SNPxenvir	0.387806	0.0944861	16.8458	4.39209	4.05e-05	0.210966	0.308	0.0741	3.26e-05	++	0.778008	482	0.180147	0.119598	0.131999	ISIc
chr6:145448082:G:A	6	145448082	G	A	0.789034	1377	ADD-INT_SNPxenvir	0.387806	0.0944861	16.8458	4.39209	4.05e-05	0.210966	0.308	0.0741	3.26e-05	++	0.778008	482	0.180147	0.119598	0.131999	ISIc
chr5:123227106:C:T	5	123227106	C	T	0.0127088	1377	ADD-INT_SNPxenvir	1.01058	0.374574	7.27888	2.15633	0.00697702	0.0127088	1.0871	0.2617	3.26e-05	++	0.0216495	485	1.1601	0.365737	0.00151426	LIRI
chr10:101317145:T:C	10	101317145	T	C	0.177923	1377	ADD-INT_SNPxenvir	0.324388	0.101724	10.169	2.84521	0.0014282	0.177923	0.3331	0.0802	3.27e-05	++	0.196907	485	0.347382	0.130333	0.0076913	LIRI
chr1:156240631:G:A	1	156240631	G	A	0.446986	1377	ADD-INT_SNPxenvir	-0.29089	0.0776838	14.0216	3.74299	0.000180722	0.446986	-0.242	0.0583	3.28e-05	--	0.452577	485	-0.179095	0.088101	0.0420688	HOMA-IR
chr10:101316391:A:G	10	101316391	A	G	0.178286	1377	ADD-INT_SNPxenvir	0.334099	0.101689	10.7945	2.99225	0.001018	0.178286	0.3328	0.0802	3.29e-05	++	0.198969	485	0.330749	0.130253	0.0111076	LIRI
chr10:133021616:A:G	10	133021616	A	G	0.552288	1377	ADD-INT_SNPxenvir	0.324529	0.0716023	20.5425	5.23416	5.83e-06	0.447712	0.2328	0.0561	3.33e-05	++	0.541237	485	0.0869856	0.0902874	0.335332	HOMA-IR
chr14:21061201:G:C	14	21061201	G	C	0.8061	1377	ADD-INT_SNPxenvir	-0.379932	0.095357	15.8748	4.16957	6.77e-05	0.1939	-0.3187	0.0768	3.35e-05	--	0.820539	482	-0.205459	0.129711	0.1132	ISIc
chr16:5222820:T:C	16	5222820	T	C	0.3061	1377	ADD-INT_SNPxenvir	-0.165973	0.0832583	3.97393	1.33527	0.0462094	0.3061	-0.2681	0.0646	3.36e-05	--	0.330928	485	-0.423213	0.102578	3.69e-05	HOMA-IR
chr6:74776687:T:C	6	74776687	T	C	0.230211	1377	ADD-INT_SNPxenvir	-0.271504	0.0916907	8.76802	2.51349	0.00306556	0.230211	-0.2832	0.0683	3.36e-05	--	0.249485	485	-0.297755	0.102298	0.00360653	HOMA-IR
chr6:74777630:G:A	6	74777630	G	A	0.230211	1377	ADD-INT_SNPxenvir	-0.271504	0.0916907	8.76802	2.51349	0.00306556	0.230211	-0.2832	0.0683	3.36e-05	--	0.249485	485	-0.297755	0.102298	0.00360653	HOMA-IR
chr11:63426237:T:C	11	63426237	T	C	0.730211	1377	ADD-INT_SNPxenvir	-0.344267	0.0833029	17.0793	4.44549	3.59e-05	0.269789	-0.2584	0.0623	3.37e-05	--	0.713402	485	-0.149365	0.0938578	0.11152	HOMA-IR
chr11:63426237:T:C	11	63426237	T	C	0.730211	1377	ADD-INT_SNPxenvir	0.285195	0.0794941	12.8711	3.47664	0.000333703	0.269789	0.2559	0.0617	3.37e-05	++	0.713693	482	0.21142	0.0978265	0.0306817	ISIc
chr5:137028810:G:C	5	137028810	G	C	0.0384895	1377	ADD-INT_SNPxenvir	-0.845505	0.201632	17.5838	4.5608	2.75e-05	0.0384895	-0.616	0.1485	3.37e-05	--	0.0412371	485	-0.343625	0.219671	0.117754	HOMA-IR
chr2:11414311:C:T	2	11414311	C	T	0.641249	1377	ADD-INT_SNPxenvir	-0.297621	0.0807654	13.5793	3.64074	0.000228697	0.358751	-0.2633	0.0635	3.37e-05	--	0.643299	485	-0.207775	0.102732	0.0431251	HOMA-IR
chr11:105875879:AT:A	11	105875879	AT	A	0.208424	1377	ADD-INT_SNPxenvir	0.311739	0.0898141	12.0474	3.28513	0.000518645	0.208424	0.2922	0.0705	3.38e-05	++	0.21134	485	0.260929	0.113703	0.0217435	HOMA-IR
chr20:17786769:T:G	20	17786769	T	G	0.800654	1377	ADD-INT_SNPxenvir	-0.411641	0.0917644	20.1228	5.13892	7.26e-06	0.199346	-0.3066	0.0739	3.39e-05	--	0.789419	482	-0.111965	0.124875	0.369924	ISIc
chr6:107143810:C:T	6	107143810	C	T	0.709877	1377	ADD-INT_SNPxenvir	-0.327118	0.0812507	16.209	4.24622	5.67e-05	0.290123	-0.2808	0.0677	3.39e-05	--	0.708247	485	-0.175327	0.122684	0.152974	LIRI
chr13:29550964:G:A	13	29550964	G	A	0.0130719	1377	ADD-INT_SNPxenvir	0.98438	0.301088	10.689	2.96749	0.00107773	0.0130719	0.9993	0.2411	3.41e-05	++	0.0195876	485	1.02595	0.402729	0.01085	LIRI
chr10:132960270:C:T	10	132960270	C	T	0.385984	1377	ADD-INT_SNPxenvir	0.283994	0.0761955	13.8918	3.71301	0.000193638	0.385984	0.2525	0.0609	3.42e-05	++	0.397303	482	0.196619	0.101508	0.0527473	ISIc
chr12:99474084:G:A	12	99474084	G	A	0.160857	1377	ADD-INT_SNPxenvir	0.350078	0.103893	11.3542	3.12334	0.000752766	0.160857	0.3547	0.0856	3.42e-05	++	0.147423	485	0.364316	0.151004	0.0158384	LIRI
chr1:17092399:A:G	1	17092399	A	G	0.427378	1377	ADD-INT_SNPxenvir	-0.315001	0.0726699	18.7895	4.83574	1.46e-05	0.427378	-0.234	0.0565	3.45e-05	--	0.416495	485	-0.110247	0.0897908	0.219514	HOMA-IR
chr1:17098350:C:T	1	17098350	C	T	0.428105	1377	ADD-INT_SNPxenvir	-0.313134	0.0723876	18.7125	4.8182	1.52e-05	0.428105	-0.2326	0.0562	3.45e-05	--	0.417526	485	-0.110812	0.0890189	0.2132	HOMA-IR
chr1:17098582:G:A	1	17098582	G	A	0.428105	1377	ADD-INT_SNPxenvir	-0.313134	0.0723876	18.7125	4.8182	1.52e-05	0.428105	-0.2326	0.0562	3.45e-05	--	0.417526	485	-0.110812	0.0890189	0.2132	HOMA-IR
chr10:132955147:C:T	10	132955147	C	T	0.384895	1377	ADD-INT_SNPxenvir	0.287188	0.0760371	14.2653	3.79926	0.00015876	0.384895	0.252	0.0609	3.45e-05	++	0.397303	482	0.189377	0.101509	0.0620955	ISIc
chr5:137023630:C:T	5	137023630	C	T	0.0846042	1377	ADD-INT_SNPxenvir	-0.520845	0.140035	13.834	3.69963	0.000199696	0.0846042	-0.4462	0.1078	3.46e-05	--	0.0804124	485	-0.337903	0.168703	0.0451835	HOMA-IR
chr5:137023807:T:C	5	137023807	T	C	0.0846042	1377	ADD-INT_SNPxenvir	-0.520845	0.140035	13.834	3.69963	0.000199696	0.0846042	-0.4462	0.1078	3.46e-05	--	0.0804124	485	-0.337903	0.168703	0.0451835	HOMA-IR
chr10:15317487:C:T	10	15317487	C	T	0.136529	1377	ADD-INT_SNPxenvir	0.243072	0.109576	4.92085	1.57619	0.0265344	0.136529	0.3686	0.089	3.46e-05	++	0.122407	482	0.612503	0.152698	6.04e-05	ISIc
chr10:15320792:G:A	10	15320792	G	A	0.136529	1377	ADD-INT_SNPxenvir	0.243072	0.109576	4.92085	1.57619	0.0265344	0.136529	0.3686	0.089	3.46e-05	++	0.122407	482	0.612503	0.152698	6.04e-05	ISIc
chr5:95399339:G:C	5	95399339	G	C	0.197531	1377	ADD-INT_SNPxenvir	-0.340611	0.0938208	13.1801	3.54832	0.000282931	0.197531	-0.3054	0.0738	3.47e-05	--	0.186722	482	-0.248445	0.119388	0.0374352	ISIc
chr10:132970982:C:T	10	132970982	C	T	0.576616	1377	ADD-INT_SNPxenvir	-0.275935	0.0755785	13.3296	3.58294	0.000261252	0.423384	-0.2432	0.0587	3.47e-05	--	0.578838	482	-0.193192	0.0933291	0.0384512	ISIc
chr11:63426134:G:A	11	63426134	G	A	0.730211	1377	ADD-INT_SNPxenvir	-0.344267	0.0833029	17.0793	4.44549	3.59e-05	0.269789	-0.2579	0.0623	3.49e-05	--	0.712371	485	-0.148164	0.0938827	0.114523	HOMA-IR
chr10:15322908:G:C	10	15322908	G	C	0.141612	1377	ADD-INT_SNPxenvir	0.230038	0.108454	4.49895	1.4696	0.0339156	0.141612	0.3639	0.088	3.52e-05	++	0.124481	482	0.621318	0.150386	3.6e-05	ISIc
chr11:30123929:T:C	11	30123929	T	C	0.0159768	1377	ADD-INT_SNPxenvir	0.774877	0.311941	6.17051	1.8864	0.0129897	0.0159768	0.9938	0.2402	3.52e-05	++	0.0185567	485	1.31291	0.376594	0.00048979	LIRI
chr21:28626132:G:GA	21	28626132	G	GA	0.0105301	1377	ADD-INT_SNPxenvir	1.57199	0.380005	17.1127	4.45315	3.52e-05	0.0105301	1.572	0.38	3.52e-05	++	NA	NA	NA	NA	NA	ISIc
chr9:10207292:T:A	9	10207292	T	A	0.023602	1377	ADD-INT_SNPxenvir	0.707332	0.27087	6.81907	2.04484	0.00901903	0.023602	0.9283	0.2244	3.53e-05	++	0.0124481	482	1.41207	0.400769	0.00042603	ISIc
chr15:59916413:C:A	15	59916413	C	A	0.0105301	1377	ADD-INT_SNPxenvir	1.0259	0.328058	9.77928	2.75328	0.0017649	0.0105301	1.2122	0.2931	3.53e-05	++	0.0113402	485	1.94898	0.652314	0.00281002	HOMA-IR
chr15:59922769:C:T	15	59922769	C	T	0.0105301	1377	ADD-INT_SNPxenvir	1.0259	0.328058	9.77928	2.75328	0.0017649	0.0105301	1.2122	0.2931	3.53e-05	++	0.0113402	485	1.94898	0.652314	0.00281002	HOMA-IR
chr10:101318495:C:G	10	101318495	C	G	0.178649	1377	ADD-INT_SNPxenvir	0.325443	0.101673	10.2457	2.86327	0.00137003	0.178649	0.3312	0.0801	3.54e-05	++	0.198969	485	0.340476	0.129929	0.00878072	LIRI
chr8:83103942:C:T	8	83103942	C	T	0.784677	1377	ADD-INT_SNPxenvir	-0.440562	0.088618	24.7155	6.17753	6.64e-07	0.215323	-0.296	0.0716	3.55e-05	--	0.797938	485	-0.0244191	0.12147	0.840675	LIRI
chr5:85298284:T:A	5	85298284	T	A	0.0250545	1377	ADD-INT_SNPxenvir	-0.655636	0.215485	9.25744	2.62978	0.00234542	0.0250545	-0.7412	0.1793	3.56e-05	--	0.0268041	485	-0.933401	0.323093	0.00386527	LIRI
chr11:102553897:G:A	11	102553897	G	A	0.125272	1377	ADD-INT_SNPxenvir	0.279499	0.116227	5.78294	1.79096	0.0161823	0.125272	0.3568	0.0863	3.57e-05	++	0.138144	485	0.451889	0.128881	0.000454475	HOMA-IR
chr9:27585723:G:C	9	27585723	G	C	0.671024	1377	ADD-INT_SNPxenvir	0.266232	0.0846518	9.89115	2.77969	0.00166077	0.328976	0.2896	0.0701	3.58e-05	++	0.671134	485	0.340263	0.124804	0.00640354	LIRI
chr1:21212215:G:A	1	21212215	G	A	0.347858	1377	ADD-INT_SNPxenvir	0.193348	0.077147	6.2812	1.91355	0.0122025	0.347858	0.2602	0.063	3.59e-05	++	0.295643	482	0.393598	0.108972	0.000303948	ISIc
chr6:74797614:T:C	6	74797614	T	C	0.233115	1377	ADD-INT_SNPxenvir	-0.249474	0.0925506	7.26594	2.1532	0.00702749	0.233115	-0.2877	0.0696	3.6e-05	--	0.251546	485	-0.337405	0.105653	0.00140547	HOMA-IR
chr2:29979738:G:A	2	29979738	G	A	0.392157	1377	ADD-INT_SNPxenvir	0.315477	0.0770605	16.7599	4.37243	4.24e-05	0.392157	0.2654	0.0643	3.63e-05	++	0.426804	485	0.151021	0.116477	0.194777	LIRI
chr15:60939689:C:T	15	60939689	C	T	0.184822	1377	ADD-INT_SNPxenvir	-0.309493	0.0932002	11.0272	3.04681	0.000897821	0.184822	-0.2995	0.0725	3.65e-05	--	0.195021	482	-0.284037	0.115477	0.0139062	ISIc
chr15:60939800:C:G	15	60939800	C	G	0.184822	1377	ADD-INT_SNPxenvir	-0.309493	0.0932002	11.0272	3.04681	0.000897821	0.184822	-0.2995	0.0725	3.65e-05	--	0.195021	482	-0.284037	0.115477	0.0139062	ISIc
chr10:133021236:G:A	10	133021236	G	A	0.563907	1377	ADD-INT_SNPxenvir	-0.273391	0.0739244	13.677	3.66335	0.000217095	0.436093	-0.2405	0.0583	3.69e-05	--	0.561203	482	-0.186394	0.0947107	0.0490648	ISIc
chr20:43319979:A:G	20	43319979	A	G	0.295207	1377	ADD-INT_SNPxenvir	0.267365	0.08182	10.678	2.9649	0.00108418	0.295207	0.2783	0.0675	3.69e-05	++	0.31134	485	0.301627	0.119213	0.0114009	LIRI
chr9:81469802:T:G	9	81469802	T	G	0.0479303	1377	ADD-INT_SNPxenvir	-0.653652	0.177547	13.554	3.63489	0.000231798	0.0479303	-0.6441	0.1561	3.7e-05	--	0.0391753	485	-0.611307	0.327876	0.0622587	LIRI
chr2:166280610:C:T	2	166280610	C	T	0.360566	1377	ADD-INT_SNPxenvir	0.222517	0.0746628	8.88217	2.54065	0.00287972	0.360566	0.2418	0.0586	3.71e-05	++	0.368257	482	0.272724	0.0946274	0.00395057	ISIc
chr21:36288743:A:AT	21	36288743	A	AT	0.111837	1377	ADD-INT_SNPxenvir	-0.406561	0.11848	11.775	3.22163	0.000600302	0.111837	-0.4053	0.0983	3.71e-05	--	0.12268	485	-0.4026	0.175887	0.0220811	LIRI
chr10:133024302:C:T	10	133024302	C	T	0.475672	1377	ADD-INT_SNPxenvir	-0.239369	0.0708337	11.4197	3.13866	0.000726675	0.475672	-0.2376	0.0576	3.71e-05	--	0.469917	482	-0.234278	0.0990378	0.0180036	ISIc
chr22:22026522:T:G	22	22026522	T	G	0.0181554	1377	ADD-INT_SNPxenvir	-1.12885	0.306151	13.5957	3.64453	0.00022671	0.0181554	-1.1815	0.2865	3.71e-05	--	0.0134021	485	-1.55208	0.811801	0.0558895	LIRI
chr1:17098978:C:G	1	17098978	C	G	0.428468	1377	ADD-INT_SNPxenvir	-0.311601	0.0724071	18.5197	4.77429	1.68e-05	0.428468	-0.2317	0.0562	3.72e-05	--	0.417526	485	-0.110812	0.0890189	0.2132	HOMA-IR
chr20:17786635:A:G	20	17786635	A	G	0.797386	1377	ADD-INT_SNPxenvir	-0.413353	0.0915129	20.4022	5.20234	6.28e-06	0.202614	-0.303	0.0735	3.73e-05	--	0.782158	482	-0.102824	0.12326	0.404168	ISIc
chr20:17786767:G:C	20	17786767	G	C	0.797386	1377	ADD-INT_SNPxenvir	-0.413353	0.0915129	20.4022	5.20234	6.28e-06	0.202614	-0.303	0.0735	3.73e-05	--	0.782158	482	-0.102824	0.12326	0.404168	ISIc
chr6:29279721:TA:T	6	29279721	TA	T	0.3878	1377	ADD-INT_SNPxenvir	0.293001	0.0732589	15.9962	4.19744	6.35e-05	0.3878	0.2359	0.0572	3.74e-05	++	0.368041	485	0.146634	0.0916335	0.109549	HOMA-IR
chr6:29280684:T:C	6	29280684	T	C	0.3878	1377	ADD-INT_SNPxenvir	0.293001	0.0732589	15.9962	4.19744	6.35e-05	0.3878	0.2359	0.0572	3.74e-05	++	0.368041	485	0.146634	0.0916335	0.109549	HOMA-IR
chr6:29281855:T:G	6	29281855	T	G	0.3878	1377	ADD-INT_SNPxenvir	0.293001	0.0732589	15.9962	4.19744	6.35e-05	0.3878	0.2359	0.0572	3.74e-05	++	0.368041	485	0.146634	0.0916335	0.109549	HOMA-IR
chr6:29282714:G:A	6	29282714	G	A	0.3878	1377	ADD-INT_SNPxenvir	0.293001	0.0732589	15.9962	4.19744	6.35e-05	0.3878	0.2359	0.0572	3.74e-05	++	0.368041	485	0.146634	0.0916335	0.109549	HOMA-IR
chr6:29287129:G:C	6	29287129	G	C	0.3878	1377	ADD-INT_SNPxenvir	0.293001	0.0732589	15.9962	4.19744	6.35e-05	0.3878	0.2359	0.0572	3.74e-05	++	0.368041	485	0.146634	0.0916335	0.109549	HOMA-IR
chr10:75383989:T:C	10	75383989	T	C	0.234205	1377	ADD-INT_SNPxenvir	0.314499	0.0834935	14.1884	3.78151	0.000165383	0.234205	0.2752	0.0667	3.74e-05	++	0.238589	482	0.205539	0.111073	0.0642421	ISIc
chr10:132960643:C:A	10	132960643	C	A	0.372549	1377	ADD-INT_SNPxenvir	0.300921	0.0764478	15.4944	4.08224	8.27e-05	0.372549	0.2526	0.0613	3.75e-05	++	0.379668	482	0.165728	0.102427	0.105662	ISIc
chr1:17103279:G:T	1	17103279	G	T	0.55955	1377	ADD-INT_SNPxenvir	0.333745	0.072575	21.1473	5.37131	4.25e-06	0.44045	0.2307	0.056	3.75e-05	++	0.564948	485	0.0795514	0.0878641	0.365257	HOMA-IR
chr11:63451744:G:C	11	63451744	G	C	0.731663	1377	ADD-INT_SNPxenvir	0.284384	0.0794825	12.8016	3.46053	0.000346314	0.268337	0.2532	0.0614	3.77e-05	++	0.708506	482	0.206833	0.0968017	0.032625	ISIc
chr1:30525249:A:C	1	30525249	A	C	0.190995	1377	ADD-INT_SNPxenvir	0.219581	0.0914702	5.76274	1.78596	0.0163697	0.190995	0.2924	0.071	3.77e-05	++	0.189691	485	0.402523	0.112458	0.000344493	HOMA-IR
chr11:48936296:G:A	11	48936296	G	A	0.0816993	1377	ADD-INT_SNPxenvir	-0.494224	0.13811	12.8055	3.46143	0.000345597	0.0816993	-0.4685	0.1137	3.78e-05	--	0.0721649	485	-0.414292	0.200228	0.0385363	LIRI
chr10:83213154:C:T	10	83213154	C	T	0.224038	1377	ADD-INT_SNPxenvir	-0.305536	0.0912696	11.2066	3.0888	0.00081508	0.224038	-0.2942	0.0714	3.79e-05	--	0.233402	482	-0.276292	0.114656	0.0159639	ISIc
chr9:24777101:A:G	9	24777101	A	G	0.0649964	1377	ADD-INT_SNPxenvir	0.473526	0.143103	10.9494	3.02857	0.000936332	0.0649964	0.4821	0.117	3.79e-05	++	0.0690722	485	0.49955	0.203376	0.0140382	LIRI
chr8:115111751:G:A	8	115111751	G	A	0.0853304	1377	ADD-INT_SNPxenvir	-0.427237	0.128332	11.0832	3.05992	0.000871124	0.0853304	-0.4425	0.1074	3.8e-05	--	0.0767635	482	-0.478207	0.196342	0.0148676	ISIc
chr6:30235790:C:T	6	30235790	C	T	0.342774	1377	ADD-INT_SNPxenvir	0.211843	0.0799572	7.01963	2.09355	0.00806213	0.342774	0.2518	0.0611	3.8e-05	++	0.342268	485	0.308014	0.0948346	0.00116257	HOMA-IR
chr6:30236749:G:T	6	30236749	G	T	0.342774	1377	ADD-INT_SNPxenvir	0.211843	0.0799572	7.01963	2.09355	0.00806213	0.342774	0.2518	0.0611	3.8e-05	++	0.342268	485	0.308014	0.0948346	0.00116257	HOMA-IR
chr16:8769386:G:A	16	8769386	G	A	0.451344	1377	ADD-INT_SNPxenvir	0.267814	0.0729778	13.4675	3.61487	0.000242734	0.451344	0.2492	0.0605	3.8e-05	++	0.431959	485	0.208322	0.108198	0.0541814	LIRI
chr19:50761373:T:C	19	50761373	T	C	0.436819	1377	ADD-INT_SNPxenvir	-0.31786	0.0758862	17.5447	4.55187	2.81e-05	0.436819	-0.2572	0.0625	3.81e-05	--	0.419588	485	-0.129993	0.109954	0.237108	LIRI
chr10:75425612:T:C	10	75425612	T	C	0.145969	1377	ADD-INT_SNPxenvir	-0.317305	0.103786	9.34703	2.65102	0.00223347	0.145969	-0.3317	0.0805	3.81e-05	--	0.14834	482	-0.353558	0.127702	0.00562924	ISIc
chr10:75425616:G:C	10	75425616	G	C	0.145969	1377	ADD-INT_SNPxenvir	-0.317305	0.103786	9.34703	2.65102	0.00223347	0.145969	-0.3317	0.0805	3.81e-05	--	0.14834	482	-0.353558	0.127702	0.00562924	ISIc
chr11:63445248:A:G	11	63445248	A	G	0.730211	1377	ADD-INT_SNPxenvir	-0.344267	0.0833029	17.0793	4.44549	3.59e-05	0.269789	-0.2557	0.0621	3.81e-05	--	0.710309	485	-0.145021	0.0930891	0.119263	HOMA-IR
chr14:53868063:G:A	14	53868063	G	A	0.140523	1377	ADD-INT_SNPxenvir	0.367384	0.113854	10.4122	2.90244	0.00125187	0.140523	0.354	0.0859	3.81e-05	++	0.165979	485	0.336173	0.131032	0.0103001	HOMA-IR
chr10:101321456:G:A	10	101321456	G	A	0.179012	1377	ADD-INT_SNPxenvir	0.32562	0.101737	10.2439	2.86285	0.00137136	0.179012	0.3298	0.0801	3.82e-05	++	0.2	485	0.336623	0.129875	0.00954465	LIRI
chr15:38464710:A:G	15	38464710	A	G	0.326071	1377	ADD-INT_SNPxenvir	-0.181958	0.0719365	6.39802	1.94215	0.0114248	0.326071	-0.2375	0.0577	3.83e-05	--	0.321577	482	-0.337661	0.096557	0.00047049	ISIc
chr15:38465827:G:A	15	38465827	G	A	0.326071	1377	ADD-INT_SNPxenvir	-0.181958	0.0719365	6.39802	1.94215	0.0114248	0.326071	-0.2375	0.0577	3.83e-05	--	0.321577	482	-0.337661	0.096557	0.00047049	ISIc
chr15:38475730:C:T	15	38475730	C	T	0.326071	1377	ADD-INT_SNPxenvir	-0.181958	0.0719365	6.39802	1.94215	0.0114248	0.326071	-0.2375	0.0577	3.83e-05	--	0.321577	482	-0.337661	0.096557	0.00047049	ISIc
chr16:86898540:A:G	16	86898540	A	G	0.0250545	1377	ADD-INT_SNPxenvir	0.744026	0.256358	8.4233	2.43128	0.00370442	0.0250545	0.8385	0.2037	3.84e-05	++	0.0268041	485	1	0.335288	0.00285884	LIRI
chr10:79343491:T:C	10	79343491	T	C	0.572622	1377	ADD-INT_SNPxenvir	-0.227496	0.100748	5.09887	1.62085	0.0239414	0.427378	-0.3164	0.0768	3.84e-05	--	0.558763	485	-0.440029	0.118844	0.000213422	HOMA-IR
chr13:25976281:T:A	13	25976281	T	A	0.429194	1377	ADD-INT_SNPxenvir	-0.234609	0.0780478	9.03583	2.57718	0.0026474	0.429194	-0.2436	0.0592	3.85e-05	--	0.439175	485	-0.255831	0.0908027	0.00484083	HOMA-IR
chr9:76951726:T:A	9	76951726	T	A	0.0439361	1377	ADD-INT_SNPxenvir	0.698403	0.176043	15.7388	4.13837	7.27e-05	0.0439361	0.6075	0.1476	3.87e-05	++	0.0515464	485	0.392185	0.271001	0.14785	LIRI
chr9:76953797:G:A	9	76953797	G	A	0.0439361	1377	ADD-INT_SNPxenvir	0.698403	0.176043	15.7388	4.13837	7.27e-05	0.0439361	0.6075	0.1476	3.87e-05	++	0.0515464	485	0.392185	0.271001	0.14785	LIRI
chr9:123412954:T:C	9	123412954	T	C	0.457153	1377	ADD-INT_SNPxenvir	0.265994	0.0774443	11.7968	3.22671	0.000593321	0.457153	0.2432	0.0591	3.87e-05	++	0.487629	485	0.211418	0.0914649	0.0208075	HOMA-IR
chr10:133017056:T:C	10	133017056	T	C	0.554466	1377	ADD-INT_SNPxenvir	-0.256537	0.0722413	12.6104	3.41611	0.00038361	0.445534	-0.2368	0.0576	3.89e-05	--	0.55083	482	-0.202463	0.095246	0.033529	ISIc
chr5:137026662:A:G	5	137026662	A	G	0.083878	1377	ADD-INT_SNPxenvir	-0.516131	0.140157	13.561	3.63651	0.000230935	0.083878	-0.4433	0.1078	3.91e-05	--	0.0804124	485	-0.337903	0.168703	0.0451835	HOMA-IR
chr6:30236937:C:T	6	30236937	C	T	0.3435	1377	ADD-INT_SNPxenvir	0.211141	0.0799659	6.97163	2.08191	0.00828114	0.3435	0.2514	0.0611	3.92e-05	++	0.342268	485	0.308014	0.0948346	0.00116257	HOMA-IR
chr6:42332178:G:A	6	42332178	G	A	0.0689906	1377	ADD-INT_SNPxenvir	0.442978	0.146327	9.16463	2.60776	0.0024674	0.0689906	0.4732	0.1151	3.92e-05	++	0.0643154	482	0.522199	0.186309	0.00506524	ISIc
chr10:15351784:T:C	10	15351784	T	C	0.137618	1377	ADD-INT_SNPxenvir	0.24491	0.10612	5.32623	1.67764	0.0210068	0.137618	0.3552	0.0864	3.93e-05	++	0.125519	482	0.571702	0.148715	0.000120912	ISIc
chr15:38463446:G:A	15	38463446	G	A	0.326434	1377	ADD-INT_SNPxenvir	-0.181168	0.0719452	6.34102	1.9282	0.0117978	0.326434	-0.2372	0.0577	3.93e-05	--	0.322614	482	-0.337996	0.0965336	0.000462935	ISIc
chr9:76954302:G:A	9	76954302	G	A	0.0406681	1377	ADD-INT_SNPxenvir	0.702976	0.180263	15.2079	4.01638	9.63e-05	0.0406681	0.6253	0.1521	3.95e-05	++	0.0463918	485	0.433199	0.283597	0.126633	LIRI
chr21:42565083:A:T	21	42565083	A	T	0.0265069	1377	ADD-INT_SNPxenvir	-0.814785	0.216749	14.1309	3.76823	0.000170518	0.0265069	-0.7957	0.1936	3.96e-05	--	0.0226804	485	-0.72048	0.430561	0.0942584	LIRI
chr1:17092571:T:C	1	17092571	T	C	0.426652	1377	ADD-INT_SNPxenvir	-0.312119	0.0724111	18.5793	4.78787	1.63e-05	0.426652	-0.2318	0.0564	3.96e-05	--	0.415464	485	-0.10794	0.0899025	0.229895	HOMA-IR
chr8:4525397:C:G	8	4525397	C	G	0.147422	1377	ADD-INT_SNPxenvir	-0.405804	0.107449	14.2635	3.79884	0.000158913	0.147422	-0.3603	0.0877	3.96e-05	--	0.165979	485	-0.269757	0.151641	0.0752523	LIRI
chr9:35807404:AGCTGGGGCC:A	9	35807404	AGCTGGGGCC	A	0.319172	1377	ADD-INT_SNPxenvir	-0.23365	0.0810312	8.31432	2.40524	0.00393333	0.319172	-0.2692	0.0655	3.97e-05	--	0.313402	485	-0.336407	0.11134	0.00251565	LIRI
chr1:17089967:G:A	1	17089967	G	A	0.426289	1377	ADD-INT_SNPxenvir	-0.312283	0.0724544	18.5766	4.78726	1.63e-05	0.426289	-0.2318	0.0564	3.97e-05	--	0.415464	485	-0.10794	0.0899025	0.229895	HOMA-IR
chr1:17092993:C:A	1	17092993	C	A	0.426289	1377	ADD-INT_SNPxenvir	-0.312283	0.0724544	18.5766	4.78726	1.63e-05	0.426289	-0.2318	0.0564	3.97e-05	--	0.415464	485	-0.10794	0.0899025	0.229895	HOMA-IR
chr10:15324701:G:A	10	15324701	G	A	0.141975	1377	ADD-INT_SNPxenvir	0.230488	0.106449	4.6883	1.51757	0.030369	0.141975	0.3582	0.0872	3.99e-05	++	0.122407	482	0.61873	0.152017	4.7e-05	ISIc
chr2:139068375:C:T	2	139068375	C	T	0.25236	1377	ADD-INT_SNPxenvir	-0.345629	0.0872011	15.71	4.13176	7.38e-05	0.25236	-0.2942	0.0716	3.99e-05	--	0.25567	485	-0.187638	0.125547	0.135029	LIRI
chr1:21226687:C:T	1	21226687	C	T	0.34931	1377	ADD-INT_SNPxenvir	0.187086	0.0774342	5.83738	1.8044	0.0156892	0.34931	0.2578	0.0628	4e-05	++	0.301867	482	0.393339	0.107179	0.000242611	ISIc
chr15:38483543:G:A	15	38483543	G	A	0.326797	1377	ADD-INT_SNPxenvir	-0.181055	0.071947	6.33279	1.92619	0.0118525	0.326797	-0.237	0.0577	4e-05	--	0.321577	482	-0.337661	0.096557	0.00047049	ISIc
chr5:167925573:T:A	5	167925573	T	A	0.270516	1377	ADD-INT_SNPxenvir	-0.260906	0.0844487	9.54511	2.69792	0.00200484	0.270516	-0.2819	0.0686	4e-05	--	0.270103	485	-0.322902	0.117844	0.00614243	LIRI
chr5:167925778:G:A	5	167925778	G	A	0.270516	1377	ADD-INT_SNPxenvir	-0.260906	0.0844487	9.54511	2.69792	0.00200484	0.270516	-0.2819	0.0686	4e-05	--	0.270103	485	-0.322902	0.117844	0.00614243	LIRI
chr5:167925904:A:G	5	167925904	A	G	0.270516	1377	ADD-INT_SNPxenvir	-0.260906	0.0844487	9.54511	2.69792	0.00200484	0.270516	-0.2819	0.0686	4e-05	--	0.270103	485	-0.322902	0.117844	0.00614243	LIRI
chr5:167926048:T:G	5	167926048	T	G	0.270516	1377	ADD-INT_SNPxenvir	-0.260906	0.0844487	9.54511	2.69792	0.00200484	0.270516	-0.2819	0.0686	4e-05	--	0.270103	485	-0.322902	0.117844	0.00614243	LIRI
chr10:83208880:A:C	10	83208880	A	C	0.223675	1377	ADD-INT_SNPxenvir	-0.304044	0.0912748	11.0961	3.06294	0.000865087	0.223675	-0.2933	0.0714	4.01e-05	--	0.233402	482	-0.276292	0.114656	0.0159639	ISIc
chr9:10207292:T:A	9	10207292	T	A	0.023602	1377	ADD-INT_SNPxenvir	-0.803393	0.284054	7.99933	2.3298	0.00467951	0.023602	-0.9395	0.2288	4.02e-05	--	0.0123711	485	-1.19088	0.385997	0.00203414	HOMA-IR
chr14:58930561:G:A	14	58930561	G	A	0.10276	1377	ADD-INT_SNPxenvir	-0.408281	0.121924	11.2135	3.09041	0.000812064	0.10276	-0.4092	0.0997	4.03e-05	--	0.0819502	482	-0.411118	0.173019	0.0174944	ISIc
chr11:105879074:C:T	11	105879074	C	T	0.208787	1377	ADD-INT_SNPxenvir	0.308043	0.0897602	11.7775	3.22221	0.000599501	0.208787	0.289	0.0704	4.03e-05	++	0.212371	485	0.258546	0.113427	0.0226428	HOMA-IR
chr1:17095269:C:T	1	17095269	C	T	0.428105	1377	ADD-INT_SNPxenvir	-0.313134	0.0723876	18.7125	4.8182	1.52e-05	0.428105	-0.2306	0.0562	4.04e-05	--	0.418557	485	-0.105707	0.0890474	0.235194	HOMA-IR
chr1:17095428:C:T	1	17095428	C	T	0.428105	1377	ADD-INT_SNPxenvir	-0.313134	0.0723876	18.7125	4.8182	1.52e-05	0.428105	-0.2306	0.0562	4.04e-05	--	0.418557	485	-0.105707	0.0890474	0.235194	HOMA-IR
chr1:17095731:C:T	1	17095731	C	T	0.428105	1377	ADD-INT_SNPxenvir	-0.313134	0.0723876	18.7125	4.8182	1.52e-05	0.428105	-0.2306	0.0562	4.04e-05	--	0.418557	485	-0.105707	0.0890474	0.235194	HOMA-IR
chr1:17096115:A:G	1	17096115	A	G	0.428105	1377	ADD-INT_SNPxenvir	-0.313134	0.0723876	18.7125	4.8182	1.52e-05	0.428105	-0.2306	0.0562	4.04e-05	--	0.418557	485	-0.105707	0.0890474	0.235194	HOMA-IR
chr1:17096815:C:A	1	17096815	C	A	0.428105	1377	ADD-INT_SNPxenvir	-0.313134	0.0723876	18.7125	4.8182	1.52e-05	0.428105	-0.2306	0.0562	4.04e-05	--	0.418557	485	-0.105707	0.0890474	0.235194	HOMA-IR
chr1:17096980:C:T	1	17096980	C	T	0.428105	1377	ADD-INT_SNPxenvir	-0.313134	0.0723876	18.7125	4.8182	1.52e-05	0.428105	-0.2306	0.0562	4.04e-05	--	0.418557	485	-0.105707	0.0890474	0.235194	HOMA-IR
chr5:156514228:G:A	5	156514228	G	A	0.0123457	1377	ADD-INT_SNPxenvir	1.06575	0.334475	10.1528	2.84138	0.00144085	0.0123457	1.0151	0.2473	4.04e-05	++	0.0195876	485	0.953997	0.367209	0.00937778	LIRI
chr5:137025166:C:T	5	137025166	C	T	0.083878	1377	ADD-INT_SNPxenvir	-0.514682	0.140154	13.4855	3.61903	0.00024042	0.083878	-0.4425	0.1078	4.05e-05	--	0.0804124	485	-0.337903	0.168703	0.0451835	HOMA-IR
chr9:81451095:T:C	9	81451095	T	C	0.0475672	1377	ADD-INT_SNPxenvir	-0.64756	0.177463	13.3151	3.57958	0.000263281	0.0475672	-0.6344	0.1546	4.05e-05	--	0.0371134	485	-0.592919	0.314528	0.0594155	LIRI
chr18:54971501:G:A	18	54971501	G	A	0.0330428	1377	ADD-INT_SNPxenvir	-0.739037	0.234005	9.97429	2.79931	0.00158741	0.0330428	-0.841	0.2049	4.07e-05	--	0.0278351	485	-1.17673	0.424658	0.00558817	LIRI
chr6:42362664:A:G	6	42362664	A	G	0.237473	1377	ADD-INT_SNPxenvir	-0.272936	0.0818391	11.1224	3.06911	0.000852884	0.237473	-0.2702	0.0659	4.07e-05	--	0.211618	482	-0.265293	0.110953	0.0168008	ISIc
chr2:76490395:C:T	2	76490395	C	T	0.511619	1377	ADD-INT_SNPxenvir	0.226094	0.0727909	9.64774	2.7222	0.00189583	0.488381	0.2451	0.0597	4.08e-05	++	0.508247	485	0.284359	0.104552	0.00653236	LIRI
chr1:23225613:A:G	1	23225613	A	G	0.544662	1377	ADD-INT_SNPxenvir	-0.303613	0.0804258	14.2511	3.79598	0.000159963	0.455338	-0.2671	0.0651	4.08e-05	--	0.549485	485	-0.197775	0.110922	0.0745847	LIRI
chr10:132964248:G:A	10	132964248	G	A	0.374728	1377	ADD-INT_SNPxenvir	0.292471	0.0764998	14.6165	3.88023	0.000131756	0.374728	0.2508	0.0611	4.1e-05	++	0.38278	482	0.17707	0.10175	0.0818182	ISIc
chr18:2125920:C:T	18	2125920	C	T	0.0624546	1377	ADD-INT_SNPxenvir	-0.408668	0.147088	7.7195	2.26259	0.00546273	0.0624546	-0.5048	0.1231	4.12e-05	--	0.0597938	485	-0.729809	0.224982	0.00117923	HOMA-IR
chr8:21703394:G:C	8	21703394	G	C	0.0493827	1377	ADD-INT_SNPxenvir	-0.587315	0.200174	8.60844	2.47546	0.00334611	0.0493827	-0.6658	0.1624	4.13e-05	--	0.0443299	485	-0.816774	0.277656	0.00326437	LIRI
chr12:99472617:C:T	12	99472617	C	T	0.170661	1377	ADD-INT_SNPxenvir	0.362484	0.103044	12.3747	3.36132	0.000435191	0.170661	0.3439	0.0839	4.13e-05	++	0.16701	485	0.307528	0.144445	0.0332514	LIRI
chr15:40252416:G:A	15	40252416	G	A	0.0740741	1377	ADD-INT_SNPxenvir	-0.476058	0.143657	10.9816	3.03612	0.000920195	0.0740741	-0.4491	0.1095	4.13e-05	--	0.0649485	485	-0.411711	0.169323	0.0150356	HOMA-IR
chr1:17093198:T:C	1	17093198	T	C	0.427015	1377	ADD-INT_SNPxenvir	-0.311243	0.072422	18.4696	4.76288	1.73e-05	0.427015	-0.2312	0.0564	4.13e-05	--	0.415464	485	-0.10794	0.0899025	0.229895	HOMA-IR
chr10:132963240:A:G	10	132963240	A	G	0.374001	1377	ADD-INT_SNPxenvir	0.296656	0.0763985	15.0778	3.98644	0.000103172	0.374001	0.2501	0.061	4.14e-05	++	0.380705	482	0.168167	0.101396	0.0972143	ISIc
chr1:17090818:T:C	1	17090818	T	C	0.428468	1377	ADD-INT_SNPxenvir	-0.312554	0.0723955	18.6391	4.8015	1.58e-05	0.428468	-0.2302	0.0562	4.15e-05	--	0.418557	485	-0.105707	0.0890474	0.235194	HOMA-IR
chr1:17090820:A:G	1	17090820	A	G	0.428468	1377	ADD-INT_SNPxenvir	-0.312554	0.0723955	18.6391	4.8015	1.58e-05	0.428468	-0.2302	0.0562	4.15e-05	--	0.418557	485	-0.105707	0.0890474	0.235194	HOMA-IR
chr1:17094791:C:A	1	17094791	C	A	0.428468	1377	ADD-INT_SNPxenvir	-0.312554	0.0723955	18.6391	4.8015	1.58e-05	0.428468	-0.2302	0.0562	4.15e-05	--	0.418557	485	-0.105707	0.0890474	0.235194	HOMA-IR
chr9:35786619:C:T	9	35786619	C	T	0.321351	1377	ADD-INT_SNPxenvir	-0.228704	0.0802191	8.12817	2.36069	0.00435823	0.321351	-0.2659	0.0649	4.16e-05	--	0.318557	485	-0.336042	0.110253	0.00230436	LIRI
chr12:54169458:A:T	12	54169458	A	T	0.618736	1377	ADD-INT_SNPxenvir	-0.250529	0.0754906	11.0136	3.04362	0.00090444	0.381264	-0.2395	0.0584	4.16e-05	--	0.602697	482	-0.223097	0.0923426	0.0156935	ISIc
chr5:165180749:T:C	5	165180749	T	C	0.217502	1377	ADD-INT_SNPxenvir	-0.327079	0.0855578	14.6146	3.87978	0.000131892	0.217502	-0.278	0.0678	4.16e-05	--	0.219917	482	-0.19491	0.111277	0.0798473	ISIc
chr6:30226754:A:C	6	30226754	A	C	0.359114	1377	ADD-INT_SNPxenvir	0.205055	0.0785871	6.8083	2.04222	0.00907361	0.359114	0.2481	0.0605	4.17e-05	++	0.354639	485	0.31077	0.094905	0.00105835	HOMA-IR
chr6:30229260:T:C	6	30229260	T	C	0.359114	1377	ADD-INT_SNPxenvir	0.205055	0.0785871	6.8083	2.04222	0.00907361	0.359114	0.2481	0.0605	4.17e-05	++	0.354639	485	0.31077	0.094905	0.00105835	HOMA-IR
chr16:82414955:G:C	16	82414955	G	C	0.0348584	1377	ADD-INT_SNPxenvir	-0.433387	0.243939	3.15638	1.1213	0.075631	0.0348584	-0.6912	0.1687	4.19e-05	--	0.0373444	482	-0.927689	0.233622	7.16e-05	ISIc
chr2:160761448:C:T	2	160761448	C	T	0.0217865	1377	ADD-INT_SNPxenvir	0.520666	0.223777	5.41365	1.69941	0.0199797	0.0217865	0.693	0.1692	4.21e-05	++	0.0381443	485	0.92308	0.258552	0.000356722	LIRI
chr6:28994042:T:C	6	28994042	T	C	0.421932	1377	ADD-INT_SNPxenvir	-0.310501	0.0746152	17.3169	4.49982	3.16e-05	0.421932	-0.233	0.0569	4.22e-05	--	0.435052	485	-0.125305	0.0879995	0.154467	HOMA-IR
chr6:28998239:G:A	6	28998239	G	A	0.421932	1377	ADD-INT_SNPxenvir	-0.310501	0.0746152	17.3169	4.49982	3.16e-05	0.421932	-0.233	0.0569	4.22e-05	--	0.435052	485	-0.125305	0.0879995	0.154467	HOMA-IR
chr5:137027632:C:A	5	137027632	C	A	0.0835149	1377	ADD-INT_SNPxenvir	-0.51308	0.140211	13.3907	3.5971	0.000252872	0.0835149	-0.4415	0.1078	4.23e-05	--	0.0804124	485	-0.337903	0.168703	0.0451835	HOMA-IR
chr8:4533515:T:C	8	4533515	T	C	0.153232	1377	ADD-INT_SNPxenvir	-0.409184	0.106121	14.8674	3.93803	0.000115337	0.153232	-0.3559	0.0869	4.24e-05	--	0.170103	485	-0.247223	0.151544	0.102814	LIRI
chr10:132961660:G:C	10	132961660	G	C	0.384168	1377	ADD-INT_SNPxenvir	0.285753	0.0769838	13.7779	3.68668	0.000205741	0.384168	0.2491	0.0609	4.27e-05	++	0.399378	482	0.187998	0.0994193	0.0586287	ISIc
chr2:217615507:T:G	2	217615507	T	G	0.0130719	1377	ADD-INT_SNPxenvir	-1.16267	0.432033	7.24236	2.1475	0.00712033	0.0130719	-1.0545	0.2577	4.27e-05	--	0.0257732	485	-0.994708	0.321011	0.00194393	HOMA-IR
chr10:132961714:C:G	10	132961714	C	G	0.383079	1377	ADD-INT_SNPxenvir	0.285205	0.077414	13.573	3.63929	0.000229462	0.383079	0.2499	0.0611	4.3e-05	++	0.395228	482	0.191587	0.0994203	0.0539747	ISIc
chr2:139067274:T:C	2	139067274	T	C	0.252723	1377	ADD-INT_SNPxenvir	-0.343728	0.0871987	15.5386	4.09237	8.08e-05	0.252723	-0.2929	0.0716	4.31e-05	--	0.25567	485	-0.187638	0.125547	0.135029	LIRI
chr6:28986935:G:A	6	28986935	G	A	0.421569	1377	ADD-INT_SNPxenvir	-0.309841	0.0745918	17.2542	4.48548	3.27e-05	0.421569	-0.2327	0.0569	4.33e-05	--	0.435052	485	-0.125305	0.0879995	0.154467	HOMA-IR
chr6:28990856:G:C	6	28990856	G	C	0.421569	1377	ADD-INT_SNPxenvir	-0.309841	0.0745918	17.2542	4.48548	3.27e-05	0.421569	-0.2327	0.0569	4.33e-05	--	0.435052	485	-0.125305	0.0879995	0.154467	HOMA-IR
chr6:30179579:G:T	6	30179579	G	T	0.344227	1377	ADD-INT_SNPxenvir	0.225176	0.0800586	7.91096	2.3086	0.0049136	0.344227	0.2489	0.0609	4.33e-05	++	0.34433	485	0.281414	0.09371	0.00267301	HOMA-IR
chr6:30180684:G:C	6	30180684	G	C	0.344227	1377	ADD-INT_SNPxenvir	0.225176	0.0800586	7.91096	2.3086	0.0049136	0.344227	0.2489	0.0609	4.33e-05	++	0.34433	485	0.281414	0.09371	0.00267301	HOMA-IR
chr6:30183366:G:A	6	30183366	G	A	0.344227	1377	ADD-INT_SNPxenvir	0.225176	0.0800586	7.91096	2.3086	0.0049136	0.344227	0.2489	0.0609	4.33e-05	++	0.34433	485	0.281414	0.09371	0.00267301	HOMA-IR
chr6:30174681:G:A	6	30174681	G	A	0.344227	1377	ADD-INT_SNPxenvir	0.225176	0.0800586	7.91096	2.3086	0.0049136	0.344227	0.2488	0.0609	4.34e-05	++	0.343299	485	0.281166	0.0936595	0.00268207	HOMA-IR
chr6:74785292:T:G	6	74785292	T	G	0.232026	1377	ADD-INT_SNPxenvir	-0.244326	0.0926454	6.95489	2.07784	0.00835911	0.232026	-0.2848	0.0697	4.34e-05	--	0.251546	485	-0.337405	0.105653	0.00140547	HOMA-IR
chr6:74790178:A:G	6	74790178	A	G	0.232026	1377	ADD-INT_SNPxenvir	-0.244326	0.0926454	6.95489	2.07784	0.00835911	0.232026	-0.2848	0.0697	4.34e-05	--	0.251546	485	-0.337405	0.105653	0.00140547	HOMA-IR
chr6:74794808:C:G	6	74794808	C	G	0.232026	1377	ADD-INT_SNPxenvir	-0.244326	0.0926454	6.95489	2.07784	0.00835911	0.232026	-0.2848	0.0697	4.34e-05	--	0.251546	485	-0.337405	0.105653	0.00140547	HOMA-IR
chr13:25975447:T:G	13	25975447	T	G	0.437908	1377	ADD-INT_SNPxenvir	-0.211088	0.0784264	7.24441	2.148	0.00711214	0.437908	-0.2426	0.0593	4.35e-05	--	0.447423	485	-0.284767	0.0907456	0.00170059	HOMA-IR
chr10:77880875:G:A	10	77880875	G	A	0.293755	1377	ADD-INT_SNPxenvir	0.225784	0.0867914	6.7676	2.03232	0.00928282	0.293755	0.2678	0.0655	4.37e-05	++	0.3	485	0.323504	0.099915	0.00120459	HOMA-IR
chr10:77881263:C:G	10	77881263	C	G	0.293755	1377	ADD-INT_SNPxenvir	0.225784	0.0867914	6.7676	2.03232	0.00928282	0.293755	0.2678	0.0655	4.37e-05	++	0.3	485	0.323504	0.099915	0.00120459	HOMA-IR
chr10:15300716:A:C	10	15300716	A	C	0.135802	1377	ADD-INT_SNPxenvir	0.265256	0.109104	5.91084	1.82252	0.015048	0.135802	0.36	0.0881	4.37e-05	++	0.123444	482	0.537172	0.149223	0.000318464	ISIc
chr5:167941924:C:T	5	167941924	C	T	0.269063	1377	ADD-INT_SNPxenvir	-0.252146	0.0844484	8.91498	2.54846	0.0028284	0.269063	-0.2818	0.0689	4.37e-05	--	0.26701	485	-0.341061	0.119391	0.00428115	LIRI
chr11:105897764:T:C	11	105897764	T	C	0.213508	1377	ADD-INT_SNPxenvir	0.28529	0.0895502	10.1494	2.84058	0.00144351	0.213508	0.2858	0.0699	4.37e-05	++	0.210309	485	0.2867	0.111991	0.010466	HOMA-IR
chr8:134871945:T:C	8	134871945	T	C	0.584604	1377	ADD-INT_SNPxenvir	-0.24198	0.0728657	11.0284	3.04709	0.000897243	0.415396	-0.2276	0.0557	4.38e-05	--	0.586598	485	-0.207474	0.0864204	0.016361	HOMA-IR
chr9:81398203:C:T	9	81398203	C	T	0.0653595	1377	ADD-INT_SNPxenvir	-0.475039	0.152445	9.71027	2.73698	0.0018324	0.0653595	-0.5367	0.1313	4.39e-05	--	0.0556701	485	-0.71419	0.258712	0.00577019	LIRI
chr18:12860634:C:T	18	12860634	C	T	0.0206972	1377	ADD-INT_SNPxenvir	-1.03835	0.280789	13.6751	3.6629	0.00021732	0.0206972	-0.9721	0.2379	4.39e-05	--	0.0185567	485	-0.803523	0.447942	0.0728434	LIRI
chr2:179629232:G:A	2	179629232	G	A	0.374728	1377	ADD-INT_SNPxenvir	-0.234498	0.0739604	10.0527	2.81779	0.00152128	0.374728	-0.2313	0.0566	4.39e-05	--	0.359794	485	-0.22667	0.0879208	0.00993413	HOMA-IR
chr6:28937327:T:A	6	28937327	T	A	0.477124	1377	ADD-INT_SNPxenvir	-0.312743	0.0718111	18.9667	4.87608	1.33e-05	0.477124	-0.2309	0.0565	4.39e-05	--	0.485567	485	-0.0977571	0.091632	0.286042	HOMA-IR
chr10:132964066:G:A	10	132964066	G	A	0.378359	1377	ADD-INT_SNPxenvir	0.291823	0.0755412	14.9235	3.95094	0.000111959	0.378359	0.2476	0.0606	4.39e-05	++	0.381743	482	0.167722	0.101452	0.0982879	ISIc
chr11:114347895:C:T	11	114347895	C	T	0.837328	1377	ADD-INT_SNPxenvir	0.427909	0.0999208	18.3397	4.73325	1.85e-05	0.162672	0.3164	0.0775	4.42e-05	++	0.854639	485	0.148425	0.122615	0.226087	HOMA-IR
chr6:30193732:C:T	6	30193732	C	T	0.345679	1377	ADD-INT_SNPxenvir	0.221184	0.0800715	7.63044	2.24115	0.00573918	0.345679	0.2488	0.0609	4.43e-05	++	0.345361	485	0.28683	0.093895	0.00225216	HOMA-IR
chr15:60936683:A:G	15	60936683	A	G	0.183733	1377	ADD-INT_SNPxenvir	-0.316329	0.0933702	11.4779	3.15225	0.000704288	0.183733	-0.2965	0.0726	4.43e-05	--	0.193983	482	-0.266168	0.11545	0.0211398	ISIc
chr15:60936859:G:C	15	60936859	G	C	0.183733	1377	ADD-INT_SNPxenvir	-0.316329	0.0933702	11.4779	3.15225	0.000704288	0.183733	-0.2965	0.0726	4.43e-05	--	0.193983	482	-0.266168	0.11545	0.0211398	ISIc
chr15:60937828:T:A	15	60937828	T	A	0.183733	1377	ADD-INT_SNPxenvir	-0.316329	0.0933702	11.4779	3.15225	0.000704288	0.183733	-0.2965	0.0726	4.43e-05	--	0.193983	482	-0.266168	0.11545	0.0211398	ISIc
chr15:60937894:C:T	15	60937894	C	T	0.183733	1377	ADD-INT_SNPxenvir	-0.316329	0.0933702	11.4779	3.15225	0.000704288	0.183733	-0.2965	0.0726	4.43e-05	--	0.193983	482	-0.266168	0.11545	0.0211398	ISIc
chr15:60937906:T:A	15	60937906	T	A	0.183733	1377	ADD-INT_SNPxenvir	-0.316329	0.0933702	11.4779	3.15225	0.000704288	0.183733	-0.2965	0.0726	4.43e-05	--	0.193983	482	-0.266168	0.11545	0.0211398	ISIc
chr15:60937925:T:C	15	60937925	T	C	0.183733	1377	ADD-INT_SNPxenvir	-0.316329	0.0933702	11.4779	3.15225	0.000704288	0.183733	-0.2965	0.0726	4.43e-05	--	0.193983	482	-0.266168	0.11545	0.0211398	ISIc
chr15:60938003:G:A	15	60938003	G	A	0.183733	1377	ADD-INT_SNPxenvir	-0.316329	0.0933702	11.4779	3.15225	0.000704288	0.183733	-0.2965	0.0726	4.43e-05	--	0.193983	482	-0.266168	0.11545	0.0211398	ISIc
chr19:4614714:C:T	19	4614714	C	T	0.218228	1377	ADD-INT_SNPxenvir	0.353921	0.0841156	17.7035	4.58812	2.58e-05	0.218228	0.2741	0.0671	4.43e-05	++	0.228216	482	0.134237	0.111304	0.227804	ISIc
chr9:81412878:A:G	9	81412878	A	G	0.0406681	1377	ADD-INT_SNPxenvir	-0.672477	0.189367	12.6109	3.41623	0.000383504	0.0406681	-0.7033	0.1722	4.44e-05	--	0.0329897	485	-0.850437	0.414136	0.0400221	LIRI
chr9:81413203:A:G	9	81413203	A	G	0.0406681	1377	ADD-INT_SNPxenvir	-0.672477	0.189367	12.6109	3.41623	0.000383504	0.0406681	-0.7033	0.1722	4.44e-05	--	0.0329897	485	-0.850437	0.414136	0.0400221	LIRI
chr9:81413530:GT:G	9	81413530	GT	G	0.0406681	1377	ADD-INT_SNPxenvir	-0.672477	0.189367	12.6109	3.41623	0.000383504	0.0406681	-0.7033	0.1722	4.44e-05	--	0.0329897	485	-0.850437	0.414136	0.0400221	LIRI
chr10:132964167:C:T	10	132964167	C	T	0.373275	1377	ADD-INT_SNPxenvir	0.295724	0.0770843	14.7178	3.90356	0.000124865	0.373275	0.2507	0.0614	4.46e-05	++	0.379668	482	0.172465	0.101556	0.0894623	ISIc
chr11:114348328:G:C	11	114348328	G	C	0.836238	1377	ADD-INT_SNPxenvir	0.419821	0.0998349	17.6833	4.58352	2.61e-05	0.163762	0.3159	0.0774	4.46e-05	++	0.852577	485	0.15948	0.122469	0.192846	HOMA-IR
chr6:42362669:T:A	6	42362669	T	A	0.236383	1377	ADD-INT_SNPxenvir	-0.269517	0.0818571	10.8408	3.0031	0.000992887	0.236383	-0.2707	0.0663	4.46e-05	--	0.209544	482	-0.273053	0.113143	0.0158067	ISIc
chr19:52945027:C:T	19	52945027	C	T	0.0192447	1377	ADD-INT_SNPxenvir	-0.746517	0.262335	8.09778	2.3534	0.004432	0.0192447	-0.7381	0.1808	4.47e-05	--	0.0268041	485	-0.730469	0.249585	0.00342547	HOMA-IR
chr6:124622165:T:A	6	124622165	T	A	0.140523	1377	ADD-INT_SNPxenvir	-0.397059	0.103553	14.7023	3.89999	0.000125895	0.140523	-0.33	0.0809	4.48e-05	--	0.13278	482	-0.225266	0.129396	0.0817015	ISIc
chr14:68721008:C:T	14	68721008	C	T	0.433914	1377	ADD-INT_SNPxenvir	0.271479	0.0666441	16.594	4.33444	4.63e-05	0.433914	0.2238	0.0548	4.49e-05	++	0.478216	482	0.123743	0.0965097	0.199778	ISIc
chr6:107145282:G:A	6	107145282	G	A	0.189542	1377	ADD-INT_SNPxenvir	-0.396086	0.0915752	18.7079	4.81715	1.52e-05	0.189542	-0.301	0.0738	4.5e-05	--	0.181535	482	-0.125234	0.124506	0.314489	ISIc
chr9:16574017:T:C	9	16574017	T	C	0.023602	1377	ADD-INT_SNPxenvir	0.562307	0.236826	5.63753	1.75498	0.01758	0.023602	0.6899	0.1691	4.51e-05	++	0.0373444	482	0.822788	0.241604	0.000660374	ISIc
chr10:69539070:C:T	10	69539070	C	T	0.326797	1377	ADD-INT_SNPxenvir	0.258923	0.0824553	9.86065	2.7725	0.0016885	0.326797	0.2671	0.0655	4.51e-05	++	0.325773	485	0.281064	0.107715	0.00907173	LIRI
chr12:99503709:T:G	12	99503709	T	G	0.162672	1377	ADD-INT_SNPxenvir	0.343399	0.104074	10.8872	3.01398	0.000968322	0.162672	0.3487	0.0855	4.52e-05	++	0.148454	485	0.359668	0.149851	0.016387	LIRI
chr14:69998136:G:T	14	69998136	G	T	0.0116195	1377	ADD-INT_SNPxenvir	1.05677	0.35812	8.70768	2.49912	0.00316869	0.0116195	0.9931	0.2435	4.52e-05	++	0.0195876	485	0.938454	0.332017	0.00470565	LIRI
chr2:67935286:T:C	2	67935286	T	C	0.144517	1377	ADD-INT_SNPxenvir	-0.351841	0.103011	11.6661	3.19621	0.000636488	0.144517	-0.3505	0.0859	4.52e-05	--	0.149485	485	-0.347559	0.155857	0.0257484	LIRI
chr19:5544074:G:A	19	5544074	G	A	0.196442	1377	ADD-INT_SNPxenvir	-0.241479	0.0913024	6.99511	2.0876	0.00817335	0.196442	-0.2897	0.071	4.53e-05	--	0.204357	482	-0.363552	0.113026	0.00129745	ISIc
chr10:101313897:G:A	10	101313897	G	A	0.180102	1377	ADD-INT_SNPxenvir	0.317726	0.101586	9.78228	2.75399	0.00176202	0.180102	0.3264	0.08	4.54e-05	++	0.198969	485	0.340476	0.129929	0.00878072	LIRI
chr1:17090758:T:C	1	17090758	T	C	0.427741	1377	ADD-INT_SNPxenvir	-0.309994	0.0723225	18.3721	4.74064	1.82e-05	0.427741	-0.2291	0.0562	4.54e-05	--	0.416495	485	-0.106027	0.0891619	0.234381	HOMA-IR
chr15:38510031:G:A	15	38510031	G	A	0.325708	1377	ADD-INT_SNPxenvir	-0.180133	0.071971	6.26425	1.9094	0.0123197	0.325708	-0.2349	0.0576	4.58e-05	--	0.321577	482	-0.332749	0.0961937	0.000541864	ISIc
chr10:101321227:G:A	10	101321227	G	A	0.179012	1377	ADD-INT_SNPxenvir	0.32562	0.101737	10.2439	2.86285	0.00137136	0.179012	0.3268	0.0802	4.59e-05	++	0.198969	485	0.328706	0.130248	0.0116126	LIRI
chr10:77888707:G:A	10	77888707	G	A	0.302469	1377	ADD-INT_SNPxenvir	0.220491	0.084032	6.88483	2.06083	0.00869301	0.302469	0.2621	0.0643	4.59e-05	++	0.310309	485	0.320881	0.0999002	0.00131804	HOMA-IR
chr8:93741446:G:T	8	93741446	G	T	0.222585	1377	ADD-INT_SNPxenvir	0.241148	0.0857781	7.90338	2.30678	0.00493424	0.222585	0.2737	0.0671	4.59e-05	++	0.245851	482	0.325107	0.10791	0.00258881	ISIc
chr2:216897460:G:A	2	216897460	G	A	0.489107	1377	ADD-INT_SNPxenvir	0.289252	0.074473	15.0854	3.9882	0.000102754	0.489107	0.233	0.0572	4.6e-05	++	0.471134	485	0.152231	0.089195	0.0878739	HOMA-IR
chr10:37981948:C:A	10	37981948	C	A	0.0482934	1377	ADD-INT_SNPxenvir	0.475894	0.174132	7.469	2.20225	0.00627697	0.0482934	0.5478	0.1344	4.6e-05	++	0.0463918	485	0.653838	0.211477	0.00198966	HOMA-IR
chr9:35733701:TAAAA:T	9	35733701	TAAAA	T	0.286129	1377	ADD-INT_SNPxenvir	-0.24774	0.081992	9.12952	2.59943	0.00251519	0.286129	-0.2729	0.067	4.6e-05	--	0.279381	485	-0.323493	0.116127	0.00534146	LIRI
chr11:105892305:A:T	11	105892305	A	T	0.211692	1377	ADD-INT_SNPxenvir	0.286667	0.089654	10.2239	2.85813	0.00138634	0.211692	0.2851	0.07	4.62e-05	++	0.209278	485	0.282781	0.112	0.0115752	HOMA-IR
chr10:97712873:C:G	10	97712873	C	G	0.145606	1377	ADD-INT_SNPxenvir	-0.35862	0.104918	11.6835	3.20026	0.00063058	0.145606	-0.3276	0.0804	4.63e-05	--	0.158714	482	-0.283465	0.125225	0.0235961	ISIc
chr10:69536891:T:C	10	69536891	T	C	0.328976	1377	ADD-INT_SNPxenvir	0.263719	0.0820373	10.3338	2.88401	0.00130614	0.328976	0.2658	0.0652	4.63e-05	++	0.327835	485	0.269356	0.107627	0.0123259	LIRI
chr12:113795373:G:C	12	113795373	G	C	0.455338	1377	ADD-INT_SNPxenvir	-0.30626	0.0738764	17.1858	4.46986	3.39e-05	0.455338	-0.2488	0.0611	4.63e-05	--	0.462887	485	-0.12471	0.108509	0.250432	LIRI
chr10:75425552:G:C	10	75425552	G	C	0.571169	1377	ADD-INT_SNPxenvir	0.249063	0.0761951	10.6848	2.96649	0.00108021	0.428831	0.2448	0.0601	4.64e-05	++	0.552905	482	0.237657	0.0977148	0.0150096	ISIc
chr10:133007373:C:T	10	133007373	C	T	0.501816	1377	ADD-INT_SNPxenvir	0.284449	0.0693761	16.8108	4.38407	4.13e-05	0.498184	0.2252	0.0553	4.65e-05	++	0.503093	485	0.122014	0.091501	0.182379	HOMA-IR
chr18:41672373:A:G	18	41672373	A	G	0.635076	1377	ADD-INT_SNPxenvir	0.279906	0.071952	15.1335	3.99926	0.000100171	0.364924	0.2284	0.0561	4.65e-05	++	0.62268	485	0.148643	0.0894871	0.0967008	HOMA-IR
chr2:30024000:G:C	2	30024000	G	C	0.319535	1377	ADD-INT_SNPxenvir	0.301926	0.0814042	13.7565	3.68172	0.000208104	0.319535	0.2747	0.0675	4.66e-05	++	0.334021	485	0.214956	0.120493	0.0744303	LIRI
chr18:50075280:C:T	18	50075280	C	T	0.0130719	1377	ADD-INT_SNPxenvir	1.34292	0.329809	16.5795	4.33112	4.67e-05	0.0130719	1.3429	0.3298	4.67e-05	++	NA	NA	NA	NA	NA	ISIc
chr2:166285578:T:G	2	166285578	T	G	0.358751	1377	ADD-INT_SNPxenvir	0.218511	0.0746529	8.56749	2.4657	0.00342216	0.358751	0.2389	0.0587	4.67e-05	++	0.36722	482	0.27186	0.0949088	0.00417763	ISIc
chr2:217601765:C:T	2	217601765	C	T	0.0130719	1377	ADD-INT_SNPxenvir	-1.14743	0.432094	7.05176	2.10134	0.00791881	0.0130719	-1.049	0.2577	4.68e-05	--	0.0257732	485	-0.994708	0.321011	0.00194393	HOMA-IR
chr2:217602481:C:T	2	217602481	C	T	0.0130719	1377	ADD-INT_SNPxenvir	-1.14743	0.432094	7.05176	2.10134	0.00791881	0.0130719	-1.049	0.2577	4.68e-05	--	0.0257732	485	-0.994708	0.321011	0.00194393	HOMA-IR
chr6:74757396:T:A	6	74757396	T	A	0.22549	1377	ADD-INT_SNPxenvir	-0.230836	0.0922415	6.26257	1.90898	0.0123316	0.22549	-0.281	0.069	4.68e-05	--	0.247423	485	-0.344748	0.104036	0.000920513	HOMA-IR
chr6:74759504:A:C	6	74759504	A	C	0.22549	1377	ADD-INT_SNPxenvir	-0.230836	0.0922415	6.26257	1.90898	0.0123316	0.22549	-0.281	0.069	4.68e-05	--	0.247423	485	-0.344748	0.104036	0.000920513	HOMA-IR
chr2:219025941:G:T	2	219025941	G	T	0.464052	1377	ADD-INT_SNPxenvir	-0.242419	0.0729227	11.0511	3.05241	0.000886319	0.464052	-0.2489	0.0611	4.69e-05	--	0.451546	485	-0.264142	0.112166	0.0185264	LIRI
chr2:219026233:C:T	2	219026233	C	T	0.464052	1377	ADD-INT_SNPxenvir	-0.242419	0.0729227	11.0511	3.05241	0.000886319	0.464052	-0.2489	0.0611	4.69e-05	--	0.451546	485	-0.264142	0.112166	0.0185264	LIRI
chr1:242713346:C:G	1	242713346	C	G	0.169208	1377	ADD-INT_SNPxenvir	-0.308263	0.104855	8.64297	2.4837	0.00328322	0.169208	-0.3318	0.0815	4.69e-05	--	0.152577	485	-0.367771	0.129598	0.00454266	HOMA-IR
chr11:48295064:C:T	11	48295064	C	T	0.0827887	1377	ADD-INT_SNPxenvir	-0.460186	0.137081	11.2698	3.10359	0.000787789	0.0827887	-0.4622	0.1136	4.71e-05	--	0.0701031	485	-0.466613	0.20281	0.0214062	LIRI
chr9:16568782:G:A	9	16568782	G	A	0.0410312	1377	ADD-INT_SNPxenvir	0.49713	0.186518	7.10391	2.11398	0.00769166	0.0410312	0.5779	0.142	4.71e-05	++	0.0612033	482	0.689386	0.219051	0.00164869	ISIc
chr6:74782864:T:C	6	74782864	T	C	0.223675	1377	ADD-INT_SNPxenvir	-0.264417	0.0929759	8.08794	2.35105	0.00445605	0.223675	-0.2839	0.0698	4.72e-05	--	0.242268	485	-0.30893	0.10552	0.00341484	HOMA-IR
chr6:74787406:A:G	6	74787406	A	G	0.223675	1377	ADD-INT_SNPxenvir	-0.264417	0.0929759	8.08794	2.35105	0.00445605	0.223675	-0.2839	0.0698	4.72e-05	--	0.242268	485	-0.30893	0.10552	0.00341484	HOMA-IR
chr6:74787828:T:G	6	74787828	T	G	0.223675	1377	ADD-INT_SNPxenvir	-0.264417	0.0929759	8.08794	2.35105	0.00445605	0.223675	-0.2839	0.0698	4.72e-05	--	0.242268	485	-0.30893	0.10552	0.00341484	HOMA-IR
chr6:74791253:G:A	6	74791253	G	A	0.223675	1377	ADD-INT_SNPxenvir	-0.264417	0.0929759	8.08794	2.35105	0.00445605	0.223675	-0.2839	0.0698	4.72e-05	--	0.242268	485	-0.30893	0.10552	0.00341484	HOMA-IR
chr6:74803359:T:C	6	74803359	T	C	0.223675	1377	ADD-INT_SNPxenvir	-0.264417	0.0929759	8.08794	2.35105	0.00445605	0.223675	-0.2839	0.0698	4.72e-05	--	0.242268	485	-0.30893	0.10552	0.00341484	HOMA-IR
chr6:74808337:C:T	6	74808337	C	T	0.223675	1377	ADD-INT_SNPxenvir	-0.264417	0.0929759	8.08794	2.35105	0.00445605	0.223675	-0.2839	0.0698	4.72e-05	--	0.242268	485	-0.30893	0.10552	0.00341484	HOMA-IR
chr12:113797507:CT:C	12	113797507	CT	C	0.455701	1377	ADD-INT_SNPxenvir	-0.305349	0.073794	17.1218	4.45522	3.51e-05	0.455701	-0.2482	0.061	4.74e-05	--	0.462887	485	-0.12471	0.108509	0.250432	LIRI
chr21:36288266:C:T	21	36288266	C	T	0.108569	1377	ADD-INT_SNPxenvir	-0.412337	0.120198	11.7683	3.22006	0.000602476	0.108569	-0.4073	0.1001	4.75e-05	--	0.115464	485	-0.395762	0.180938	0.0287217	LIRI
chr10:77903283:C:T	10	77903283	C	T	0.295933	1377	ADD-INT_SNPxenvir	0.233596	0.0823522	8.046	2.341	0.00456037	0.295933	0.2535	0.0623	4.77e-05	++	0.305155	485	0.280107	0.0953522	0.00330758	HOMA-IR
chr10:15316064:A:G	10	15316064	A	G	0.84931	1377	ADD-INT_SNPxenvir	-0.255177	0.105117	5.893	1.81812	0.0152013	0.15069	-0.349	0.0858	4.78e-05	--	0.864108	482	-0.536679	0.148681	0.000306662	ISIc
chr17:55447403:C:A	17	55447403	C	A	0.153958	1377	ADD-INT_SNPxenvir	-0.432813	0.108876	15.803	4.1531	7.03e-05	0.153958	-0.3699	0.091	4.79e-05	--	0.158763	485	-0.224327	0.165594	0.175519	LIRI
chr6:29301019:A:T	6	29301019	A	T	0.389252	1377	ADD-INT_SNPxenvir	0.275217	0.0766052	12.9072	3.48503	0.000327318	0.389252	0.2382	0.0586	4.8e-05	++	0.373196	485	0.185988	0.0909429	0.0408442	HOMA-IR
chr6:30208070:A:C	6	30208070	A	C	0.36093	1377	ADD-INT_SNPxenvir	0.218071	0.0787213	7.67381	2.2516	0.00560273	0.36093	0.2451	0.0603	4.8e-05	++	0.354639	485	0.283458	0.0937836	0.00250721	HOMA-IR
chr8:93752706:GT:G	8	93752706	GT	G	0.222585	1377	ADD-INT_SNPxenvir	0.232207	0.0857749	7.32879	2.16839	0.00678594	0.222585	0.2733	0.0672	4.81e-05	++	0.246888	482	0.338719	0.108261	0.00175562	ISIc
chr2:30010220:AG:A	2	30010220	AG	A	0.320261	1377	ADD-INT_SNPxenvir	0.298456	0.081813	13.3081	3.57797	0.000264259	0.320261	0.2752	0.0677	4.82e-05	++	0.336082	485	0.224564	0.12061	0.0626152	LIRI
chr2:106654909:T:C	2	106654909	T	C	0.0141612	1377	ADD-INT_SNPxenvir	1.02732	0.308169	11.113	3.06689	0.000857255	0.0141612	0.9531	0.2345	4.83e-05	++	0.0155602	482	0.850885	0.361601	0.0186174	ISIc
chr18:30102372:T:C	18	30102372	T	C	0.970225	1377	ADD-INT_SNPxenvir	1.07613	0.211677	25.8452	6.43189	3.7e-07	0.029775	0.7549	0.1858	4.84e-05	++	0.969072	485	-0.322792	0.387722	0.405108	LIRI
chr18:30103876:A:C	18	30103876	A	C	0.970225	1377	ADD-INT_SNPxenvir	1.07613	0.211677	25.8452	6.43189	3.7e-07	0.029775	0.7549	0.1858	4.84e-05	++	0.969072	485	-0.322792	0.387722	0.405108	LIRI
chr20:36651715:C:T	20	36651715	C	T	0.0119826	1377	ADD-INT_SNPxenvir	1.0201	0.37857	7.26092	2.15199	0.00704709	0.0119826	1.1721	0.2885	4.85e-05	++	0.0114108	482	1.38247	0.44547	0.00191307	ISIc
chr9:2499345:G:A	9	2499345	G	A	0.911402	1377	ADD-INT_SNPxenvir	0.422514	0.127883	10.9158	3.0207	0.000953455	0.088598	0.4309	0.1061	4.85e-05	++	0.930498	482	0.449363	0.18982	0.017918	ISIc
chr10:132969320:A:G	10	132969320	A	G	0.5748	1377	ADD-INT_SNPxenvir	-0.268498	0.0755845	12.6188	3.41806	0.000381892	0.4252	-0.2388	0.0588	4.85e-05	--	0.579876	482	-0.193324	0.0934848	0.0386429	ISIc
chr6:11243488:A:T	6	11243488	A	T	0.666304	1377	ADD-INT_SNPxenvir	0.211396	0.0743271	8.08906	2.35131	0.00445338	0.333696	0.2425	0.0597	4.86e-05	++	0.671162	482	0.298933	0.100162	0.00284047	ISIc
chr5:14536868:A:G	5	14536868	A	G	0.010167	1377	ADD-INT_SNPxenvir	1.33845	0.329476	16.5026	4.31352	4.86e-05	0.010167	1.3384	0.3295	4.86e-05	++	NA	NA	NA	NA	NA	HOMA-IR
chr15:38437537:C:T	15	38437537	C	T	0.337691	1377	ADD-INT_SNPxenvir	-0.170166	0.0719254	5.59731	1.74501	0.0179883	0.337691	-0.235	0.0579	4.86e-05	--	0.327801	482	-0.353896	0.0973785	0.000278811	ISIc
chr6:152552822:C:T	6	152552822	C	T	0.587146	1377	ADD-INT_SNPxenvir	-0.249901	0.0743474	11.298	3.1102	0.00077589	0.412854	-0.2395	0.059	4.86e-05	--	0.618257	482	-0.221885	0.09679	0.0218806	ISIc
chr9:76955181:T:G	9	76955181	T	G	0.0450254	1377	ADD-INT_SNPxenvir	0.671462	0.174834	14.75	3.911	0.000122744	0.0450254	0.5972	0.147	4.87e-05	++	0.0505155	485	0.417933	0.271761	0.12408	LIRI
chr5:1174335:G:T	5	1174335	G	T	0.0159768	1377	ADD-INT_SNPxenvir	-1.21995	0.338605	12.9807	3.50209	0.00031471	0.0159768	-1.0155	0.25	4.87e-05	--	0.014433	485	-0.770435	0.370715	0.0376869	HOMA-IR
chr15:40252292:A:G	15	40252292	A	G	0.0740741	1377	ADD-INT_SNPxenvir	-0.473091	0.14366	10.8447	3.00401	0.000990809	0.0740741	-0.4456	0.1097	4.87e-05	--	0.0639175	485	-0.407075	0.169907	0.0165814	HOMA-IR
chr11:48451138:C:T	11	48451138	C	T	0.083878	1377	ADD-INT_SNPxenvir	-0.463705	0.136919	11.4699	3.15037	0.000707343	0.083878	-0.4593	0.1131	4.87e-05	--	0.071134	485	-0.449997	0.200649	0.0249155	LIRI
chr2:183677904:TTTA:T	2	183677904	TTTA	T	0.0243282	1377	ADD-INT_SNPxenvir	-0.567637	0.242505	5.47897	1.71565	0.0192464	0.0243282	-0.8073	0.1988	4.88e-05	--	0.0298969	485	-1.29817	0.347052	0.000183612	LIRI
chr15:40252319:G:C	15	40252319	G	C	0.073711	1377	ADD-INT_SNPxenvir	-0.473185	0.143732	10.8382	3.00249	0.000994283	0.073711	-0.4456	0.1097	4.89e-05	--	0.0639175	485	-0.407075	0.169907	0.0165814	HOMA-IR
chr15:40253237:A:G	15	40253237	A	G	0.073711	1377	ADD-INT_SNPxenvir	-0.473185	0.143732	10.8382	3.00249	0.000994283	0.073711	-0.4456	0.1097	4.89e-05	--	0.0639175	485	-0.407075	0.169907	0.0165814	HOMA-IR
chr15:38440370:T:C	15	38440370	T	C	0.341322	1377	ADD-INT_SNPxenvir	-0.161742	0.0721966	5.01896	1.60083	0.0250709	0.341322	-0.2348	0.0578	4.9e-05	--	0.330913	482	-0.365714	0.0966154	0.00015355	ISIc
chr19:5589209:C:T	19	5589209	C	T	0.010167	1377	ADD-INT_SNPxenvir	-1.24671	0.322631	14.9321	3.95291	0.000111453	0.010167	-1.1017	0.2713	4.9e-05	--	0.0114108	482	-0.751401	0.501494	0.134049	ISIc
chr9:113887680:A:G	9	113887680	A	G	0.330428	1377	ADD-INT_SNPxenvir	-0.218672	0.0770204	8.0607	2.34452	0.00452356	0.330428	-0.2549	0.0628	4.91e-05	--	0.303942	482	-0.32677	0.108417	0.00257828	ISIc
chr10:132960604:G:A	10	132960604	G	A	0.388526	1377	ADD-INT_SNPxenvir	0.281955	0.0761575	13.7068	3.67023	0.000213683	0.388526	0.248	0.0611	4.91e-05	++	0.401452	482	0.186797	0.102324	0.0679188	ISIc
chr1:196692051:A:G	1	196692051	A	G	0.515977	1377	ADD-INT_SNPxenvir	0.292499	0.0679803	18.5132	4.77281	1.69e-05	0.484023	0.2257	0.0556	4.91e-05	++	0.503112	482	0.090795	0.0966365	0.347447	ISIc
chr1:196698814:C:G	1	196698814	C	G	0.515977	1377	ADD-INT_SNPxenvir	0.292499	0.0679803	18.5132	4.77281	1.69e-05	0.484023	0.2257	0.0556	4.91e-05	++	0.503112	482	0.090795	0.0966365	0.347447	ISIc
chr8:115108147:C:T	8	115108147	C	T	0.0860566	1377	ADD-INT_SNPxenvir	-0.422558	0.128245	10.8566	3.00681	0.000984442	0.0860566	-0.4357	0.1073	4.92e-05	--	0.0778008	482	-0.466302	0.196046	0.017382	ISIc
chr8:115108380:G:C	8	115108380	G	C	0.0860566	1377	ADD-INT_SNPxenvir	-0.422558	0.128245	10.8566	3.00681	0.000984442	0.0860566	-0.4357	0.1073	4.92e-05	--	0.0778008	482	-0.466302	0.196046	0.017382	ISIc
chr2:217602491:T:C	2	217602491	T	C	0.013435	1377	ADD-INT_SNPxenvir	-1.13696	0.431414	6.94551	2.07557	0.00840292	0.013435	-1.0454	0.2575	4.92e-05	--	0.0257732	485	-0.994708	0.321011	0.00194393	HOMA-IR
chr1:30137689:T:G	1	30137689	T	G	0.469136	1377	ADD-INT_SNPxenvir	0.232271	0.0796236	8.50957	2.45188	0.00353281	0.469136	0.2621	0.0646	4.93e-05	++	0.456701	485	0.319218	0.110314	0.00380698	LIRI
chr9:121687495:T:C	9	121687495	T	C	0.133624	1377	ADD-INT_SNPxenvir	-0.270501	0.105318	6.59681	1.99071	0.0102162	0.133624	-0.3384	0.0834	4.93e-05	--	0.149378	482	-0.452226	0.136425	0.000916938	ISIc
chr6:30234938:C:T	6	30234938	C	T	0.342411	1377	ADD-INT_SNPxenvir	0.205278	0.0798659	6.60634	1.99304	0.0101616	0.342411	0.2479	0.0611	4.95e-05	++	0.342268	485	0.308014	0.0948346	0.00116257	HOMA-IR
chr6:30234990:A:C	6	30234990	A	C	0.342411	1377	ADD-INT_SNPxenvir	0.205278	0.0798659	6.60634	1.99304	0.0101616	0.342411	0.2479	0.0611	4.95e-05	++	0.342268	485	0.308014	0.0948346	0.00116257	HOMA-IR
chr1:17099334:G:T	1	17099334	G	T	0.428831	1377	ADD-INT_SNPxenvir	-0.312337	0.072756	18.4293	4.75368	1.76e-05	0.428831	-0.2283	0.0563	4.98e-05	--	0.416495	485	-0.103085	0.0888375	0.245895	HOMA-IR
chr11:120597113:G:A	11	120597113	G	A	0.0145243	1377	ADD-INT_SNPxenvir	0.529004	0.373652	2.0044	0.804533	0.156844	0.0145243	1.0211	0.2517	4.98e-05	++	0.0165975	482	1.43015	0.340637	2.69e-05	ISIc
chr10:133021236:G:A	10	133021236	G	A	0.563907	1377	ADD-INT_SNPxenvir	0.312109	0.0724294	18.5687	4.78546	1.64e-05	0.436093	0.229	0.0565	4.99e-05	++	0.559794	485	0.100339	0.0901312	0.265598	HOMA-IR
chr19:56239898:T:G	19	56239898	T	G	0.215686	1377	ADD-INT_SNPxenvir	0.27822	0.0937292	8.81105	2.52373	0.00299412	0.215686	0.2847	0.0702	4.99e-05	++	0.202062	485	0.293044	0.105925	0.00566565	HOMA-IR
chr1:196677257:T:C	1	196677257	T	C	0.517792	1377	ADD-INT_SNPxenvir	0.29179	0.0679184	18.4572	4.76003	1.74e-05	0.482208	0.2253	0.0555	4.99e-05	++	0.506224	482	0.0910112	0.0964869	0.345553	ISIc
chr20:17786487:G:GT	20	17786487	G	GT	0.79557	1377	ADD-INT_SNPxenvir	-0.414069	0.0913092	20.5644	5.23913	5.77e-06	0.20443	-0.2966	0.0731	5e-05	--	0.773859	482	-0.0864671	0.122128	0.478943	ISIc
chr2:161942737:G:A	2	161942737	G	A	0.02687	1377	ADD-INT_SNPxenvir	0.820245	0.22301	13.5281	3.62891	0.000235012	0.02687	0.7178	0.177	5e-05	++	0.030083	482	0.543501	0.290862	0.0616808	ISIc
chr1:196692483:G:T	1	196692483	G	T	0.51634	1377	ADD-INT_SNPxenvir	0.291923	0.0679445	18.4598	4.76064	1.74e-05	0.48366	0.2254	0.0556	5.01e-05	++	0.503112	482	0.090795	0.0966365	0.347447	ISIc
chr1:196698599:A:T	1	196698599	A	T	0.51634	1377	ADD-INT_SNPxenvir	0.291923	0.0679445	18.4598	4.76064	1.74e-05	0.48366	0.2254	0.0556	5.01e-05	++	0.503112	482	0.090795	0.0966365	0.347447	ISIc
chr10:16665634:T:A	10	16665634	T	A	0.587872	1377	ADD-INT_SNPxenvir	-0.353661	0.0716809	24.3426	6.09347	8.06e-07	0.412128	-0.2375	0.0586	5.01e-05	--	0.577801	482	-0.00414883	0.101605	0.967429	ISIc
chr11:63451744:G:C	11	63451744	G	C	0.731663	1377	ADD-INT_SNPxenvir	-0.344089	0.0832898	17.067	4.44269	3.61e-05	0.268337	-0.2514	0.062	5.03e-05	--	0.708247	485	-0.136172	0.0929068	0.142735	HOMA-IR
chr21:28606313:G:A	21	28606313	G	A	0.303558	1377	ADD-INT_SNPxenvir	-0.25811	0.0778757	10.9851	3.03693	0.000918481	0.303558	-0.255	0.0629	5.03e-05	--	0.271784	482	-0.249248	0.106705	0.0194989	ISIc
chr2:213968514:A:G	2	213968514	A	G	0.0599129	1377	ADD-INT_SNPxenvir	-0.651844	0.158175	16.9828	4.42343	3.77e-05	0.0599129	-0.5306	0.1309	5.03e-05	--	0.0463918	485	-0.267353	0.233093	0.25139	HOMA-IR
chr6:29278462:A:G	6	29278462	A	G	0.385621	1377	ADD-INT_SNPxenvir	0.279992	0.0730399	14.695	3.89832	0.00012638	0.385621	0.2303	0.0568	5.04e-05	++	0.368041	485	0.154242	0.0904214	0.088044	HOMA-IR
chr6:30237630:G:T	6	30237630	G	T	0.341322	1377	ADD-INT_SNPxenvir	0.201993	0.0798515	6.39891	1.94237	0.0114191	0.341322	0.249	0.0614	5.04e-05	++	0.343299	485	0.316943	0.0960787	0.000971069	HOMA-IR
chr6:153324650:G:A	6	153324650	G	A	0.617284	1377	ADD-INT_SNPxenvir	0.244732	0.0832692	8.63802	2.48251	0.00329223	0.382716	0.2809	0.0693	5.07e-05	++	0.621649	485	0.362271	0.125013	0.00375699	LIRI
chr11:10781833:C:G	11	10781833	C	G	0.360203	1377	ADD-INT_SNPxenvir	-0.314956	0.0783935	16.1413	4.23072	5.88e-05	0.360203	-0.2569	0.0634	5.07e-05	--	0.372165	485	-0.147208	0.107775	0.171976	LIRI
chr10:16449472:G:A	10	16449472	G	A	0.0998548	1377	ADD-INT_SNPxenvir	-0.439879	0.134079	10.7632	2.98491	0.00103536	0.0998548	-0.3845	0.0949	5.08e-05	--	0.109278	485	-0.328853	0.134295	0.0143357	HOMA-IR
chr2:202782553:C:T	2	202782553	C	T	0.815904	1377	ADD-INT_SNPxenvir	-0.374006	0.0967091	14.9562	3.95847	0.000110035	0.184096	-0.3075	0.0759	5.09e-05	--	0.829897	485	-0.200823	0.122432	0.100945	HOMA-IR
chr16:6893828:C:T	16	6893828	C	T	0.129267	1377	ADD-INT_SNPxenvir	-0.34251	0.110366	9.63103	2.71825	0.00191315	0.129267	-0.3524	0.087	5.09e-05	--	0.115464	485	-0.368477	0.141272	0.00909997	HOMA-IR
chr6:29022272:C:T	6	29022272	C	T	0.400508	1377	ADD-INT_SNPxenvir	0.325666	0.0731609	19.8146	5.06891	8.53e-06	0.400508	0.2329	0.0575	5.1e-05	++	0.419087	482	0.0830922	0.0930052	0.371635	ISIc
chr1:53378899:G:T	1	53378899	G	T	0.016703	1377	ADD-INT_SNPxenvir	0.874624	0.316043	7.65861	2.24794	0.00565015	0.016703	0.9563	0.2361	5.1e-05	++	0.0134021	485	1.05949	0.35509	0.00284761	HOMA-IR
chr11:105929410:G:T	11	105929410	G	T	0.214234	1377	ADD-INT_SNPxenvir	0.27808	0.0894363	9.66747	2.72686	0.0018756	0.214234	0.2827	0.0698	5.11e-05	++	0.210309	485	0.289988	0.111633	0.00938491	HOMA-IR
chr15:60936602:CT:C	15	60936602	CT	C	0.18337	1377	ADD-INT_SNPxenvir	-0.312343	0.093379	11.1883	3.08453	0.000823133	0.18337	-0.2941	0.0726	5.11e-05	--	0.193983	482	-0.266168	0.11545	0.0211398	ISIc
chr1:196681347:CACTTTGATACCT:C	1	196681347	CACTTTGATACCT	C	0.517429	1377	ADD-INT_SNPxenvir	0.290987	0.0679445	18.3416	4.7337	1.85e-05	0.482571	0.225	0.0556	5.13e-05	++	0.504149	482	0.0918062	0.0965404	0.341624	ISIc
chr11:63441145:C:T	11	63441145	C	T	0.729121	1377	ADD-INT_SNPxenvir	0.273251	0.0795941	11.7859	3.22415	0.000596829	0.270879	0.25	0.0617	5.13e-05	++	0.712656	482	0.214966	0.0978526	0.0280317	ISIc
chr10:133020573:C:T	10	133020573	C	T	0.525781	1377	ADD-INT_SNPxenvir	-0.242563	0.0723786	11.2313	3.09458	0.000804304	0.474219	-0.232	0.0573	5.15e-05	--	0.51971	482	-0.214192	0.0937553	0.0223373	ISIc
chr10:37986423:T:C	10	37986423	T	C	0.0479303	1377	ADD-INT_SNPxenvir	0.470094	0.174268	7.2767	2.1558	0.00698554	0.0479303	0.5444	0.1345	5.17e-05	++	0.0463918	485	0.653838	0.211477	0.00198966	HOMA-IR
chr21:42033435:C:T	21	42033435	C	T	0.0261438	1377	ADD-INT_SNPxenvir	-0.247461	0.240632	1.05757	0.517455	0.30377	0.0261438	-0.715	0.1767	5.17e-05	--	0.030083	482	-1.26158	0.260159	1.24e-06	ISIc
chr10:132997804:G:C	10	132997804	G	C	0.589325	1377	ADD-INT_SNPxenvir	0.303034	0.0722088	17.6118	4.56719	2.71e-05	0.410675	0.2295	0.0567	5.18e-05	++	0.591753	485	0.111201	0.091584	0.224675	HOMA-IR
chr10:15301724:A:G	10	15301724	A	G	0.144517	1377	ADD-INT_SNPxenvir	0.271115	0.105659	6.58414	1.98762	0.0102892	0.144517	0.3489	0.0862	5.19e-05	++	0.127593	482	0.503905	0.149146	0.000728551	ISIc
chr10:16649951:C:T	10	16649951	C	T	0.629267	1377	ADD-INT_SNPxenvir	-0.373945	0.0767449	23.742	5.95801	1.1e-06	0.370733	-0.2501	0.0618	5.2e-05	--	0.626556	482	-0.0215447	0.104239	0.836255	ISIc
chr10:16650016:C:G	10	16650016	C	G	0.629267	1377	ADD-INT_SNPxenvir	-0.373945	0.0767449	23.742	5.95801	1.1e-06	0.370733	-0.2501	0.0618	5.2e-05	--	0.626556	482	-0.0215447	0.104239	0.836255	ISIc
chr2:200784390:G:A	2	200784390	G	A	0.0225127	1377	ADD-INT_SNPxenvir	-0.770201	0.239273	10.3614	2.8905	0.00128677	0.0225127	-0.7527	0.186	5.21e-05	--	0.0216495	485	-0.725915	0.295783	0.0141192	HOMA-IR
chr16:5201719:C:A	16	5201719	C	A	0.294481	1377	ADD-INT_SNPxenvir	-0.122074	0.0821764	2.20674	0.861986	0.137409	0.294481	-0.2546	0.0629	5.23e-05	--	0.304124	485	-0.442657	0.0978896	6.13e-06	HOMA-IR
chr6:150509760:C:T	6	150509760	C	T	0.0330428	1377	ADD-INT_SNPxenvir	-0.505034	0.208814	5.84956	1.80741	0.0155808	0.0330428	-0.602	0.1488	5.23e-05	--	0.0453608	485	-0.702076	0.212157	0.000935513	HOMA-IR
chr10:75431683:C:A	10	75431683	C	A	0.566812	1377	ADD-INT_SNPxenvir	0.249443	0.074434	11.2305	3.0944	0.000804637	0.433188	0.24	0.0593	5.23e-05	++	0.549793	482	0.223438	0.0982122	0.0229029	ISIc
chr13:102700410:C:T	13	102700410	C	T	0.0319535	1377	ADD-INT_SNPxenvir	0.515646	0.224064	5.29613	1.67014	0.0213727	0.0319535	0.6987	0.1728	5.26e-05	++	0.0381443	485	0.967217	0.271389	0.000365326	HOMA-IR
chr12:99473972:T:A	12	99473972	T	A	0.169935	1377	ADD-INT_SNPxenvir	-0.36817	0.0966129	14.522	3.85844	0.000138535	0.169935	-0.3098	0.0766	5.27e-05	--	0.165975	482	-0.210937	0.125819	0.0936375	ISIc
chr5:6578994:T:C	5	6578994	T	C	0.612927	1377	ADD-INT_SNPxenvir	0.226409	0.0788537	8.24406	2.38843	0.00408856	0.387073	0.2381	0.0589	5.27e-05	++	0.620619	485	0.252735	0.0885029	0.00429467	HOMA-IR
chr9:126018891:C:T	9	126018891	C	T	0.037037	1377	ADD-INT_SNPxenvir	0.55297	0.202153	7.48241	2.20548	0.00623046	0.037037	0.6416	0.1587	5.27e-05	++	0.0404564	482	0.78384	0.256132	0.00221116	ISIc
chr1:175625302:A:G	1	175625302	A	G	0.366013	1377	ADD-INT_SNPxenvir	0.242722	0.0763709	10.101	2.82918	0.0014819	0.366013	0.248	0.0614	5.28e-05	++	0.35166	482	0.257722	0.103015	0.0123572	ISIc
chr14:97643704:T:C	14	97643704	T	C	0.0733479	1377	ADD-INT_SNPxenvir	0.550727	0.142411	14.955	3.9582	0.000110103	0.0733479	0.4877	0.1206	5.28e-05	++	0.0690722	485	0.327553	0.226911	0.148872	LIRI
chr16:3744013:T:C	16	3744013	T	C	0.102033	1377	ADD-INT_SNPxenvir	0.37083	0.132518	7.83064	2.28931	0.00513677	0.102033	0.4327	0.107	5.28e-05	++	0.0958763	485	0.549009	0.181588	0.00249971	LIRI
chr6:30211249:A:C	6	30211249	A	C	0.360566	1377	ADD-INT_SNPxenvir	0.216651	0.0790951	7.50278	2.21039	0.00616041	0.360566	0.2444	0.0605	5.29e-05	++	0.354639	485	0.283458	0.0937836	0.00250721	HOMA-IR
chr6:30211375:T:C	6	30211375	T	C	0.360566	1377	ADD-INT_SNPxenvir	0.216651	0.0790951	7.50278	2.21039	0.00616041	0.360566	0.2444	0.0605	5.29e-05	++	0.354639	485	0.283458	0.0937836	0.00250721	HOMA-IR
chr6:30211856:G:GA	6	30211856	G	GA	0.360566	1377	ADD-INT_SNPxenvir	0.216651	0.0790951	7.50278	2.21039	0.00616041	0.360566	0.2444	0.0605	5.29e-05	++	0.354639	485	0.283458	0.0937836	0.00250721	HOMA-IR
chr6:30212469:T:C	6	30212469	T	C	0.360566	1377	ADD-INT_SNPxenvir	0.216651	0.0790951	7.50278	2.21039	0.00616041	0.360566	0.2444	0.0605	5.29e-05	++	0.354639	485	0.283458	0.0937836	0.00250721	HOMA-IR
chr15:60937117:A:G	15	60937117	A	G	0.185548	1377	ADD-INT_SNPxenvir	-0.303557	0.0931734	10.6144	2.94997	0.0011221	0.185548	-0.2929	0.0725	5.29e-05	--	0.196058	482	-0.276576	0.115238	0.0163934	ISIc
chr10:132962064:G:C	10	132962064	G	C	0.388889	1377	ADD-INT_SNPxenvir	0.280097	0.0761121	13.5428	3.6323	0.000233185	0.388889	0.2445	0.0605	5.29e-05	++	0.399378	482	0.183511	0.0996429	0.0655209	ISIc
chr10:132962690:C:T	10	132962690	C	T	0.388889	1377	ADD-INT_SNPxenvir	0.280097	0.0761121	13.5428	3.6323	0.000233185	0.388889	0.2445	0.0605	5.29e-05	++	0.399378	482	0.183511	0.0996429	0.0655209	ISIc
chr10:132964789:C:T	10	132964789	C	T	0.388889	1377	ADD-INT_SNPxenvir	0.280097	0.0761121	13.5428	3.6323	0.000233185	0.388889	0.2445	0.0605	5.29e-05	++	0.399378	482	0.183511	0.0996429	0.0655209	ISIc
chr12:99476265:C:T	12	99476265	C	T	0.165577	1377	ADD-INT_SNPxenvir	0.351161	0.103411	11.5314	3.16475	0.000684305	0.165577	0.3445	0.0852	5.29e-05	++	0.151546	485	0.330312	0.150407	0.0280834	LIRI
chr6:30182266:G:T	6	30182266	G	T	0.341322	1377	ADD-INT_SNPxenvir	0.221685	0.0800564	7.66798	2.25019	0.00562095	0.341322	0.2461	0.0609	5.29e-05	++	0.338144	485	0.279464	0.0937178	0.00286398	HOMA-IR
chr2:10027085:A:G	2	10027085	A	G	0.573711	1377	ADD-INT_SNPxenvir	-0.197763	0.073001	7.33895	2.17085	0.00674761	0.426289	-0.2286	0.0566	5.3e-05	--	0.613402	485	-0.274997	0.0894694	0.00211461	HOMA-IR
chr13:25970559:T:A	13	25970559	T	A	0.454611	1377	ADD-INT_SNPxenvir	0.231292	0.0734301	9.92138	2.78683	0.00163369	0.454611	0.2344	0.058	5.32e-05	++	0.46888	482	0.239455	0.0945587	0.0113303	ISIc
chr17:31441233:C:A	17	31441233	C	A	0.0119826	1377	ADD-INT_SNPxenvir	-1.60507	0.397348	16.3173	4.27106	5.36e-05	0.0119826	-1.6051	0.3973	5.36e-05	--	NA	NA	NA	NA	NA	HOMA-IR
chr12:99469948:C:T	12	99469948	C	T	0.17175	1377	ADD-INT_SNPxenvir	-0.360866	0.0975468	13.6856	3.66534	0.000216103	0.17175	-0.3109	0.077	5.36e-05	--	0.170124	482	-0.228477	0.125281	0.0681962	ISIc
chr8:115109864:AC:A	8	115109864	AC	A	0.087146	1377	ADD-INT_SNPxenvir	-0.422614	0.128138	10.8776	3.01173	0.000973352	0.087146	-0.4333	0.1073	5.36e-05	--	0.0778008	482	-0.458353	0.196134	0.019442	ISIc
chr10:132964201:A:G	10	132964201	A	G	0.374365	1377	ADD-INT_SNPxenvir	0.29123	0.0764721	14.5033	3.85414	0.000139914	0.374365	0.2466	0.0611	5.36e-05	++	0.380705	482	0.168167	0.101396	0.0972143	ISIc
chr19:1543772:G:A	19	1543772	G	A	0.0105301	1377	ADD-INT_SNPxenvir	-1.35939	0.336668	16.3036	4.26791	5.4e-05	0.0105301	-1.3594	0.3367	5.4e-05	--	NA	NA	NA	NA	NA	HOMA-IR
chr1:23239106:C:T	1	23239106	C	T	0.345679	1377	ADD-INT_SNPxenvir	0.295023	0.0825486	12.773	3.45388	0.000351658	0.345679	0.2697	0.0668	5.4e-05	++	0.350515	485	0.221724	0.113743	0.0512543	LIRI
chr6:29372808:G:C	6	29372808	G	C	0.35512	1377	ADD-INT_SNPxenvir	0.295433	0.0797492	13.7235	3.67411	0.000211782	0.35512	0.2515	0.0623	5.41e-05	++	0.330928	485	0.182787	0.0998114	0.0670533	HOMA-IR
chr1:211593547:C:T	1	211593547	C	T	0.0330428	1377	ADD-INT_SNPxenvir	0.810091	0.237466	11.6377	3.18957	0.000646294	0.0330428	0.8001	0.1982	5.41e-05	++	0.0195876	485	0.777306	0.359776	0.0307319	LIRI
chr6:29259340:G:A	6	29259340	G	A	0.385984	1377	ADD-INT_SNPxenvir	0.277763	0.073061	14.4536	3.84268	0.000143655	0.385984	0.2295	0.0568	5.41e-05	++	0.369072	485	0.155403	0.0904541	0.0857907	HOMA-IR
chr14:72341591:A:G	14	72341591	A	G	0.169572	1377	ADD-INT_SNPxenvir	-0.390155	0.0975904	15.9831	4.19442	6.39e-05	0.169572	-0.3143	0.0778	5.42e-05	--	0.171162	482	-0.181487	0.129075	0.159708	ISIc
chr14:72344091:C:G	14	72344091	C	G	0.169572	1377	ADD-INT_SNPxenvir	-0.390155	0.0975904	15.9831	4.19442	6.39e-05	0.169572	-0.3143	0.0778	5.42e-05	--	0.171162	482	-0.181487	0.129075	0.159708	ISIc
chr19:5555770:G:A	19	5555770	G	A	0.607117	1377	ADD-INT_SNPxenvir	0.26637	0.0716775	13.8104	3.69418	0.000202218	0.392883	0.2298	0.0569	5.42e-05	++	0.602697	482	0.167388	0.0937147	0.0740747	ISIc
chr6:29370786:G:A	6	29370786	G	A	0.354757	1377	ADD-INT_SNPxenvir	0.295382	0.079748	13.7192	3.6731	0.000212276	0.354757	0.2515	0.0623	5.42e-05	++	0.330928	485	0.182787	0.0998114	0.0670533	HOMA-IR
chr6:29372188:CA:C	6	29372188	CA	C	0.354757	1377	ADD-INT_SNPxenvir	0.295382	0.079748	13.7192	3.6731	0.000212276	0.354757	0.2515	0.0623	5.42e-05	++	0.330928	485	0.182787	0.0998114	0.0670533	HOMA-IR
chr10:75391824:C:T	10	75391824	C	T	0.145606	1377	ADD-INT_SNPxenvir	-0.32022	0.104006	9.47937	2.68236	0.00207797	0.145606	-0.3254	0.0806	5.42e-05	--	0.150415	482	-0.333087	0.127539	0.00901052	ISIc
chr2:29970700:AT:A	2	29970700	AT	A	0.400871	1377	ADD-INT_SNPxenvir	0.298115	0.0764249	15.2159	4.01822	9.59e-05	0.400871	0.2573	0.0637	5.43e-05	++	0.434021	485	0.163977	0.115511	0.155732	LIRI
chr10:132969677:A:G	10	132969677	A	G	0.567175	1377	ADD-INT_SNPxenvir	-0.269011	0.0750741	12.8399	3.4694	0.000339313	0.432825	-0.2368	0.0587	5.43e-05	--	0.574689	482	-0.186283	0.0940372	0.047597	ISIc
chr16:84922655:C:T	16	84922655	C	T	0.0108932	1377	ADD-INT_SNPxenvir	2.41143	0.597459	16.2905	4.26492	5.43e-05	0.0108932	2.4114	0.5975	5.43e-05	++	NA	NA	NA	NA	NA	HOMA-IR
chr16:84922896:C:T	16	84922896	C	T	0.0108932	1377	ADD-INT_SNPxenvir	2.41143	0.597459	16.2905	4.26492	5.43e-05	0.0108932	2.4114	0.5975	5.43e-05	++	NA	NA	NA	NA	NA	HOMA-IR
chr1:34374247:T:A	1	34374247	T	A	0.44045	1377	ADD-INT_SNPxenvir	-0.282002	0.0734053	14.7587	3.91299	0.000122183	0.44045	-0.251	0.0622	5.44e-05	--	0.42268	485	-0.172112	0.117017	0.141337	LIRI
chr10:16447027:G:A	10	16447027	G	A	0.0998548	1377	ADD-INT_SNPxenvir	-0.436678	0.134096	10.6046	2.94767	0.00112805	0.0998548	-0.3828	0.0949	5.47e-05	--	0.109278	485	-0.328853	0.134295	0.0143357	HOMA-IR
chr10:69541380:G:A	10	69541380	G	A	0.326434	1377	ADD-INT_SNPxenvir	0.260934	0.0824471	10.0164	2.80924	0.00155153	0.326434	0.264	0.0655	5.48e-05	++	0.327835	485	0.269356	0.107627	0.0123259	LIRI
chr10:132957746:A:G	10	132957746	A	G	0.384895	1377	ADD-INT_SNPxenvir	0.291693	0.0772301	14.2652	3.79923	0.000158771	0.384895	0.2462	0.061	5.48e-05	++	0.399378	482	0.17057	0.0996012	0.0867981	ISIc
chr2:166300883:G:T	2	166300883	G	T	0.340959	1377	ADD-INT_SNPxenvir	0.200821	0.0764651	6.8975	2.06391	0.00863157	0.340959	0.2409	0.0597	5.48e-05	++	0.337137	482	0.303396	0.095571	0.00150062	ISIc
chr5:1173275:T:C	5	1173275	T	C	0.0148874	1377	ADD-INT_SNPxenvir	-1.21566	0.340682	12.733	3.44459	0.000359261	0.0148874	-1.0118	0.2508	5.49e-05	--	0.014433	485	-0.770435	0.370715	0.0376869	HOMA-IR
chr6:155633891:C:T	6	155633891	C	T	0.0152505	1377	ADD-INT_SNPxenvir	-1.25882	0.312094	16.2688	4.25995	5.5e-05	0.0152505	-1.2588	0.3121	5.5e-05	--	NA	NA	NA	NA	NA	LIRI
chr8:48117115:A:G	8	48117115	A	G	0.0384895	1377	ADD-INT_SNPxenvir	-0.419733	0.180987	5.3784	1.69064	0.0203873	0.0384895	-0.5543	0.1374	5.51e-05	--	0.0443299	485	-0.737707	0.211258	0.000479468	HOMA-IR
chr17:67334090:C:G	17	67334090	C	G	0.0116195	1377	ADD-INT_SNPxenvir	1.20624	0.437022	7.61833	2.23824	0.00577777	0.0116195	1.1204	0.2778	5.51e-05	++	0.0123711	485	1.06212	0.359855	0.00316213	HOMA-IR
chr10:77820072:G:A	10	77820072	G	A	0.218228	1377	ADD-INT_SNPxenvir	0.253651	0.0978457	6.72032	2.02081	0.00953213	0.218228	0.2969	0.0736	5.52e-05	++	0.219588	485	0.3532	0.111745	0.00157355	HOMA-IR
chr17:5282354:C:A	17	5282354	C	A	0.0620915	1377	ADD-INT_SNPxenvir	0.430221	0.137685	9.76364	2.74959	0.00177996	0.0620915	0.4722	0.1171	5.53e-05	++	0.0435685	482	0.582213	0.22276	0.00895839	ISIc
chr1:77466410:T:C	1	77466410	T	C	0.548293	1377	ADD-INT_SNPxenvir	0.182904	0.0678691	7.26279	2.15244	0.00703979	0.451707	0.2248	0.0557	5.53e-05	++	0.567427	482	0.311562	0.0977359	0.00143361	ISIc
chr6:165948383:G:GA	6	165948383	G	GA	0.0112564	1377	ADD-INT_SNPxenvir	-1.29776	0.32188	16.2556	4.25691	5.53e-05	0.0112564	-1.2978	0.3219	5.54e-05	--	NA	NA	NA	NA	NA	HOMA-IR
chr11:105901125:T:C	11	105901125	T	C	0.210966	1377	ADD-INT_SNPxenvir	0.279853	0.0898477	9.70166	2.73494	0.00184103	0.210966	0.2825	0.0701	5.54e-05	++	0.210309	485	0.2867	0.111991	0.010466	HOMA-IR
chr6:124614744:T:C	6	124614744	T	C	0.139434	1377	ADD-INT_SNPxenvir	0.408033	0.106238	14.7512	3.91126	0.00012267	0.139434	0.3262	0.0809	5.54e-05	++	0.134021	485	0.213127	0.124831	0.0877627	HOMA-IR
chr5:155152633:G:A	5	155152633	G	A	0.533406	1377	ADD-INT_SNPxenvir	0.267166	0.0769597	12.0514	3.28605	0.000517547	0.466594	0.2527	0.0627	5.56e-05	++	0.509278	485	0.224101	0.108059	0.0380908	LIRI
chr2:216894793:T:C	2	216894793	T	C	0.490559	1377	ADD-INT_SNPxenvir	0.282741	0.0741601	14.5357	3.86161	0.000137528	0.490559	0.2299	0.057	5.56e-05	++	0.474227	485	0.15336	0.0892332	0.0856801	HOMA-IR
chr10:118341580:A:T	10	118341580	A	T	0.0119826	1377	ADD-INT_SNPxenvir	0.8308	0.301521	7.59202	2.2319	0.00586273	0.0119826	0.9335	0.2316	5.57e-05	++	0.0175258	485	1.08139	0.361778	0.00279795	HOMA-IR
chr6:30245039:A:T	6	30245039	A	T	0.404139	1377	ADD-INT_SNPxenvir	0.188909	0.079052	5.71058	1.77307	0.0168628	0.404139	0.2434	0.0604	5.57e-05	++	0.396907	485	0.319648	0.0935669	0.000634892	HOMA-IR
chr2:29987995:A:G	2	29987995	A	G	0.397603	1377	ADD-INT_SNPxenvir	0.299287	0.0791688	14.2911	3.80521	0.000156599	0.397603	0.2642	0.0656	5.59e-05	++	0.425773	485	0.187582	0.117028	0.108961	LIRI
chr2:164940110:C:G	2	164940110	C	G	0.968046	1377	ADD-INT_SNPxenvir	0.727858	0.206306	12.4471	3.37817	0.00041863	0.031954	0.635	0.1576	5.6e-05	++	0.965768	482	0.504846	0.244264	0.0387525	ISIc
chr16:79208547:T:C	16	79208547	T	C	0.167393	1377	ADD-INT_SNPxenvir	-0.313056	0.0995307	9.89302	2.78014	0.00165905	0.167393	-0.3139	0.0779	5.61e-05	--	0.152577	485	-0.315129	0.125166	0.0118125	HOMA-IR
chr10:77895967:G:A	10	77895967	G	A	0.282498	1377	ADD-INT_SNPxenvir	0.220624	0.0868374	6.45493	1.95607	0.0110645	0.282498	0.2686	0.0667	5.62e-05	++	0.297938	485	0.33758	0.104098	0.00118326	HOMA-IR
chr1:196710797:A:C	1	196710797	A	C	0.497821	1377	ADD-INT_SNPxenvir	0.295928	0.0678887	19.0011	4.8839	1.31e-05	0.497821	0.2224	0.0552	5.62e-05	++	0.495851	482	0.0787939	0.0948589	0.406175	ISIc
chr14:53888247:A:T	14	53888247	A	T	0.146696	1377	ADD-INT_SNPxenvir	0.321717	0.110836	8.42527	2.43175	0.00370041	0.146696	0.3346	0.0831	5.63e-05	++	0.174227	485	0.351012	0.125459	0.00514494	HOMA-IR
chr6:154516494:C:T	6	154516494	C	T	0.1939	1377	ADD-INT_SNPxenvir	-0.3212	0.0944921	11.5547	3.17019	0.000675787	0.1939	-0.2916	0.0724	5.64e-05	--	0.201031	485	-0.249507	0.112679	0.0268071	HOMA-IR
chr13:25975411:A:T	13	25975411	A	T	0.42992	1377	ADD-INT_SNPxenvir	-0.226121	0.0780432	8.39485	2.42448	0.00376288	0.42992	-0.2382	0.0592	5.65e-05	--	0.440206	485	-0.254559	0.0906907	0.00500219	HOMA-IR
chr13:25970559:T:A	13	25970559	T	A	0.454611	1377	ADD-INT_SNPxenvir	-0.22081	0.0770144	8.22041	2.38277	0.00414219	0.454611	-0.2352	0.0584	5.65e-05	--	0.469072	485	-0.254584	0.0895814	0.00448415	HOMA-IR
chr6:74799078:G:A	6	74799078	G	A	0.233479	1377	ADD-INT_SNPxenvir	-0.23742	0.0917456	6.69673	2.01507	0.00965895	0.233479	-0.2789	0.0693	5.67e-05	--	0.252577	485	-0.33392	0.10565	0.00157431	HOMA-IR
chr15:60938678:T:A	15	60938678	T	A	0.185185	1377	ADD-INT_SNPxenvir	-0.305567	0.0932055	10.7481	2.98135	0.00104388	0.185185	-0.2919	0.0725	5.68e-05	--	0.196058	482	-0.270892	0.115383	0.0188864	ISIc
chr2:217609866:A:G	2	217609866	A	G	0.0119826	1377	ADD-INT_SNPxenvir	-1.1124	0.434133	6.5656	1.9831	0.0103968	0.0119826	-1.046	0.2598	5.69e-05	--	0.0237113	485	-1.00886	0.324353	0.00186849	HOMA-IR
chr2:217611829:T:C	2	217611829	T	C	0.0119826	1377	ADD-INT_SNPxenvir	-1.1124	0.434133	6.5656	1.9831	0.0103968	0.0119826	-1.046	0.2598	5.69e-05	--	0.0237113	485	-1.00886	0.324353	0.00186849	HOMA-IR
chr2:217613621:G:A	2	217613621	G	A	0.0119826	1377	ADD-INT_SNPxenvir	-1.1124	0.434133	6.5656	1.9831	0.0103968	0.0119826	-1.046	0.2598	5.69e-05	--	0.0237113	485	-1.00886	0.324353	0.00186849	HOMA-IR
chr2:217614450:G:A	2	217614450	G	A	0.0119826	1377	ADD-INT_SNPxenvir	-1.1124	0.434133	6.5656	1.9831	0.0103968	0.0119826	-1.046	0.2598	5.69e-05	--	0.0237113	485	-1.00886	0.324353	0.00186849	HOMA-IR
chr2:217614473:G:A	2	217614473	G	A	0.0119826	1377	ADD-INT_SNPxenvir	-1.1124	0.434133	6.5656	1.9831	0.0103968	0.0119826	-1.046	0.2598	5.69e-05	--	0.0237113	485	-1.00886	0.324353	0.00186849	HOMA-IR
chr2:217614992:C:T	2	217614992	C	T	0.0119826	1377	ADD-INT_SNPxenvir	-1.1124	0.434133	6.5656	1.9831	0.0103968	0.0119826	-1.046	0.2598	5.69e-05	--	0.0237113	485	-1.00886	0.324353	0.00186849	HOMA-IR
chr2:217615066:A:G	2	217615066	A	G	0.0119826	1377	ADD-INT_SNPxenvir	-1.1124	0.434133	6.5656	1.9831	0.0103968	0.0119826	-1.046	0.2598	5.69e-05	--	0.0237113	485	-1.00886	0.324353	0.00186849	HOMA-IR
chr2:217615215:C:T	2	217615215	C	T	0.0119826	1377	ADD-INT_SNPxenvir	-1.1124	0.434133	6.5656	1.9831	0.0103968	0.0119826	-1.046	0.2598	5.69e-05	--	0.0237113	485	-1.00886	0.324353	0.00186849	HOMA-IR
chr2:217615677:C:A	2	217615677	C	A	0.0119826	1377	ADD-INT_SNPxenvir	-1.1124	0.434133	6.5656	1.9831	0.0103968	0.0119826	-1.046	0.2598	5.69e-05	--	0.0237113	485	-1.00886	0.324353	0.00186849	HOMA-IR
chr2:217616089:C:A	2	217616089	C	A	0.0119826	1377	ADD-INT_SNPxenvir	-1.1124	0.434133	6.5656	1.9831	0.0103968	0.0119826	-1.046	0.2598	5.69e-05	--	0.0237113	485	-1.00886	0.324353	0.00186849	HOMA-IR
chr2:217617529:C:T	2	217617529	C	T	0.0119826	1377	ADD-INT_SNPxenvir	-1.1124	0.434133	6.5656	1.9831	0.0103968	0.0119826	-1.046	0.2598	5.69e-05	--	0.0237113	485	-1.00886	0.324353	0.00186849	HOMA-IR
chr2:217617565:A:T	2	217617565	A	T	0.0119826	1377	ADD-INT_SNPxenvir	-1.1124	0.434133	6.5656	1.9831	0.0103968	0.0119826	-1.046	0.2598	5.69e-05	--	0.0237113	485	-1.00886	0.324353	0.00186849	HOMA-IR
chr2:217617733:A:G	2	217617733	A	G	0.0119826	1377	ADD-INT_SNPxenvir	-1.1124	0.434133	6.5656	1.9831	0.0103968	0.0119826	-1.046	0.2598	5.69e-05	--	0.0237113	485	-1.00886	0.324353	0.00186849	HOMA-IR
chr2:42288048:A:G	2	42288048	A	G	0.0159768	1377	ADD-INT_SNPxenvir	-0.600201	0.259101	5.36604	1.68756	0.0205324	0.0159768	-0.8165	0.2028	5.69e-05	--	0.0226804	485	-1.15879	0.325982	0.000378321	HOMA-IR
chr5:167942517:C:T	5	167942517	C	T	0.268337	1377	ADD-INT_SNPxenvir	-0.254864	0.0838949	9.22881	2.62299	0.00238237	0.268337	-0.2751	0.0684	5.7e-05	--	0.268041	485	-0.31524	0.117942	0.00752125	LIRI
chr13:24130015:G:A	13	24130015	G	A	0.0501089	1377	ADD-INT_SNPxenvir	-0.500787	0.164631	9.25301	2.62873	0.00235109	0.0501089	-0.5149	0.1279	5.72e-05	--	0.0649485	485	-0.536428	0.203327	0.00833355	HOMA-IR
chr11:18842568:G:T	11	18842568	G	T	0.010167	1377	ADD-INT_SNPxenvir	-1.63534	0.832124	3.86223	1.30641	0.0493844	0.010167	-1.4765	0.3669	5.72e-05	--	0.0103093	485	-1.43821	0.408794	0.00043454	HOMA-IR
chr10:79343614:T:A	10	79343614	T	A	0.544662	1377	ADD-INT_SNPxenvir	-0.203678	0.102083	3.98089	1.33706	0.0460193	0.455338	-0.3131	0.0778	5.72e-05	--	0.540206	485	-0.464858	0.120208	0.000110131	HOMA-IR
chr6:30176643:C:A	6	30176643	C	A	0.341685	1377	ADD-INT_SNPxenvir	0.22254	0.0800653	7.72555	2.26404	0.00544453	0.341685	0.245	0.0609	5.73e-05	++	0.339175	485	0.275727	0.0937486	0.00327009	HOMA-IR
chr6:30178956:C:T	6	30178956	C	T	0.341685	1377	ADD-INT_SNPxenvir	0.22254	0.0800653	7.72555	2.26404	0.00544453	0.341685	0.245	0.0609	5.73e-05	++	0.339175	485	0.275727	0.0937486	0.00327009	HOMA-IR
chr6:30181474:T:A	6	30181474	T	A	0.341685	1377	ADD-INT_SNPxenvir	0.22254	0.0800653	7.72555	2.26404	0.00544453	0.341685	0.245	0.0609	5.73e-05	++	0.339175	485	0.275727	0.0937486	0.00327009	HOMA-IR
chr2:217609057:ATT:A	2	217609057	ATT	A	0.0116195	1377	ADD-INT_SNPxenvir	-1.1135	0.435018	6.55186	1.97974	0.0104776	0.0116195	-1.0462	0.26	5.73e-05	--	0.0237113	485	-1.00886	0.324353	0.00186849	HOMA-IR
chr2:217609060:T:A	2	217609060	T	A	0.0116195	1377	ADD-INT_SNPxenvir	-1.1135	0.435018	6.55186	1.97974	0.0104776	0.0116195	-1.0462	0.26	5.73e-05	--	0.0237113	485	-1.00886	0.324353	0.00186849	HOMA-IR
chr2:217610192:G:T	2	217610192	G	T	0.0116195	1377	ADD-INT_SNPxenvir	-1.1135	0.435018	6.55186	1.97974	0.0104776	0.0116195	-1.0462	0.26	5.73e-05	--	0.0237113	485	-1.00886	0.324353	0.00186849	HOMA-IR
chr2:217611953:G:A	2	217611953	G	A	0.0116195	1377	ADD-INT_SNPxenvir	-1.1135	0.435018	6.55186	1.97974	0.0104776	0.0116195	-1.0462	0.26	5.73e-05	--	0.0237113	485	-1.00886	0.324353	0.00186849	HOMA-IR
chr2:217612740:T:G	2	217612740	T	G	0.0116195	1377	ADD-INT_SNPxenvir	-1.1135	0.435018	6.55186	1.97974	0.0104776	0.0116195	-1.0462	0.26	5.73e-05	--	0.0237113	485	-1.00886	0.324353	0.00186849	HOMA-IR
chr2:217613074:G:A	2	217613074	G	A	0.0116195	1377	ADD-INT_SNPxenvir	-1.1135	0.435018	6.55186	1.97974	0.0104776	0.0116195	-1.0462	0.26	5.73e-05	--	0.0237113	485	-1.00886	0.324353	0.00186849	HOMA-IR
chr2:217614701:G:A	2	217614701	G	A	0.0116195	1377	ADD-INT_SNPxenvir	-1.1135	0.435018	6.55186	1.97974	0.0104776	0.0116195	-1.0462	0.26	5.73e-05	--	0.0237113	485	-1.00886	0.324353	0.00186849	HOMA-IR
chr2:217615737:A:G	2	217615737	A	G	0.0116195	1377	ADD-INT_SNPxenvir	-1.1135	0.435018	6.55186	1.97974	0.0104776	0.0116195	-1.0462	0.26	5.73e-05	--	0.0237113	485	-1.00886	0.324353	0.00186849	HOMA-IR
chr2:217615988:T:A	2	217615988	T	A	0.0116195	1377	ADD-INT_SNPxenvir	-1.1135	0.435018	6.55186	1.97974	0.0104776	0.0116195	-1.0462	0.26	5.73e-05	--	0.0237113	485	-1.00886	0.324353	0.00186849	HOMA-IR
chr2:217617248:G:A	2	217617248	G	A	0.0116195	1377	ADD-INT_SNPxenvir	-1.1135	0.435018	6.55186	1.97974	0.0104776	0.0116195	-1.0462	0.26	5.73e-05	--	0.0237113	485	-1.00886	0.324353	0.00186849	HOMA-IR
chr2:217617521:C:T	2	217617521	C	T	0.0116195	1377	ADD-INT_SNPxenvir	-1.1135	0.435018	6.55186	1.97974	0.0104776	0.0116195	-1.0462	0.26	5.73e-05	--	0.0237113	485	-1.00886	0.324353	0.00186849	HOMA-IR
chr2:217618019:TTAGGG:T	2	217618019	TTAGGG	T	0.0116195	1377	ADD-INT_SNPxenvir	-1.1135	0.435018	6.55186	1.97974	0.0104776	0.0116195	-1.0462	0.26	5.73e-05	--	0.0237113	485	-1.00886	0.324353	0.00186849	HOMA-IR
chr2:217618114:A:G	2	217618114	A	G	0.0116195	1377	ADD-INT_SNPxenvir	-1.1135	0.435018	6.55186	1.97974	0.0104776	0.0116195	-1.0462	0.26	5.73e-05	--	0.0237113	485	-1.00886	0.324353	0.00186849	HOMA-IR
chr2:217618213:G:T	2	217618213	G	T	0.0116195	1377	ADD-INT_SNPxenvir	-1.1135	0.435018	6.55186	1.97974	0.0104776	0.0116195	-1.0462	0.26	5.73e-05	--	0.0237113	485	-1.00886	0.324353	0.00186849	HOMA-IR
chr2:217625738:A:G	2	217625738	A	G	0.0116195	1377	ADD-INT_SNPxenvir	-1.1135	0.435018	6.55186	1.97974	0.0104776	0.0116195	-1.0462	0.26	5.73e-05	--	0.0237113	485	-1.00886	0.324353	0.00186849	HOMA-IR
chr2:217628419:G:A	2	217628419	G	A	0.0116195	1377	ADD-INT_SNPxenvir	-1.1135	0.435018	6.55186	1.97974	0.0104776	0.0116195	-1.0462	0.26	5.73e-05	--	0.0237113	485	-1.00886	0.324353	0.00186849	HOMA-IR
chr6:29028525:AATAGCCAGAGT:A	6	29028525	AATAGCCAGAGT	A	0.400508	1377	ADD-INT_SNPxenvir	0.326117	0.0731645	19.8676	5.08094	8.3e-06	0.400508	0.2319	0.0576	5.74e-05	++	0.419087	482	0.0778014	0.0935534	0.40562	ISIc
chr10:69533471:C:A	10	69533471	C	A	0.32716	1377	ADD-INT_SNPxenvir	0.259811	0.0824568	9.92804	2.7884	0.0016278	0.32716	0.2633	0.0655	5.74e-05	++	0.327835	485	0.269356	0.107627	0.0123259	LIRI
chr10:69533492:C:A	10	69533492	C	A	0.32716	1377	ADD-INT_SNPxenvir	0.259811	0.0824568	9.92804	2.7884	0.0016278	0.32716	0.2633	0.0655	5.74e-05	++	0.327835	485	0.269356	0.107627	0.0123259	LIRI
chr2:216902281:T:A	2	216902281	T	A	0.490196	1377	ADD-INT_SNPxenvir	0.282033	0.0743081	14.4055	3.83159	0.00014737	0.490196	0.2296	0.0571	5.75e-05	++	0.473196	485	0.154205	0.0891663	0.0837356	HOMA-IR
chr2:11410064:G:A	2	11410064	G	A	0.620552	1377	ADD-INT_SNPxenvir	-0.309007	0.0821031	14.165	3.7761	0.000167456	0.379448	-0.2563	0.0637	5.76e-05	--	0.616495	485	-0.176501	0.101062	0.0807309	HOMA-IR
chr2:200781075:A:G	2	200781075	A	G	0.030138	1377	ADD-INT_SNPxenvir	0.631679	0.201148	9.86193	2.7728	0.00168733	0.030138	0.6531	0.1624	5.77e-05	++	0.033195	482	0.693143	0.275101	0.011749	ISIc
chr12:101092587:A:G	12	101092587	A	G	0.182643	1377	ADD-INT_SNPxenvir	-0.301904	0.101706	8.81136	2.52381	0.00299357	0.182643	-0.3039	0.0756	5.77e-05	--	0.184536	485	-0.306308	0.112858	0.00664538	HOMA-IR
chr9:23347726:A:G	9	23347726	A	G	0.506899	1377	ADD-INT_SNPxenvir	-0.23608	0.0771514	9.36335	2.65489	0.00221366	0.493101	-0.2562	0.0637	5.78e-05	--	0.501031	485	-0.299125	0.112883	0.00805267	LIRI
chr6:29027212:G:A	6	29027212	G	A	0.400508	1377	ADD-INT_SNPxenvir	0.325853	0.0731533	19.8415	5.07501	8.41e-06	0.400508	0.2317	0.0576	5.79e-05	++	0.419087	482	0.0778014	0.0935534	0.40562	ISIc
chr2:220368642:C:T	2	220368642	C	T	0.661946	1377	ADD-INT_SNPxenvir	-0.284215	0.0771404	13.5747	3.63969	0.00022925	0.338054	-0.2523	0.0627	5.8e-05	--	0.673237	482	-0.189897	0.107861	0.0783105	ISIc
chr8:134870378:A:G	8	134870378	A	G	0.576979	1377	ADD-INT_SNPxenvir	-0.234974	0.0746522	9.90727	2.7835	0.00164627	0.423021	-0.2282	0.0568	5.82e-05	--	0.574227	485	-0.218935	0.087426	0.0122716	HOMA-IR
chr8:15889522:A:G	8	15889522	A	G	0.0257807	1377	ADD-INT_SNPxenvir	0.796836	0.20809	14.6634	3.89103	0.00012852	0.0257807	0.6877	0.1711	5.82e-05	++	0.030083	482	0.460144	0.300556	0.125774	ISIc
chr2:200782721:A:G	2	200782721	A	G	0.0196078	1377	ADD-INT_SNPxenvir	-0.807267	0.249148	10.4983	2.92268	0.00119487	0.0196078	-0.7737	0.1925	5.83e-05	--	0.0195876	485	-0.7241	0.303161	0.0169173	HOMA-IR
chr9:28394533:C:T	9	28394533	C	T	0.181917	1377	ADD-INT_SNPxenvir	-0.354767	0.0939014	14.2739	3.80123	0.000158041	0.181917	-0.2909	0.0724	5.83e-05	--	0.178351	485	-0.19742	0.113552	0.0821089	HOMA-IR
chr9:28394902:A:T	9	28394902	A	T	0.181917	1377	ADD-INT_SNPxenvir	-0.354767	0.0939014	14.2739	3.80123	0.000158041	0.181917	-0.2909	0.0724	5.83e-05	--	0.178351	485	-0.19742	0.113552	0.0821089	HOMA-IR
chr9:28395587:A:G	9	28395587	A	G	0.181917	1377	ADD-INT_SNPxenvir	-0.354767	0.0939014	14.2739	3.80123	0.000158041	0.181917	-0.2909	0.0724	5.83e-05	--	0.178351	485	-0.19742	0.113552	0.0821089	HOMA-IR
chr6:29034904:G:GT	6	29034904	G	GT	0.399056	1377	ADD-INT_SNPxenvir	0.325935	0.0732037	19.8242	5.0711	8.49e-06	0.399056	0.2317	0.0577	5.84e-05	++	0.419087	482	0.0778014	0.0935534	0.40562	ISIc
chr17:12848389:AT:A	17	12848389	AT	A	0.137255	1377	ADD-INT_SNPxenvir	0.496719	0.10733	21.4181	5.43266	3.69e-06	0.137255	0.3602	0.0896	5.85e-05	++	0.138144	485	0.0457967	0.162851	0.778544	LIRI
chr1:185937074:C:T	1	185937074	C	T	0.35512	1377	ADD-INT_SNPxenvir	0.262262	0.0788088	11.0745	3.05787	0.000875246	0.35512	0.2369	0.059	5.86e-05	++	0.365979	485	0.204756	0.0888764	0.021232	HOMA-IR
chr18:50045586:G:A	18	50045586	G	A	0.0130719	1377	ADD-INT_SNPxenvir	1.32575	0.329925	16.1471	4.23204	5.86e-05	0.0130719	1.3257	0.3299	5.86e-05	++	NA	NA	NA	NA	NA	ISIc
chr6:124613061:A:G	6	124613061	A	G	0.153232	1377	ADD-INT_SNPxenvir	-0.340229	0.0990484	11.7991	3.22724	0.000592598	0.153232	-0.3064	0.0762	5.87e-05	--	0.144191	482	-0.257084	0.119454	0.0313848	ISIc
chr12:101998244:C:T	12	101998244	C	T	0.453522	1377	ADD-INT_SNPxenvir	0.379485	0.0697922	29.5649	7.26699	5.41e-08	0.453522	0.2361	0.0588	5.87e-05	++	0.440206	485	-0.113299	0.108964	0.298443	LIRI
chr11:105864367:C:T	11	105864367	C	T	0.208787	1377	ADD-INT_SNPxenvir	0.29858	0.0906177	10.8566	3.00681	0.000984442	0.208787	0.2847	0.0709	5.88e-05	++	0.21134	485	0.262918	0.113724	0.020784	HOMA-IR
chr17:55445979:C:T	17	55445979	C	T	0.154684	1377	ADD-INT_SNPxenvir	-0.425434	0.108644	15.3339	4.04535	9.01e-05	0.154684	-0.3649	0.0908	5.89e-05	--	0.158763	485	-0.224327	0.165594	0.175519	LIRI
chr17:67355628:C:T	17	67355628	C	T	0.0635439	1377	ADD-INT_SNPxenvir	0.236441	0.15578	2.30368	0.889182	0.129068	0.0635439	0.4652	0.1158	5.89e-05	++	0.071134	485	0.747969	0.173168	1.57e-05	HOMA-IR
chr5:98062348:T:C	5	98062348	T	C	0.234568	1377	ADD-INT_SNPxenvir	-0.421247	0.0925387	20.7218	5.27484	5.31e-06	0.234568	-0.2771	0.069	5.93e-05	--	0.240206	485	-0.0966061	0.10352	0.35071	HOMA-IR
chr5:112102046:G:GA	5	112102046	G	GA	0.183007	1377	ADD-INT_SNPxenvir	-0.339956	0.103108	10.8708	3.01015	0.0009769	0.183007	-0.3353	0.0835	5.93e-05	--	0.184536	485	-0.326361	0.142296	0.0218172	LIRI
chr10:83451210:A:G	10	83451210	A	G	0.737473	1377	ADD-INT_SNPxenvir	0.275923	0.084322	10.7077	2.97187	0.00106692	0.262527	0.2647	0.0659	5.94e-05	++	0.726804	485	0.247082	0.10574	0.0194549	HOMA-IR
chr1:40456236:A:G	1	40456236	A	G	0.721496	1377	ADD-INT_SNPxenvir	0.255599	0.0886149	8.31961	2.4065	0.00392193	0.278504	0.2807	0.0699	5.95e-05	++	0.716495	485	0.322158	0.113807	0.00464408	LIRI
chr2:217635351:C:A	2	217635351	C	A	0.0123457	1377	ADD-INT_SNPxenvir	-1.00008	0.393921	6.44547	1.95376	0.0111235	0.0123457	-1.0053	0.2504	5.95e-05	--	0.0237113	485	-1.00886	0.324353	0.00186849	HOMA-IR
chr2:217638221:G:A	2	217638221	G	A	0.0123457	1377	ADD-INT_SNPxenvir	-1.00008	0.393921	6.44547	1.95376	0.0111235	0.0123457	-1.0053	0.2504	5.95e-05	--	0.0237113	485	-1.00886	0.324353	0.00186849	HOMA-IR
chr18:50038701:G:A	18	50038701	G	A	0.013435	1377	ADD-INT_SNPxenvir	1.32052	0.328919	16.1181	4.22538	5.95e-05	0.013435	1.3205	0.3289	5.95e-05	++	NA	NA	NA	NA	NA	ISIc
chr10:69534445:T:C	10	69534445	T	C	0.326797	1377	ADD-INT_SNPxenvir	0.258923	0.0824553	9.86065	2.7725	0.0016885	0.326797	0.2628	0.0655	5.95e-05	++	0.327835	485	0.269356	0.107627	0.0123259	LIRI
chr10:69534468:G:T	10	69534468	G	T	0.326797	1377	ADD-INT_SNPxenvir	0.258923	0.0824553	9.86065	2.7725	0.0016885	0.326797	0.2628	0.0655	5.95e-05	++	0.327835	485	0.269356	0.107627	0.0123259	LIRI
chr10:69534841:G:C	10	69534841	G	C	0.326797	1377	ADD-INT_SNPxenvir	0.258923	0.0824553	9.86065	2.7725	0.0016885	0.326797	0.2628	0.0655	5.95e-05	++	0.327835	485	0.269356	0.107627	0.0123259	LIRI
chr10:69536544:C:T	10	69536544	C	T	0.326797	1377	ADD-INT_SNPxenvir	0.258923	0.0824553	9.86065	2.7725	0.0016885	0.326797	0.2628	0.0655	5.95e-05	++	0.327835	485	0.269356	0.107627	0.0123259	LIRI
chr10:69536598:G:C	10	69536598	G	C	0.326797	1377	ADD-INT_SNPxenvir	0.258923	0.0824553	9.86065	2.7725	0.0016885	0.326797	0.2628	0.0655	5.95e-05	++	0.327835	485	0.269356	0.107627	0.0123259	LIRI
chr10:69538197:A:C	10	69538197	A	C	0.326797	1377	ADD-INT_SNPxenvir	0.258923	0.0824553	9.86065	2.7725	0.0016885	0.326797	0.2628	0.0655	5.95e-05	++	0.327835	485	0.269356	0.107627	0.0123259	LIRI
chr10:69538282:C:T	10	69538282	C	T	0.326797	1377	ADD-INT_SNPxenvir	0.258923	0.0824553	9.86065	2.7725	0.0016885	0.326797	0.2628	0.0655	5.95e-05	++	0.327835	485	0.269356	0.107627	0.0123259	LIRI
chr10:69538460:C:T	10	69538460	C	T	0.326797	1377	ADD-INT_SNPxenvir	0.258923	0.0824553	9.86065	2.7725	0.0016885	0.326797	0.2628	0.0655	5.95e-05	++	0.327835	485	0.269356	0.107627	0.0123259	LIRI
chr10:69538973:A:AG	10	69538973	A	AG	0.326797	1377	ADD-INT_SNPxenvir	0.258923	0.0824553	9.86065	2.7725	0.0016885	0.326797	0.2628	0.0655	5.95e-05	++	0.327835	485	0.269356	0.107627	0.0123259	LIRI
chr10:38020312:CA:C	10	38020312	CA	C	0.0479303	1377	ADD-INT_SNPxenvir	0.466618	0.176099	7.02117	2.09393	0.00805508	0.0479303	0.5433	0.1353	5.95e-05	++	0.0463918	485	0.653838	0.211477	0.00198966	HOMA-IR
chr10:38025927:A:C	10	38025927	A	C	0.0479303	1377	ADD-INT_SNPxenvir	0.466618	0.176099	7.02117	2.09393	0.00805508	0.0479303	0.5433	0.1353	5.95e-05	++	0.0463918	485	0.653838	0.211477	0.00198966	HOMA-IR
chr10:38027950:G:T	10	38027950	G	T	0.0479303	1377	ADD-INT_SNPxenvir	0.466618	0.176099	7.02117	2.09393	0.00805508	0.0479303	0.5433	0.1353	5.95e-05	++	0.0463918	485	0.653838	0.211477	0.00198966	HOMA-IR
chr10:38029972:C:G	10	38029972	C	G	0.0479303	1377	ADD-INT_SNPxenvir	0.466618	0.176099	7.02117	2.09393	0.00805508	0.0479303	0.5433	0.1353	5.95e-05	++	0.0463918	485	0.653838	0.211477	0.00198966	HOMA-IR
chr10:38037473:G:A	10	38037473	G	A	0.0479303	1377	ADD-INT_SNPxenvir	0.466618	0.176099	7.02117	2.09393	0.00805508	0.0479303	0.5433	0.1353	5.95e-05	++	0.0463918	485	0.653838	0.211477	0.00198966	HOMA-IR
chr10:38042833:A:G	10	38042833	A	G	0.0479303	1377	ADD-INT_SNPxenvir	0.466618	0.176099	7.02117	2.09393	0.00805508	0.0479303	0.5433	0.1353	5.95e-05	++	0.0463918	485	0.653838	0.211477	0.00198966	HOMA-IR
chr10:38054930:C:T	10	38054930	C	T	0.0479303	1377	ADD-INT_SNPxenvir	0.466618	0.176099	7.02117	2.09393	0.00805508	0.0479303	0.5433	0.1353	5.95e-05	++	0.0463918	485	0.653838	0.211477	0.00198966	HOMA-IR
chr10:38055486:G:A	10	38055486	G	A	0.0479303	1377	ADD-INT_SNPxenvir	0.466618	0.176099	7.02117	2.09393	0.00805508	0.0479303	0.5433	0.1353	5.95e-05	++	0.0463918	485	0.653838	0.211477	0.00198966	HOMA-IR
chr10:38056897:A:G	10	38056897	A	G	0.0479303	1377	ADD-INT_SNPxenvir	0.466618	0.176099	7.02117	2.09393	0.00805508	0.0479303	0.5433	0.1353	5.95e-05	++	0.0463918	485	0.653838	0.211477	0.00198966	HOMA-IR
chr10:38068519:T:G	10	38068519	T	G	0.0479303	1377	ADD-INT_SNPxenvir	0.466618	0.176099	7.02117	2.09393	0.00805508	0.0479303	0.5433	0.1353	5.95e-05	++	0.0463918	485	0.653838	0.211477	0.00198966	HOMA-IR
chr10:38077324:C:T	10	38077324	C	T	0.0479303	1377	ADD-INT_SNPxenvir	0.466618	0.176099	7.02117	2.09393	0.00805508	0.0479303	0.5433	0.1353	5.95e-05	++	0.0463918	485	0.653838	0.211477	0.00198966	HOMA-IR
chr1:117274369:C:A	1	117274369	C	A	0.650327	1377	ADD-INT_SNPxenvir	-0.194497	0.0777845	6.25228	1.90646	0.0124034	0.349673	-0.2335	0.0582	5.96e-05	--	0.602062	485	-0.283081	0.0876368	0.0012372	HOMA-IR
chr12:8621161:CT:C	12	8621161	CT	C	0.183733	1377	ADD-INT_SNPxenvir	0.297784	0.0947868	9.8698	2.77466	0.00168012	0.183733	0.2916	0.0727	5.99e-05	++	0.16701	485	0.282754	0.113138	0.0124472	HOMA-IR
chr8:134870266:G:A	8	134870266	G	A	0.584967	1377	ADD-INT_SNPxenvir	-0.241324	0.0735696	10.7598	2.9841	0.00103729	0.415033	-0.224	0.0558	5.99e-05	--	0.586598	485	-0.200553	0.0857069	0.0192841	HOMA-IR
chr10:77853103:C:T	10	77853103	C	T	0.287219	1377	ADD-INT_SNPxenvir	0.252008	0.0866621	8.45607	2.4391	0.00363831	0.287219	0.2658	0.0662	6e-05	++	0.292784	485	0.285149	0.102707	0.00549743	HOMA-IR
chr10:77853333:G:T	10	77853333	G	T	0.287219	1377	ADD-INT_SNPxenvir	0.252008	0.0866621	8.45607	2.4391	0.00363831	0.287219	0.2658	0.0662	6e-05	++	0.292784	485	0.285149	0.102707	0.00549743	HOMA-IR
chr10:132995319:T:C	10	132995319	T	C	0.559187	1377	ADD-INT_SNPxenvir	0.294145	0.0717595	16.8021	4.38209	4.15e-05	0.440813	0.2255	0.0562	6.02e-05	++	0.564948	485	0.116557	0.0904418	0.197484	HOMA-IR
chr6:36159184:C:T	6	36159184	C	T	0.0127088	1377	ADD-INT_SNPxenvir	-1.0243	0.399701	6.56723	1.98349	0.0103875	0.0127088	-1.2518	0.312	6.02e-05	--	0.0103093	485	-1.60665	0.499233	0.00128982	HOMA-IR
chr11:102556211:A:G	11	102556211	A	G	0.126725	1377	ADD-INT_SNPxenvir	0.257461	0.114298	5.07397	1.61461	0.0242879	0.126725	0.3431	0.0855	6.03e-05	++	0.138144	485	0.451889	0.128881	0.000454475	HOMA-IR
chr2:217616317:T:A	2	217616317	T	A	0.0123457	1377	ADD-INT_SNPxenvir	-1.12727	0.433337	6.76717	2.03222	0.00928496	0.0123457	-0.9938	0.2478	6.04e-05	--	0.0247423	485	-0.929038	0.301991	0.00209532	HOMA-IR
chr6:30221462:TTTTA:T	6	30221462	TTTTA	T	0.359114	1377	ADD-INT_SNPxenvir	0.205055	0.0785871	6.8083	2.04222	0.00907361	0.359114	0.2427	0.0605	6.04e-05	++	0.353608	485	0.297653	0.0948576	0.00170165	HOMA-IR
chr6:124602822:A:G	6	124602822	A	G	0.14488	1377	ADD-INT_SNPxenvir	-0.373172	0.102618	13.2242	3.55853	0.000276357	0.14488	-0.3201	0.0798	6.05e-05	--	0.141079	482	-0.238874	0.126977	0.0599404	ISIc
chr8:48368550:C:CT	8	48368550	C	CT	0.0352215	1377	ADD-INT_SNPxenvir	0.637765	0.195756	10.6143	2.94995	0.00112215	0.0352215	0.5955	0.1485	6.06e-05	++	0.0414938	482	0.538156	0.227853	0.0181836	ISIc
chr6:30246147:C:T	6	30246147	C	T	0.403776	1377	ADD-INT_SNPxenvir	0.186835	0.0790418	5.58731	1.74253	0.0180913	0.403776	0.2421	0.0604	6.07e-05	++	0.396907	485	0.319648	0.0935669	0.000634892	HOMA-IR
chr6:30247343:C:T	6	30247343	C	T	0.403776	1377	ADD-INT_SNPxenvir	0.186835	0.0790418	5.58731	1.74253	0.0180913	0.403776	0.2421	0.0604	6.07e-05	++	0.396907	485	0.319648	0.0935669	0.000634892	HOMA-IR
chr9:35788242:T:C	9	35788242	T	C	0.322803	1377	ADD-INT_SNPxenvir	-0.225218	0.0803115	7.86411	2.29735	0.00504255	0.322803	-0.2605	0.065	6.07e-05	--	0.318557	485	-0.327091	0.110432	0.00305731	LIRI
chr8:115113168:C:T	8	115113168	C	T	0.0867829	1377	ADD-INT_SNPxenvir	-0.418202	0.128189	10.6432	2.95674	0.00110474	0.0867829	-0.4302	0.1073	6.09e-05	--	0.0778008	482	-0.458353	0.196134	0.019442	ISIc
chr10:77817175:G:A	10	77817175	G	A	0.217865	1377	ADD-INT_SNPxenvir	0.250512	0.097849	6.55455	1.9804	0.0104616	0.217865	0.2951	0.0736	6.11e-05	++	0.219588	485	0.3532	0.111745	0.00157355	HOMA-IR
chr5:167926837:C:T	5	167926837	C	T	0.267611	1377	ADD-INT_SNPxenvir	-0.244298	0.0839573	8.46683	2.44167	0.00361685	0.267611	-0.2748	0.0686	6.12e-05	--	0.268041	485	-0.335974	0.118813	0.00468759	LIRI
chr14:35727988:C:T	14	35727988	C	T	0.0210603	1377	ADD-INT_SNPxenvir	0.599421	0.232595	6.64146	2.0016	0.00996323	0.0210603	0.6946	0.1733	6.12e-05	++	0.0268041	485	0.81338	0.25982	0.00174482	HOMA-IR
chr11:111073692:G:A	11	111073692	G	A	0.0228758	1377	ADD-INT_SNPxenvir	-0.80446	0.252561	10.1455	2.83968	0.00144651	0.0228758	-0.7657	0.1911	6.12e-05	--	0.030083	482	-0.713926	0.292107	0.0145231	ISIc
chr5:98050690:C:G	5	98050690	C	G	0.2687	1377	ADD-INT_SNPxenvir	-0.40887	0.0869224	22.1262	5.59295	2.55e-06	0.2687	-0.2623	0.0654	6.13e-05	--	0.280412	485	-0.0704859	0.0994228	0.478355	HOMA-IR
chr10:132964084:C:T	10	132964084	C	T	0.383442	1377	ADD-INT_SNPxenvir	0.284971	0.0770053	13.695	3.6675	0.00021503	0.383442	0.2438	0.0608	6.14e-05	++	0.396266	482	0.175431	0.0992321	0.0770797	ISIc
chr13:46151421:A:G	13	46151421	A	G	0.0802469	1377	ADD-INT_SNPxenvir	-0.584452	0.146874	15.8347	4.16037	6.91e-05	0.0802469	-0.4716	0.1177	6.14e-05	--	0.085567	485	-0.269226	0.196668	0.17102	LIRI
chr8:134869775:C:G	8	134869775	C	G	0.563544	1377	ADD-INT_SNPxenvir	-0.217389	0.0737317	8.69296	2.49561	0.0031944	0.436456	-0.2261	0.0564	6.14e-05	--	0.568041	485	-0.238383	0.0876385	0.00652665	HOMA-IR
chr11:93070235:A:G	11	93070235	A	G	0.952796	1377	ADD-INT_SNPxenvir	-0.567071	0.179214	10.0122	2.80825	0.00155507	0.047204	-0.6035	0.1506	6.15e-05	--	0.968041	485	-0.690928	0.277869	0.0128997	HOMA-IR
chr16:5199999:G:C	16	5199999	G	C	0.288308	1377	ADD-INT_SNPxenvir	-0.160507	0.0833231	3.7107	1.26709	0.0540642	0.288308	-0.2577	0.0643	6.16e-05	--	0.298969	485	-0.401104	0.101192	7.38e-05	HOMA-IR
chr1:23240170:A:G	1	23240170	A	G	0.343137	1377	ADD-INT_SNPxenvir	0.296104	0.08287	12.7671	3.45252	0.000352761	0.343137	0.2683	0.067	6.16e-05	++	0.349485	485	0.216031	0.113702	0.0574354	LIRI
chr10:37628264:C:T	10	37628264	C	T	0.0497458	1377	ADD-INT_SNPxenvir	0.469495	0.173677	7.30761	2.16328	0.00686626	0.0497458	0.5255	0.1312	6.16e-05	++	0.0505155	485	0.599971	0.200142	0.00272007	HOMA-IR
chr13:111328190:C:T	13	111328190	C	T	0.846405	1377	ADD-INT_SNPxenvir	-0.294646	0.108849	7.32748	2.16808	0.00679078	0.153595	-0.3458	0.0863	6.18e-05	--	0.839175	485	-0.43247	0.1417	0.00227316	LIRI
chr15:68306578:C:T	15	68306578	C	T	0.0751634	1377	ADD-INT_SNPxenvir	-0.574995	0.144035	15.9364	4.18373	6.55e-05	0.0751634	-0.4947	0.1235	6.18e-05	--	0.0824742	485	-0.271809	0.240006	0.25742	LIRI
chr11:93072804:G:A	11	93072804	G	A	0.953159	1377	ADD-INT_SNPxenvir	-0.573771	0.181591	9.98367	2.80152	0.00157936	0.046841	-0.6088	0.152	6.2e-05	--	0.968041	485	-0.690928	0.277869	0.0128997	HOMA-IR
chr15:38457560:T:C	15	38457560	T	C	0.327524	1377	ADD-INT_SNPxenvir	-0.176687	0.0719867	6.02429	1.85046	0.0141104	0.327524	-0.2313	0.0577	6.2e-05	--	0.325726	482	-0.329843	0.0967204	0.000648978	ISIc
chr6:42348754:T:C	6	42348754	T	C	0.130719	1377	ADD-INT_SNPxenvir	0.327423	0.108038	9.18474	2.61254	0.00244039	0.130719	0.3424	0.0855	6.21e-05	++	0.125519	482	0.367578	0.139873	0.00859014	ISIc
chr6:42350975:A:T	6	42350975	A	T	0.130719	1377	ADD-INT_SNPxenvir	0.327423	0.108038	9.18474	2.61254	0.00244039	0.130719	0.3424	0.0855	6.21e-05	++	0.125519	482	0.367578	0.139873	0.00859014	ISIc
chr19:5538172:G:A	19	5538172	G	A	0.213871	1377	ADD-INT_SNPxenvir	-0.215703	0.0878481	6.02903	1.85163	0.0140725	0.213871	-0.2746	0.0686	6.21e-05	--	0.220954	482	-0.36625	0.109649	0.000837163	ISIc
chr10:38059677:G:A	10	38059677	G	A	0.0442992	1377	ADD-INT_SNPxenvir	0.494361	0.186374	7.03588	2.09749	0.00798932	0.0442992	0.5622	0.1404	6.21e-05	++	0.043299	485	0.651097	0.213423	0.00228281	HOMA-IR
chr10:69519611:A:G	10	69519611	A	G	0.613653	1377	ADD-INT_SNPxenvir	-0.226704	0.0778713	8.47544	2.44373	0.00359973	0.386347	-0.2535	0.0633	6.22e-05	--	0.62268	485	-0.305682	0.108703	0.00492198	LIRI
chr6:29268945:G:A	6	29268945	G	A	0.387073	1377	ADD-INT_SNPxenvir	0.280447	0.0730226	14.7498	3.91094	0.000122761	0.387073	0.2277	0.0569	6.23e-05	++	0.369072	485	0.146395	0.0906424	0.106292	HOMA-IR
chr6:29271373:C:T	6	29271373	C	T	0.387073	1377	ADD-INT_SNPxenvir	0.280447	0.0730226	14.7498	3.91094	0.000122761	0.387073	0.2277	0.0569	6.23e-05	++	0.369072	485	0.146395	0.0906424	0.106292	HOMA-IR
chr6:29276449:A:G	6	29276449	A	G	0.387073	1377	ADD-INT_SNPxenvir	0.280447	0.0730226	14.7498	3.91094	0.000122761	0.387073	0.2277	0.0569	6.23e-05	++	0.369072	485	0.146395	0.0906424	0.106292	HOMA-IR
chr19:5543133:G:A	19	5543133	G	A	0.193537	1377	ADD-INT_SNPxenvir	-0.236048	0.0914597	6.66103	2.00637	0.0098544	0.193537	-0.285	0.0712	6.23e-05	--	0.20332	482	-0.360354	0.113398	0.00148402	ISIc
chr6:30238214:T:C	6	30238214	T	C	0.346042	1377	ADD-INT_SNPxenvir	0.195541	0.0790464	6.11941	1.87385	0.0133706	0.346042	0.2438	0.0609	6.27e-05	++	0.348454	485	0.314337	0.0955659	0.00100468	HOMA-IR
chr6:29025279:T:G	6	29025279	T	G	0.400871	1377	ADD-INT_SNPxenvir	0.324078	0.0731583	19.6233	5.02542	9.43e-06	0.400871	0.2306	0.0576	6.29e-05	++	0.419087	482	0.0778014	0.0935534	0.40562	ISIc
chr6:29027942:T:C	6	29027942	T	C	0.400871	1377	ADD-INT_SNPxenvir	0.324078	0.0731583	19.6233	5.02542	9.43e-06	0.400871	0.2306	0.0576	6.29e-05	++	0.419087	482	0.0778014	0.0935534	0.40562	ISIc
chr6:29028861:G:C	6	29028861	G	C	0.400871	1377	ADD-INT_SNPxenvir	0.324078	0.0731583	19.6233	5.02542	9.43e-06	0.400871	0.2306	0.0576	6.29e-05	++	0.419087	482	0.0778014	0.0935534	0.40562	ISIc
chr6:29030875:T:C	6	29030875	T	C	0.400871	1377	ADD-INT_SNPxenvir	0.324078	0.0731583	19.6233	5.02542	9.43e-06	0.400871	0.2306	0.0576	6.29e-05	++	0.419087	482	0.0778014	0.0935534	0.40562	ISIc
chr6:29032777:A:G	6	29032777	A	G	0.400871	1377	ADD-INT_SNPxenvir	0.324078	0.0731583	19.6233	5.02542	9.43e-06	0.400871	0.2306	0.0576	6.29e-05	++	0.419087	482	0.0778014	0.0935534	0.40562	ISIc
chr6:29033048:T:G	6	29033048	T	G	0.400871	1377	ADD-INT_SNPxenvir	0.324078	0.0731583	19.6233	5.02542	9.43e-06	0.400871	0.2306	0.0576	6.29e-05	++	0.419087	482	0.0778014	0.0935534	0.40562	ISIc
chr6:29033661:T:C	6	29033661	T	C	0.400871	1377	ADD-INT_SNPxenvir	0.324078	0.0731583	19.6233	5.02542	9.43e-06	0.400871	0.2306	0.0576	6.29e-05	++	0.419087	482	0.0778014	0.0935534	0.40562	ISIc
chr6:29034285:A:G	6	29034285	A	G	0.400871	1377	ADD-INT_SNPxenvir	0.324078	0.0731583	19.6233	5.02542	9.43e-06	0.400871	0.2306	0.0576	6.29e-05	++	0.419087	482	0.0778014	0.0935534	0.40562	ISIc
chr6:29036536:T:C	6	29036536	T	C	0.400871	1377	ADD-INT_SNPxenvir	0.324078	0.0731583	19.6233	5.02542	9.43e-06	0.400871	0.2306	0.0576	6.29e-05	++	0.419087	482	0.0778014	0.0935534	0.40562	ISIc
chr6:30220381:G:T	6	30220381	G	T	0.359114	1377	ADD-INT_SNPxenvir	0.205055	0.0785871	6.8083	2.04222	0.00907361	0.359114	0.242	0.0605	6.29e-05	++	0.353608	485	0.295523	0.0946595	0.00179655	HOMA-IR
chr6:30222657:T:C	6	30222657	T	C	0.359114	1377	ADD-INT_SNPxenvir	0.205055	0.0785871	6.8083	2.04222	0.00907361	0.359114	0.242	0.0605	6.29e-05	++	0.353608	485	0.295523	0.0946595	0.00179655	HOMA-IR
chr6:30222863:C:T	6	30222863	C	T	0.359114	1377	ADD-INT_SNPxenvir	0.205055	0.0785871	6.8083	2.04222	0.00907361	0.359114	0.242	0.0605	6.29e-05	++	0.353608	485	0.295523	0.0946595	0.00179655	HOMA-IR
chr6:30223678:T:A	6	30223678	T	A	0.359114	1377	ADD-INT_SNPxenvir	0.205055	0.0785871	6.8083	2.04222	0.00907361	0.359114	0.242	0.0605	6.29e-05	++	0.353608	485	0.295523	0.0946595	0.00179655	HOMA-IR
chr6:30223810:A:G	6	30223810	A	G	0.359114	1377	ADD-INT_SNPxenvir	0.205055	0.0785871	6.8083	2.04222	0.00907361	0.359114	0.242	0.0605	6.29e-05	++	0.353608	485	0.295523	0.0946595	0.00179655	HOMA-IR
chr6:30225026:C:A	6	30225026	C	A	0.359114	1377	ADD-INT_SNPxenvir	0.205055	0.0785871	6.8083	2.04222	0.00907361	0.359114	0.242	0.0605	6.29e-05	++	0.353608	485	0.295523	0.0946595	0.00179655	HOMA-IR
chr6:30225736:A:G	6	30225736	A	G	0.359114	1377	ADD-INT_SNPxenvir	0.205055	0.0785871	6.8083	2.04222	0.00907361	0.359114	0.242	0.0605	6.29e-05	++	0.353608	485	0.295523	0.0946595	0.00179655	HOMA-IR
chr6:30226326:A:C	6	30226326	A	C	0.359114	1377	ADD-INT_SNPxenvir	0.205055	0.0785871	6.8083	2.04222	0.00907361	0.359114	0.242	0.0605	6.29e-05	++	0.353608	485	0.295523	0.0946595	0.00179655	HOMA-IR
chr6:30227232:A:G	6	30227232	A	G	0.359114	1377	ADD-INT_SNPxenvir	0.205055	0.0785871	6.8083	2.04222	0.00907361	0.359114	0.242	0.0605	6.29e-05	++	0.353608	485	0.295523	0.0946595	0.00179655	HOMA-IR
chr6:30228536:C:T	6	30228536	C	T	0.359114	1377	ADD-INT_SNPxenvir	0.205055	0.0785871	6.8083	2.04222	0.00907361	0.359114	0.242	0.0605	6.29e-05	++	0.353608	485	0.295523	0.0946595	0.00179655	HOMA-IR
chr6:30228901:A:G	6	30228901	A	G	0.359114	1377	ADD-INT_SNPxenvir	0.205055	0.0785871	6.8083	2.04222	0.00907361	0.359114	0.242	0.0605	6.29e-05	++	0.353608	485	0.295523	0.0946595	0.00179655	HOMA-IR
chr6:30229078:T:C	6	30229078	T	C	0.359114	1377	ADD-INT_SNPxenvir	0.205055	0.0785871	6.8083	2.04222	0.00907361	0.359114	0.242	0.0605	6.29e-05	++	0.353608	485	0.295523	0.0946595	0.00179655	HOMA-IR
chr6:30229511:G:C	6	30229511	G	C	0.359114	1377	ADD-INT_SNPxenvir	0.205055	0.0785871	6.8083	2.04222	0.00907361	0.359114	0.242	0.0605	6.29e-05	++	0.353608	485	0.295523	0.0946595	0.00179655	HOMA-IR
chr6:30231290:G:A	6	30231290	G	A	0.359114	1377	ADD-INT_SNPxenvir	0.205055	0.0785871	6.8083	2.04222	0.00907361	0.359114	0.242	0.0605	6.29e-05	++	0.353608	485	0.295523	0.0946595	0.00179655	HOMA-IR
chr6:30231735:G:A	6	30231735	G	A	0.359114	1377	ADD-INT_SNPxenvir	0.205055	0.0785871	6.8083	2.04222	0.00907361	0.359114	0.242	0.0605	6.29e-05	++	0.353608	485	0.295523	0.0946595	0.00179655	HOMA-IR
chr6:30232895:T:A	6	30232895	T	A	0.359114	1377	ADD-INT_SNPxenvir	0.205055	0.0785871	6.8083	2.04222	0.00907361	0.359114	0.242	0.0605	6.29e-05	++	0.353608	485	0.295523	0.0946595	0.00179655	HOMA-IR
chr6:30234275:C:T	6	30234275	C	T	0.359114	1377	ADD-INT_SNPxenvir	0.205055	0.0785871	6.8083	2.04222	0.00907361	0.359114	0.242	0.0605	6.29e-05	++	0.353608	485	0.295523	0.0946595	0.00179655	HOMA-IR
chr9:69463677:T:C	9	69463677	T	C	0.556282	1377	ADD-INT_SNPxenvir	-0.361813	0.0746684	23.4798	5.89884	1.26e-06	0.443718	-0.2266	0.0566	6.29e-05	--	0.543299	485	-0.0434988	0.0869039	0.616696	HOMA-IR
chr10:71127445:C:A	10	71127445	C	A	0.104938	1377	ADD-INT_SNPxenvir	-0.301775	0.125771	5.75713	1.78458	0.0164218	0.104938	-0.4084	0.1021	6.3e-05	--	0.11134	485	-0.614129	0.17469	0.000438854	LIRI
chr16:12926559:G:A	16	12926559	G	A	0.156137	1377	ADD-INT_SNPxenvir	-0.374733	0.104762	12.7948	3.45894	0.000347584	0.156137	-0.3473	0.0868	6.3e-05	--	0.168041	485	-0.287246	0.155021	0.0638896	LIRI
chr12:113795726:G:A	12	113795726	G	A	0.454975	1377	ADD-INT_SNPxenvir	-0.299472	0.0738137	16.4603	4.30382	4.97e-05	0.454975	-0.2442	0.061	6.31e-05	--	0.462887	485	-0.12471	0.108509	0.250432	LIRI
chr2:11410213:T:A	2	11410213	T	A	0.621278	1377	ADD-INT_SNPxenvir	-0.31084	0.0821681	14.3109	3.80976	0.000154967	0.378722	-0.2552	0.0638	6.31e-05	--	0.617526	485	-0.17081	0.101192	0.0914134	HOMA-IR
chr8:48332158:C:T	8	48332158	C	T	0.0341322	1377	ADD-INT_SNPxenvir	0.637566	0.196441	10.5338	2.93103	0.00117211	0.0341322	0.5952	0.1488	6.32e-05	++	0.0414938	482	0.538156	0.227853	0.0181836	ISIc
chr8:48340007:C:T	8	48340007	C	T	0.0341322	1377	ADD-INT_SNPxenvir	0.637566	0.196441	10.5338	2.93103	0.00117211	0.0341322	0.5952	0.1488	6.32e-05	++	0.0414938	482	0.538156	0.227853	0.0181836	ISIc
chr2:217616456:A:G	2	217616456	A	G	0.0127088	1377	ADD-INT_SNPxenvir	-1.11677	0.432569	6.66523	2.00739	0.00983128	0.0127088	-0.9906	0.2476	6.33e-05	--	0.0247423	485	-0.929038	0.301991	0.00209532	HOMA-IR
chr2:217616563:C:A	2	217616563	C	A	0.0127088	1377	ADD-INT_SNPxenvir	-1.11677	0.432569	6.66523	2.00739	0.00983128	0.0127088	-0.9906	0.2476	6.33e-05	--	0.0247423	485	-0.929038	0.301991	0.00209532	HOMA-IR
chr2:217616829:C:T	2	217616829	C	T	0.0127088	1377	ADD-INT_SNPxenvir	-1.11677	0.432569	6.66523	2.00739	0.00983128	0.0127088	-0.9906	0.2476	6.33e-05	--	0.0247423	485	-0.929038	0.301991	0.00209532	HOMA-IR
chr2:217616910:A:G	2	217616910	A	G	0.0127088	1377	ADD-INT_SNPxenvir	-1.11677	0.432569	6.66523	2.00739	0.00983128	0.0127088	-0.9906	0.2476	6.33e-05	--	0.0247423	485	-0.929038	0.301991	0.00209532	HOMA-IR
chr2:217617313:G:A	2	217617313	G	A	0.0127088	1377	ADD-INT_SNPxenvir	-1.11677	0.432569	6.66523	2.00739	0.00983128	0.0127088	-0.9906	0.2476	6.33e-05	--	0.0247423	485	-0.929038	0.301991	0.00209532	HOMA-IR
chr2:29982411:G:A	2	29982411	G	A	0.592229	1377	ADD-INT_SNPxenvir	-0.317948	0.0781364	16.5579	4.32617	4.72e-05	0.407771	-0.2586	0.0646	6.33e-05	--	0.559794	485	-0.129815	0.115086	0.259327	LIRI
chr11:105884990:TAG:T	11	105884990	TAG	T	0.212418	1377	ADD-INT_SNPxenvir	0.294156	0.0888927	10.9502	3.02875	0.000935944	0.212418	0.2767	0.0692	6.34e-05	++	0.209278	485	0.24983	0.110119	0.0232852	HOMA-IR
chr18:30754009:C:T	18	30754009	C	T	0.0751634	1377	ADD-INT_SNPxenvir	0.361146	0.153335	5.54728	1.73261	0.0185093	0.0751634	0.4897	0.1224	6.34e-05	++	0.0474227	485	0.715712	0.203335	0.000431768	HOMA-IR
chr6:107833740:A:T	6	107833740	A	T	0.0177923	1377	ADD-INT_SNPxenvir	-1.16342	0.308354	14.2355	3.79236	0.000161302	0.0177923	-1.0138	0.2535	6.36e-05	--	0.0195876	485	-0.701842	0.445312	0.11501	LIRI
chr6:107835222:G:A	6	107835222	G	A	0.0177923	1377	ADD-INT_SNPxenvir	-1.16342	0.308354	14.2355	3.79236	0.000161302	0.0177923	-1.0138	0.2535	6.36e-05	--	0.0195876	485	-0.701842	0.445312	0.11501	LIRI
chr6:107835694:G:A	6	107835694	G	A	0.0177923	1377	ADD-INT_SNPxenvir	-1.16342	0.308354	14.2355	3.79236	0.000161302	0.0177923	-1.0138	0.2535	6.36e-05	--	0.0195876	485	-0.701842	0.445312	0.11501	LIRI
chr10:37865022:C:T	10	37865022	C	T	0.0482934	1377	ADD-INT_SNPxenvir	0.475894	0.174132	7.469	2.20225	0.00627697	0.0482934	0.5322	0.1331	6.36e-05	++	0.0474227	485	0.6113	0.206381	0.00305661	HOMA-IR
chr10:37889424:A:G	10	37889424	A	G	0.0482934	1377	ADD-INT_SNPxenvir	0.475894	0.174132	7.469	2.20225	0.00627697	0.0482934	0.5322	0.1331	6.36e-05	++	0.0474227	485	0.6113	0.206381	0.00305661	HOMA-IR
chr10:37891285:C:T	10	37891285	C	T	0.0482934	1377	ADD-INT_SNPxenvir	0.475894	0.174132	7.469	2.20225	0.00627697	0.0482934	0.5322	0.1331	6.36e-05	++	0.0474227	485	0.6113	0.206381	0.00305661	HOMA-IR
chr10:37891601:G:A	10	37891601	G	A	0.0482934	1377	ADD-INT_SNPxenvir	0.475894	0.174132	7.469	2.20225	0.00627697	0.0482934	0.5322	0.1331	6.36e-05	++	0.0474227	485	0.6113	0.206381	0.00305661	HOMA-IR
chr10:37891764:A:C	10	37891764	A	C	0.0482934	1377	ADD-INT_SNPxenvir	0.475894	0.174132	7.469	2.20225	0.00627697	0.0482934	0.5322	0.1331	6.36e-05	++	0.0474227	485	0.6113	0.206381	0.00305661	HOMA-IR
chr10:37921160:C:CA	10	37921160	C	CA	0.0482934	1377	ADD-INT_SNPxenvir	0.475894	0.174132	7.469	2.20225	0.00627697	0.0482934	0.5322	0.1331	6.36e-05	++	0.0474227	485	0.6113	0.206381	0.00305661	HOMA-IR
chr10:37922476:T:A	10	37922476	T	A	0.0482934	1377	ADD-INT_SNPxenvir	0.475894	0.174132	7.469	2.20225	0.00627697	0.0482934	0.5322	0.1331	6.36e-05	++	0.0474227	485	0.6113	0.206381	0.00305661	HOMA-IR
chr10:37922980:G:A	10	37922980	G	A	0.0482934	1377	ADD-INT_SNPxenvir	0.475894	0.174132	7.469	2.20225	0.00627697	0.0482934	0.5322	0.1331	6.36e-05	++	0.0474227	485	0.6113	0.206381	0.00305661	HOMA-IR
chr10:37923630:G:C	10	37923630	G	C	0.0482934	1377	ADD-INT_SNPxenvir	0.475894	0.174132	7.469	2.20225	0.00627697	0.0482934	0.5322	0.1331	6.36e-05	++	0.0474227	485	0.6113	0.206381	0.00305661	HOMA-IR
chr10:37924722:G:T	10	37924722	G	T	0.0482934	1377	ADD-INT_SNPxenvir	0.475894	0.174132	7.469	2.20225	0.00627697	0.0482934	0.5322	0.1331	6.36e-05	++	0.0474227	485	0.6113	0.206381	0.00305661	HOMA-IR
chr10:37926183:G:A	10	37926183	G	A	0.0482934	1377	ADD-INT_SNPxenvir	0.475894	0.174132	7.469	2.20225	0.00627697	0.0482934	0.5322	0.1331	6.36e-05	++	0.0474227	485	0.6113	0.206381	0.00305661	HOMA-IR
chr10:37926858:C:T	10	37926858	C	T	0.0482934	1377	ADD-INT_SNPxenvir	0.475894	0.174132	7.469	2.20225	0.00627697	0.0482934	0.5322	0.1331	6.36e-05	++	0.0474227	485	0.6113	0.206381	0.00305661	HOMA-IR
chr10:37927175:T:C	10	37927175	T	C	0.0482934	1377	ADD-INT_SNPxenvir	0.475894	0.174132	7.469	2.20225	0.00627697	0.0482934	0.5322	0.1331	6.36e-05	++	0.0474227	485	0.6113	0.206381	0.00305661	HOMA-IR
chr10:37933764:C:G	10	37933764	C	G	0.0482934	1377	ADD-INT_SNPxenvir	0.475894	0.174132	7.469	2.20225	0.00627697	0.0482934	0.5322	0.1331	6.36e-05	++	0.0474227	485	0.6113	0.206381	0.00305661	HOMA-IR
chr10:37937106:T:G	10	37937106	T	G	0.0482934	1377	ADD-INT_SNPxenvir	0.475894	0.174132	7.469	2.20225	0.00627697	0.0482934	0.5322	0.1331	6.36e-05	++	0.0474227	485	0.6113	0.206381	0.00305661	HOMA-IR
chr10:37940550:G:A	10	37940550	G	A	0.0482934	1377	ADD-INT_SNPxenvir	0.475894	0.174132	7.469	2.20225	0.00627697	0.0482934	0.5322	0.1331	6.36e-05	++	0.0474227	485	0.6113	0.206381	0.00305661	HOMA-IR
chr10:37950331:T:C	10	37950331	T	C	0.0482934	1377	ADD-INT_SNPxenvir	0.475894	0.174132	7.469	2.20225	0.00627697	0.0482934	0.5322	0.1331	6.36e-05	++	0.0474227	485	0.6113	0.206381	0.00305661	HOMA-IR
chr10:37951071:T:C	10	37951071	T	C	0.0482934	1377	ADD-INT_SNPxenvir	0.475894	0.174132	7.469	2.20225	0.00627697	0.0482934	0.5322	0.1331	6.36e-05	++	0.0474227	485	0.6113	0.206381	0.00305661	HOMA-IR
chr10:37960561:T:C	10	37960561	T	C	0.0482934	1377	ADD-INT_SNPxenvir	0.475894	0.174132	7.469	2.20225	0.00627697	0.0482934	0.5322	0.1331	6.36e-05	++	0.0474227	485	0.6113	0.206381	0.00305661	HOMA-IR
chr10:37961828:G:A	10	37961828	G	A	0.0482934	1377	ADD-INT_SNPxenvir	0.475894	0.174132	7.469	2.20225	0.00627697	0.0482934	0.5322	0.1331	6.36e-05	++	0.0474227	485	0.6113	0.206381	0.00305661	HOMA-IR
chr10:37962969:G:C	10	37962969	G	C	0.0482934	1377	ADD-INT_SNPxenvir	0.475894	0.174132	7.469	2.20225	0.00627697	0.0482934	0.5322	0.1331	6.36e-05	++	0.0474227	485	0.6113	0.206381	0.00305661	HOMA-IR
chr10:37963083:G:A	10	37963083	G	A	0.0482934	1377	ADD-INT_SNPxenvir	0.475894	0.174132	7.469	2.20225	0.00627697	0.0482934	0.5322	0.1331	6.36e-05	++	0.0474227	485	0.6113	0.206381	0.00305661	HOMA-IR
chr10:37963847:C:T	10	37963847	C	T	0.0482934	1377	ADD-INT_SNPxenvir	0.475894	0.174132	7.469	2.20225	0.00627697	0.0482934	0.5322	0.1331	6.36e-05	++	0.0474227	485	0.6113	0.206381	0.00305661	HOMA-IR
chr10:37975426:A:G	10	37975426	A	G	0.0482934	1377	ADD-INT_SNPxenvir	0.475894	0.174132	7.469	2.20225	0.00627697	0.0482934	0.5322	0.1331	6.36e-05	++	0.0474227	485	0.6113	0.206381	0.00305661	HOMA-IR
chr10:37975515:T:C	10	37975515	T	C	0.0482934	1377	ADD-INT_SNPxenvir	0.475894	0.174132	7.469	2.20225	0.00627697	0.0482934	0.5322	0.1331	6.36e-05	++	0.0474227	485	0.6113	0.206381	0.00305661	HOMA-IR
chr10:37976530:C:G	10	37976530	C	G	0.0482934	1377	ADD-INT_SNPxenvir	0.475894	0.174132	7.469	2.20225	0.00627697	0.0482934	0.5322	0.1331	6.36e-05	++	0.0474227	485	0.6113	0.206381	0.00305661	HOMA-IR
chr10:37981465:G:A	10	37981465	G	A	0.0482934	1377	ADD-INT_SNPxenvir	0.475894	0.174132	7.469	2.20225	0.00627697	0.0482934	0.5322	0.1331	6.36e-05	++	0.0474227	485	0.6113	0.206381	0.00305661	HOMA-IR
chr10:37986250:T:C	10	37986250	T	C	0.0482934	1377	ADD-INT_SNPxenvir	0.475894	0.174132	7.469	2.20225	0.00627697	0.0482934	0.5322	0.1331	6.36e-05	++	0.0474227	485	0.6113	0.206381	0.00305661	HOMA-IR
chr10:37986711:G:A	10	37986711	G	A	0.0482934	1377	ADD-INT_SNPxenvir	0.475894	0.174132	7.469	2.20225	0.00627697	0.0482934	0.5322	0.1331	6.36e-05	++	0.0474227	485	0.6113	0.206381	0.00305661	HOMA-IR
chr10:37987481:T:C	10	37987481	T	C	0.0482934	1377	ADD-INT_SNPxenvir	0.475894	0.174132	7.469	2.20225	0.00627697	0.0482934	0.5322	0.1331	6.36e-05	++	0.0474227	485	0.6113	0.206381	0.00305661	HOMA-IR
chr10:37990130:C:T	10	37990130	C	T	0.0482934	1377	ADD-INT_SNPxenvir	0.475894	0.174132	7.469	2.20225	0.00627697	0.0482934	0.5322	0.1331	6.36e-05	++	0.0474227	485	0.6113	0.206381	0.00305661	HOMA-IR
chr10:37992988:C:A	10	37992988	C	A	0.0482934	1377	ADD-INT_SNPxenvir	0.475894	0.174132	7.469	2.20225	0.00627697	0.0482934	0.5322	0.1331	6.36e-05	++	0.0474227	485	0.6113	0.206381	0.00305661	HOMA-IR
chr10:37995634:C:T	10	37995634	C	T	0.0482934	1377	ADD-INT_SNPxenvir	0.475894	0.174132	7.469	2.20225	0.00627697	0.0482934	0.5322	0.1331	6.36e-05	++	0.0474227	485	0.6113	0.206381	0.00305661	HOMA-IR
chr10:38001631:A:C	10	38001631	A	C	0.0482934	1377	ADD-INT_SNPxenvir	0.475894	0.174132	7.469	2.20225	0.00627697	0.0482934	0.5322	0.1331	6.36e-05	++	0.0474227	485	0.6113	0.206381	0.00305661	HOMA-IR
chr10:38002817:A:G	10	38002817	A	G	0.0482934	1377	ADD-INT_SNPxenvir	0.475894	0.174132	7.469	2.20225	0.00627697	0.0482934	0.5322	0.1331	6.36e-05	++	0.0474227	485	0.6113	0.206381	0.00305661	HOMA-IR
chr10:38006420:A:T	10	38006420	A	T	0.0482934	1377	ADD-INT_SNPxenvir	0.475894	0.174132	7.469	2.20225	0.00627697	0.0482934	0.5322	0.1331	6.36e-05	++	0.0474227	485	0.6113	0.206381	0.00305661	HOMA-IR
chr10:38011644:T:G	10	38011644	T	G	0.0482934	1377	ADD-INT_SNPxenvir	0.475894	0.174132	7.469	2.20225	0.00627697	0.0482934	0.5322	0.1331	6.36e-05	++	0.0474227	485	0.6113	0.206381	0.00305661	HOMA-IR
chr10:38012850:G:C	10	38012850	G	C	0.0482934	1377	ADD-INT_SNPxenvir	0.475894	0.174132	7.469	2.20225	0.00627697	0.0482934	0.5322	0.1331	6.36e-05	++	0.0474227	485	0.6113	0.206381	0.00305661	HOMA-IR
chr10:38013032:T:G	10	38013032	T	G	0.0482934	1377	ADD-INT_SNPxenvir	0.475894	0.174132	7.469	2.20225	0.00627697	0.0482934	0.5322	0.1331	6.36e-05	++	0.0474227	485	0.6113	0.206381	0.00305661	HOMA-IR
chr10:38013589:G:C	10	38013589	G	C	0.0482934	1377	ADD-INT_SNPxenvir	0.475894	0.174132	7.469	2.20225	0.00627697	0.0482934	0.5322	0.1331	6.36e-05	++	0.0474227	485	0.6113	0.206381	0.00305661	HOMA-IR
chr10:38014675:G:T	10	38014675	G	T	0.0482934	1377	ADD-INT_SNPxenvir	0.475894	0.174132	7.469	2.20225	0.00627697	0.0482934	0.5322	0.1331	6.36e-05	++	0.0474227	485	0.6113	0.206381	0.00305661	HOMA-IR
chr8:134730308:C:T	8	134730308	C	T	0.418664	1377	ADD-INT_SNPxenvir	0.224754	0.0741243	9.19373	2.61467	0.00242845	0.418664	0.2462	0.0616	6.37e-05	++	0.41134	485	0.293926	0.110564	0.00785055	LIRI
chr10:37875344:T:C	10	37875344	T	C	0.442266	1377	ADD-INT_SNPxenvir	0.164049	0.07602	4.65686	1.50962	0.03093	0.442266	0.2342	0.0586	6.37e-05	++	0.458763	485	0.33682	0.0919037	0.000247412	HOMA-IR
chr10:37881378:C:T	10	37881378	C	T	0.442266	1377	ADD-INT_SNPxenvir	0.164049	0.07602	4.65686	1.50962	0.03093	0.442266	0.2342	0.0586	6.37e-05	++	0.458763	485	0.33682	0.0919037	0.000247412	HOMA-IR
chr10:37902534:G:A	10	37902534	G	A	0.442266	1377	ADD-INT_SNPxenvir	0.164049	0.07602	4.65686	1.50962	0.03093	0.442266	0.2342	0.0586	6.37e-05	++	0.458763	485	0.33682	0.0919037	0.000247412	HOMA-IR
chr5:155864557:GA:G	5	155864557	GA	G	0.0232389	1377	ADD-INT_SNPxenvir	-0.680708	0.284195	5.73708	1.77962	0.0166104	0.0232389	-0.8767	0.2193	6.38e-05	--	0.0154639	485	-1.16497	0.344664	0.000724803	HOMA-IR
chr6:30222084:T:C	6	30222084	T	C	0.357662	1377	ADD-INT_SNPxenvir	0.203885	0.0786449	6.72093	2.02096	0.00952884	0.357662	0.2419	0.0605	6.4e-05	++	0.350515	485	0.297179	0.0947673	0.00171341	HOMA-IR
chr21:28595418:A:G	21	28595418	A	G	0.418664	1377	ADD-INT_SNPxenvir	-0.239255	0.0684542	12.2158	3.32435	0.00047386	0.418664	-0.2259	0.0565	6.4e-05	--	0.373444	482	-0.197374	0.10016	0.0487731	ISIc
chr8:127087210:G:C	8	127087210	G	C	0.406318	1377	ADD-INT_SNPxenvir	0.258705	0.0706721	13.4003	3.59931	0.000251588	0.406318	0.2401	0.0601	6.41e-05	++	0.372165	485	0.191784	0.114081	0.0927385	LIRI
chr18:45160794:A:G	18	45160794	A	G	0.218228	1377	ADD-INT_SNPxenvir	0.30624	0.0839116	13.3192	3.58054	0.0002627	0.218228	0.2726	0.0682	6.44e-05	++	0.211618	482	0.206989	0.117111	0.0771507	ISIc
chr6:30228579:G:GT	6	30228579	G	GT	0.358751	1377	ADD-INT_SNPxenvir	0.204412	0.0785778	6.76727	2.03224	0.00928453	0.358751	0.2416	0.0605	6.45e-05	++	0.353608	485	0.295523	0.0946595	0.00179655	HOMA-IR
chr21:36289107:G:A	21	36289107	G	A	0.111474	1377	ADD-INT_SNPxenvir	-0.4118	0.118598	12.0565	3.28724	0.000516131	0.111474	-0.3941	0.0986	6.46e-05	--	0.121649	485	-0.354363	0.177664	0.0460903	LIRI
chr21:36290381:C:T	21	36290381	C	T	0.111474	1377	ADD-INT_SNPxenvir	-0.4118	0.118598	12.0565	3.28724	0.000516131	0.111474	-0.3941	0.0986	6.46e-05	--	0.121649	485	-0.354363	0.177664	0.0460903	LIRI
chr21:36291819:G:T	21	36291819	G	T	0.111474	1377	ADD-INT_SNPxenvir	-0.4118	0.118598	12.0565	3.28724	0.000516131	0.111474	-0.3941	0.0986	6.46e-05	--	0.121649	485	-0.354363	0.177664	0.0460903	LIRI
chr21:36294741:A:T	21	36294741	A	T	0.111474	1377	ADD-INT_SNPxenvir	-0.4118	0.118598	12.0565	3.28724	0.000516131	0.111474	-0.3941	0.0986	6.46e-05	--	0.121649	485	-0.354363	0.177664	0.0460903	LIRI
chr21:36295227:G:A	21	36295227	G	A	0.111474	1377	ADD-INT_SNPxenvir	-0.4118	0.118598	12.0565	3.28724	0.000516131	0.111474	-0.3941	0.0986	6.46e-05	--	0.121649	485	-0.354363	0.177664	0.0460903	LIRI
chr10:69519186:A:G	10	69519186	A	G	0.614016	1377	ADD-INT_SNPxenvir	-0.225796	0.0778606	8.41005	2.42811	0.00373156	0.385984	-0.2529	0.0633	6.47e-05	--	0.62268	485	-0.305682	0.108703	0.00492198	LIRI
chr14:53887366:G:T	14	53887366	G	T	0.143428	1377	ADD-INT_SNPxenvir	0.315181	0.110819	8.08901	2.3513	0.00445349	0.143428	0.3338	0.0835	6.47e-05	++	0.168041	485	0.358199	0.127155	0.00484697	HOMA-IR
chr11:28108561:T:A	11	28108561	T	A	0.0225127	1377	ADD-INT_SNPxenvir	1.01559	0.256581	15.6671	4.12189	7.55e-05	0.0225127	0.8103	0.2028	6.48e-05	++	0.0268041	485	0.468053	0.331249	0.157657	LIRI
chr2:139760693:C:T	2	139760693	C	T	0.102397	1377	ADD-INT_SNPxenvir	-0.306047	0.121636	6.33074	1.92569	0.0118662	0.102397	-0.3576	0.0895	6.5e-05	--	0.115464	485	-0.418426	0.132239	0.00155532	HOMA-IR
chr19:5544074:G:A	19	5544074	G	A	0.196442	1377	ADD-INT_SNPxenvir	0.190047	0.0959018	3.92708	1.32317	0.0475149	0.196442	0.2854	0.0715	6.5e-05	++	0.203093	485	0.404585	0.10718	0.000160122	HOMA-IR
chr6:74752139:A:G	6	74752139	A	G	0.136529	1377	ADD-INT_SNPxenvir	0.217192	0.106955	4.12372	1.3738	0.0422863	0.136529	0.3257	0.0815	6.5e-05	++	0.150415	482	0.476337	0.126029	0.000157101	ISIc
chr2:202775116:T:C	2	202775116	T	C	0.816993	1377	ADD-INT_SNPxenvir	0.286456	0.0934366	9.39898	2.66333	0.00217105	0.183007	0.3013	0.0754	6.51e-05	++	0.827801	482	0.329099	0.127892	0.0100747	ISIc
chr2:202775990:T:C	2	202775990	T	C	0.816993	1377	ADD-INT_SNPxenvir	0.286456	0.0934366	9.39898	2.66333	0.00217105	0.183007	0.3013	0.0754	6.51e-05	++	0.827801	482	0.329099	0.127892	0.0100747	ISIc
chr2:2772862:T:C	2	2772862	T	C	0.0482934	1377	ADD-INT_SNPxenvir	0.747198	0.183404	16.5979	4.33534	4.62e-05	0.0482934	0.5485	0.1374	6.52e-05	++	0.0463918	485	0.294717	0.207306	0.155127	HOMA-IR
chr9:81415196:G:GA	9	81415196	G	GA	0.15069	1377	ADD-INT_SNPxenvir	-0.43762	0.108711	16.2049	4.24529	5.68e-05	0.15069	-0.3601	0.0902	6.52e-05	--	0.135052	485	-0.189015	0.161476	0.241781	LIRI
chr11:58052457:G:A	11	58052457	G	A	0.0595497	1377	ADD-INT_SNPxenvir	0.477872	0.16761	8.1288	2.36084	0.00435672	0.0595497	0.5349	0.134	6.53e-05	++	0.0414938	482	0.635815	0.222927	0.0043429	ISIc
chr9:28397798:C:G	9	28397798	C	G	0.182643	1377	ADD-INT_SNPxenvir	-0.351214	0.093834	14.0095	3.74019	0.00018189	0.182643	-0.2888	0.0723	6.53e-05	--	0.178351	485	-0.19742	0.113552	0.0821089	HOMA-IR
chr10:79341852:G:C	10	79341852	G	C	0.582426	1377	ADD-INT_SNPxenvir	-0.216857	0.101425	4.57145	1.488	0.0325087	0.417574	-0.3091	0.0774	6.55e-05	--	0.562887	485	-0.437864	0.119855	0.000258923	HOMA-IR
chr15:60937943:T:C	15	60937943	T	C	0.185185	1377	ADD-INT_SNPxenvir	-0.307765	0.0932004	10.9044	3.01802	0.000959356	0.185185	-0.2895	0.0725	6.56e-05	--	0.195021	482	-0.261385	0.115428	0.0235445	ISIc
chr6:124579628:AGAGAG:A	6	124579628	AGAGAG	A	0.0987654	1377	ADD-INT_SNPxenvir	-0.422514	0.119147	12.5753	3.40797	0.000390868	0.0987654	-0.3756	0.0941	6.56e-05	--	0.0995851	482	-0.29779	0.153341	0.0521351	ISIc
chr2:217597060:A:T	2	217597060	A	T	0.0123457	1377	ADD-INT_SNPxenvir	-1.08582	0.433381	6.27736	1.91261	0.012229	0.0123457	-1.0365	0.2597	6.57e-05	--	0.0237113	485	-1.00886	0.324353	0.00186849	HOMA-IR
chr2:217601219:A:G	2	217601219	A	G	0.0123457	1377	ADD-INT_SNPxenvir	-1.08582	0.433381	6.27736	1.91261	0.012229	0.0123457	-1.0365	0.2597	6.57e-05	--	0.0237113	485	-1.00886	0.324353	0.00186849	HOMA-IR
chr2:217601717:G:A	2	217601717	G	A	0.0123457	1377	ADD-INT_SNPxenvir	-1.08582	0.433381	6.27736	1.91261	0.012229	0.0123457	-1.0365	0.2597	6.57e-05	--	0.0237113	485	-1.00886	0.324353	0.00186849	HOMA-IR
chr2:217602783:G:C	2	217602783	G	C	0.0123457	1377	ADD-INT_SNPxenvir	-1.08582	0.433381	6.27736	1.91261	0.012229	0.0123457	-1.0365	0.2597	6.57e-05	--	0.0237113	485	-1.00886	0.324353	0.00186849	HOMA-IR
chr2:217603828:G:A	2	217603828	G	A	0.0123457	1377	ADD-INT_SNPxenvir	-1.08582	0.433381	6.27736	1.91261	0.012229	0.0123457	-1.0365	0.2597	6.57e-05	--	0.0237113	485	-1.00886	0.324353	0.00186849	HOMA-IR
chr2:217605692:G:T	2	217605692	G	T	0.0123457	1377	ADD-INT_SNPxenvir	-1.08582	0.433381	6.27736	1.91261	0.012229	0.0123457	-1.0365	0.2597	6.57e-05	--	0.0237113	485	-1.00886	0.324353	0.00186849	HOMA-IR
chr2:217606507:T:C	2	217606507	T	C	0.0123457	1377	ADD-INT_SNPxenvir	-1.08582	0.433381	6.27736	1.91261	0.012229	0.0123457	-1.0365	0.2597	6.57e-05	--	0.0237113	485	-1.00886	0.324353	0.00186849	HOMA-IR
chr2:217607285:G:A	2	217607285	G	A	0.0123457	1377	ADD-INT_SNPxenvir	-1.08582	0.433381	6.27736	1.91261	0.012229	0.0123457	-1.0365	0.2597	6.57e-05	--	0.0237113	485	-1.00886	0.324353	0.00186849	HOMA-IR
chr2:217608003:G:C	2	217608003	G	C	0.0123457	1377	ADD-INT_SNPxenvir	-1.08582	0.433381	6.27736	1.91261	0.012229	0.0123457	-1.0365	0.2597	6.57e-05	--	0.0237113	485	-1.00886	0.324353	0.00186849	HOMA-IR
chr9:35687559:G:C	9	35687559	G	C	0.27923	1377	ADD-INT_SNPxenvir	-0.283167	0.0842199	11.3046	3.11173	0.000773161	0.27923	-0.2702	0.0677	6.57e-05	--	0.275258	485	-0.246474	0.113768	0.0302761	LIRI
chr9:81404556:G:A	9	81404556	G	A	0.0413943	1377	ADD-INT_SNPxenvir	-0.66094	0.189009	12.2281	3.3272	0.00047076	0.0413943	-0.6637	0.1663	6.57e-05	--	0.0371134	485	-0.67326	0.349838	0.0542925	LIRI
chr18:2950647:CCTTTT:C	18	2950647	CCTTTT	C	0.0105301	1377	ADD-INT_SNPxenvir	1.2916	0.323628	15.928	4.18179	6.58e-05	0.0105301	1.2916	0.3236	6.58e-05	++	NA	NA	NA	NA	NA	ISIc
chr8:134869764:A:C	8	134869764	A	C	0.627814	1377	ADD-INT_SNPxenvir	-0.240659	0.0745698	10.4154	2.90321	0.00124965	0.372186	-0.2259	0.0566	6.59e-05	--	0.618557	485	-0.205796	0.0869453	0.0179349	HOMA-IR
chr6:29160163:T:C	6	29160163	T	C	0.613653	1377	ADD-INT_SNPxenvir	0.317563	0.0739053	18.4632	4.76142	1.73e-05	0.386347	0.2267	0.0568	6.59e-05	++	0.594845	485	0.0954933	0.0887909	0.282157	HOMA-IR
chr12:78354537:A:G	12	78354537	A	G	0.0286855	1377	ADD-INT_SNPxenvir	0.828687	0.240435	11.8792	3.24593	0.000567636	0.0286855	0.755	0.1892	6.6e-05	++	0.0371134	485	0.635121	0.306633	0.0383336	HOMA-IR
chr16:7854695:G:A	16	7854695	G	A	0.939361	1377	ADD-INT_SNPxenvir	-0.388459	0.163168	5.66787	1.7625	0.0172783	0.060639	-0.5209	0.1306	6.61e-05	--	0.929897	485	-0.75664	0.217656	0.000508347	LIRI
chr16:7854755:T:C	16	7854755	T	C	0.939361	1377	ADD-INT_SNPxenvir	-0.388459	0.163168	5.66787	1.7625	0.0172783	0.060639	-0.5209	0.1306	6.61e-05	--	0.929897	485	-0.75664	0.217656	0.000508347	LIRI
chr14:72336060:T:C	14	72336060	T	C	0.163399	1377	ADD-INT_SNPxenvir	-0.407797	0.100425	16.4893	4.31048	4.89e-05	0.163399	-0.3202	0.0802	6.61e-05	--	0.16805	482	-0.165428	0.133476	0.215204	ISIc
chr12:42989128:C:T	12	42989128	C	T	0.0286855	1377	ADD-INT_SNPxenvir	-0.72976	0.202549	12.9807	3.50208	0.000314717	0.0286855	-0.684	0.1714	6.62e-05	--	0.0319588	485	-0.568354	0.321912	0.0774712	LIRI
chr10:37828763:T:C	10	37828763	T	C	0.442266	1377	ADD-INT_SNPxenvir	0.163108	0.0760201	4.60356	1.49613	0.0319058	0.442266	0.2337	0.0586	6.63e-05	++	0.458763	485	0.33682	0.0919037	0.000247412	HOMA-IR
chr2:217598176:C:T	2	217598176	C	T	0.0119826	1377	ADD-INT_SNPxenvir	-1.08599	0.434217	6.2552	1.90718	0.0123828	0.0119826	-1.0365	0.2599	6.65e-05	--	0.0237113	485	-1.00886	0.324353	0.00186849	HOMA-IR
chr2:217598592:C:T	2	217598592	C	T	0.0119826	1377	ADD-INT_SNPxenvir	-1.08599	0.434217	6.2552	1.90718	0.0123828	0.0119826	-1.0365	0.2599	6.65e-05	--	0.0237113	485	-1.00886	0.324353	0.00186849	HOMA-IR
chr2:217599107:C:T	2	217599107	C	T	0.0119826	1377	ADD-INT_SNPxenvir	-1.08599	0.434217	6.2552	1.90718	0.0123828	0.0119826	-1.0365	0.2599	6.65e-05	--	0.0237113	485	-1.00886	0.324353	0.00186849	HOMA-IR
chr2:217599193:T:C	2	217599193	T	C	0.0119826	1377	ADD-INT_SNPxenvir	-1.08599	0.434217	6.2552	1.90718	0.0123828	0.0119826	-1.0365	0.2599	6.65e-05	--	0.0237113	485	-1.00886	0.324353	0.00186849	HOMA-IR
chr2:217599358:T:G	2	217599358	T	G	0.0119826	1377	ADD-INT_SNPxenvir	-1.08599	0.434217	6.2552	1.90718	0.0123828	0.0119826	-1.0365	0.2599	6.65e-05	--	0.0237113	485	-1.00886	0.324353	0.00186849	HOMA-IR
chr2:217600972:C:T	2	217600972	C	T	0.0119826	1377	ADD-INT_SNPxenvir	-1.08599	0.434217	6.2552	1.90718	0.0123828	0.0119826	-1.0365	0.2599	6.65e-05	--	0.0237113	485	-1.00886	0.324353	0.00186849	HOMA-IR
chr2:217600997:A:C	2	217600997	A	C	0.0119826	1377	ADD-INT_SNPxenvir	-1.08599	0.434217	6.2552	1.90718	0.0123828	0.0119826	-1.0365	0.2599	6.65e-05	--	0.0237113	485	-1.00886	0.324353	0.00186849	HOMA-IR
chr2:217605757:A:T	2	217605757	A	T	0.0119826	1377	ADD-INT_SNPxenvir	-1.08599	0.434217	6.2552	1.90718	0.0123828	0.0119826	-1.0365	0.2599	6.65e-05	--	0.0237113	485	-1.00886	0.324353	0.00186849	HOMA-IR
chr2:217606388:A:G	2	217606388	A	G	0.0119826	1377	ADD-INT_SNPxenvir	-1.08599	0.434217	6.2552	1.90718	0.0123828	0.0119826	-1.0365	0.2599	6.65e-05	--	0.0237113	485	-1.00886	0.324353	0.00186849	HOMA-IR
chr19:56231788:T:C	19	56231788	T	C	0.240015	1377	ADD-INT_SNPxenvir	0.264844	0.0892967	8.79646	2.52026	0.00301814	0.240015	0.2699	0.0677	6.65e-05	++	0.217526	485	0.276696	0.103695	0.00762202	HOMA-IR
chr2:203422410:G:A	2	203422410	G	A	0.201525	1377	ADD-INT_SNPxenvir	0.281032	0.0885955	10.0621	2.82001	0.00151353	0.201525	0.2775	0.0696	6.65e-05	++	0.195876	485	0.271789	0.112359	0.0155657	HOMA-IR
chr2:117607119:A:G	2	117607119	A	G	0.5	1377	ADD-INT_SNPxenvir	0.203951	0.0707074	8.31994	2.40658	0.00392121	0.5	0.2278	0.0571	6.65e-05	++	0.511411	482	0.272377	0.0968223	0.00490569	ISIc
chr6:12501950:A:C	6	12501950	A	C	0.0348584	1377	ADD-INT_SNPxenvir	0.46102	0.198005	5.4211	1.70126	0.0198948	0.0348584	0.6238	0.1564	6.65e-05	++	0.0311203	482	0.893932	0.255054	0.000456825	ISIc
chr14:72338485:G:A	14	72338485	G	A	0.164488	1377	ADD-INT_SNPxenvir	-0.41161	0.100537	16.7616	4.37282	4.24e-05	0.164488	-0.3205	0.0804	6.65e-05	--	0.16805	482	-0.159314	0.133694	0.233405	ISIc
chr1:83849537:CT:C	1	83849537	CT	C	0.0123457	1377	ADD-INT_SNPxenvir	-0.997519	0.346192	8.3025	2.40241	0.00395904	0.0123457	-0.9981	0.2503	6.66e-05	--	0.0123711	485	-0.998684	0.362177	0.00582546	HOMA-IR
chr9:23347867:C:G	9	23347867	C	G	0.506173	1377	ADD-INT_SNPxenvir	-0.235504	0.0771618	9.31524	2.64348	0.00227258	0.493827	-0.254	0.0637	6.66e-05	--	0.5	485	-0.293441	0.112783	0.00927342	LIRI
chr12:99468516:A:G	12	99468516	A	G	0.169572	1377	ADD-INT_SNPxenvir	0.354729	0.102006	12.0933	3.29582	0.000506034	0.169572	0.3355	0.0841	6.66e-05	++	0.157732	485	0.294706	0.148817	0.0476672	LIRI
chr5:155135032:C:T	5	155135032	C	T	0.191721	1377	ADD-INT_SNPxenvir	0.287141	0.0951602	9.10501	2.59361	0.00254912	0.191721	0.3099	0.0777	6.67e-05	++	0.2	485	0.355414	0.134636	0.00829526	LIRI
chr10:37861108:T:C	10	37861108	T	C	0.441903	1377	ADD-INT_SNPxenvir	0.162986	0.0760528	4.59275	1.49339	0.0321078	0.441903	0.2336	0.0586	6.68e-05	++	0.458763	485	0.33682	0.0919037	0.000247412	HOMA-IR
chr10:37861734:G:T	10	37861734	G	T	0.441903	1377	ADD-INT_SNPxenvir	0.162986	0.0760528	4.59275	1.49339	0.0321078	0.441903	0.2336	0.0586	6.68e-05	++	0.458763	485	0.33682	0.0919037	0.000247412	HOMA-IR
chr11:123425799:G:C	11	123425799	G	C	0.942992	1377	ADD-INT_SNPxenvir	-0.479426	0.162801	8.67219	2.49066	0.00323102	0.057008	-0.5077	0.1273	6.68e-05	--	0.948454	485	-0.5523	0.20435	0.00687765	HOMA-IR
chr6:30225200:CAAA:C	6	30225200	CAAA	C	0.35984	1377	ADD-INT_SNPxenvir	0.203613	0.078602	6.71033	2.01838	0.00958562	0.35984	0.2411	0.0605	6.68e-05	++	0.353608	485	0.295523	0.0946595	0.00179655	HOMA-IR
chr9:35689952:A:T	9	35689952	A	T	0.281409	1377	ADD-INT_SNPxenvir	-0.280754	0.0842612	11.1019	3.06429	0.000862402	0.281409	-0.27	0.0677	6.69e-05	--	0.276289	485	-0.250391	0.113793	0.0277779	LIRI
chr9:35689953:A:T	9	35689953	A	T	0.281409	1377	ADD-INT_SNPxenvir	-0.280754	0.0842612	11.1019	3.06429	0.000862402	0.281409	-0.27	0.0677	6.69e-05	--	0.276289	485	-0.250391	0.113793	0.0277779	LIRI
chr9:35689954:A:T	9	35689954	A	T	0.281409	1377	ADD-INT_SNPxenvir	-0.280754	0.0842612	11.1019	3.06429	0.000862402	0.281409	-0.27	0.0677	6.69e-05	--	0.276289	485	-0.250391	0.113793	0.0277779	LIRI
chr9:121732120:A:T	9	121732120	A	T	0.0744372	1377	ADD-INT_SNPxenvir	-0.38328	0.130709	8.5985	2.47309	0.00336442	0.0744372	-0.4035	0.1012	6.69e-05	--	0.0850622	482	-0.43363	0.159862	0.00667713	ISIc
chr6:29259866:C:T	6	29259866	C	T	0.387436	1377	ADD-INT_SNPxenvir	0.278218	0.0730446	14.5076	3.85513	0.000139595	0.387436	0.2268	0.0569	6.69e-05	++	0.370103	485	0.147552	0.0906738	0.103677	HOMA-IR
chr6:29262800:C:A	6	29262800	C	A	0.387436	1377	ADD-INT_SNPxenvir	0.278218	0.0730446	14.5076	3.85513	0.000139595	0.387436	0.2268	0.0569	6.69e-05	++	0.370103	485	0.147552	0.0906738	0.103677	HOMA-IR
chr1:78180993:T:A	1	78180993	T	A	0.0127088	1377	ADD-INT_SNPxenvir	-0.885153	0.304468	8.45188	2.4381	0.0036467	0.0127088	-0.89	0.2232	6.7e-05	--	0.0185567	485	-0.895685	0.328315	0.00636957	HOMA-IR
chr1:78211125:CT:C	1	78211125	CT	C	0.0127088	1377	ADD-INT_SNPxenvir	-0.885153	0.304468	8.45188	2.4381	0.0036467	0.0127088	-0.89	0.2232	6.7e-05	--	0.0185567	485	-0.895685	0.328315	0.00636957	HOMA-IR
chr1:78219806:G:A	1	78219806	G	A	0.0127088	1377	ADD-INT_SNPxenvir	-0.885153	0.304468	8.45188	2.4381	0.0036467	0.0127088	-0.89	0.2232	6.7e-05	--	0.0185567	485	-0.895685	0.328315	0.00636957	HOMA-IR
chr6:124614698:A:G	6	124614698	A	G	0.139797	1377	ADD-INT_SNPxenvir	0.401627	0.1062	14.302	3.80772	0.000155697	0.139797	0.3225	0.0809	6.7e-05	++	0.134021	485	0.213127	0.124831	0.0877627	HOMA-IR
chr1:156238439:A:G	1	156238439	A	G	0.449891	1377	ADD-INT_SNPxenvir	-0.271667	0.0779435	12.1483	3.30862	0.000491338	0.449891	-0.2331	0.0585	6.7e-05	--	0.454639	485	-0.183456	0.0884242	0.0380119	HOMA-IR
chr6:42357439:G:A	6	42357439	G	A	0.129993	1377	ADD-INT_SNPxenvir	0.325032	0.10808	9.04401	2.57913	0.00263554	0.129993	0.3409	0.0855	6.71e-05	++	0.125519	482	0.367578	0.139873	0.00859014	ISIc
chr6:42360664:CA:C	6	42360664	CA	C	0.129993	1377	ADD-INT_SNPxenvir	0.325032	0.10808	9.04401	2.57913	0.00263554	0.129993	0.3409	0.0855	6.71e-05	++	0.125519	482	0.367578	0.139873	0.00859014	ISIc
chr2:164930144:A:C	2	164930144	A	C	0.962237	1377	ADD-INT_SNPxenvir	-0.734346	0.199641	13.5301	3.62936	0.000234769	0.037763	-0.5857	0.1469	6.71e-05	--	0.960825	485	-0.410075	0.217016	0.0588098	HOMA-IR
chr9:126078600:C:G	9	126078600	C	G	0.114016	1377	ADD-INT_SNPxenvir	-0.453976	0.126111	12.9587	3.49697	0.000318442	0.114016	-0.3745	0.094	6.73e-05	--	0.115464	485	-0.275295	0.140837	0.0506174	HOMA-IR
chr15:38522176:G:C	15	38522176	G	C	0.296296	1377	ADD-INT_SNPxenvir	-0.183811	0.0744507	6.09542	1.86796	0.0135531	0.296296	-0.2342	0.0588	6.73e-05	--	0.311203	482	-0.317622	0.0957325	0.000907256	ISIc
chr8:40202705:C:A	8	40202705	C	A	0.0312273	1377	ADD-INT_SNPxenvir	-0.750182	0.216498	12.0068	3.27566	0.000530078	0.0312273	-0.6503	0.1632	6.74e-05	--	0.0329897	485	-0.518998	0.248287	0.0365898	HOMA-IR
chr10:132997015:G:A	10	132997015	G	A	0.599129	1377	ADD-INT_SNPxenvir	0.289825	0.0716388	16.3672	4.28248	5.22e-05	0.400871	0.225	0.0564	6.74e-05	++	0.596907	485	0.118719	0.091673	0.19531	HOMA-IR
chr11:63399025:C:T	11	63399025	C	T	0.727669	1377	ADD-INT_SNPxenvir	-0.308977	0.0827998	13.925	3.72066	0.000190257	0.272331	-0.2511	0.063	6.75e-05	--	0.712371	485	-0.171456	0.0971587	0.077614	HOMA-IR
chr11:63399164:C:T	11	63399164	C	T	0.727669	1377	ADD-INT_SNPxenvir	-0.308977	0.0827998	13.925	3.72066	0.000190257	0.272331	-0.2511	0.063	6.75e-05	--	0.712371	485	-0.171456	0.0971587	0.077614	HOMA-IR
chr6:29260554:AC:A	6	29260554	AC	A	0.387073	1377	ADD-INT_SNPxenvir	0.277887	0.0730328	14.4778	3.84825	0.000141824	0.387073	0.2266	0.0569	6.78e-05	++	0.370103	485	0.147552	0.0906738	0.103677	HOMA-IR
chr16:81483043:G:A	16	81483043	G	A	0.0123457	1377	ADD-INT_SNPxenvir	1.10178	0.276548	15.8726	4.16908	6.78e-05	0.0123457	1.1018	0.2765	6.78e-05	++	NA	NA	NA	NA	NA	ISIc
chr1:53378899:G:T	1	53378899	G	T	0.016703	1377	ADD-INT_SNPxenvir	-1.01208	0.301968	11.2333	3.09506	0.000803415	0.016703	-0.9354	0.2348	6.78e-05	--	0.0134855	482	-0.818217	0.373405	0.0284348	ISIc
chr11:105921866:CA:C	11	105921866	CA	C	0.213145	1377	ADD-INT_SNPxenvir	0.270424	0.0894439	9.14087	2.60213	0.0024996	0.213145	0.2781	0.0698	6.78e-05	++	0.210309	485	0.289988	0.111633	0.00938491	HOMA-IR
chr13:61562028:A:G	13	61562028	A	G	0.217865	1377	ADD-INT_SNPxenvir	0.262814	0.087916	8.93635	2.55354	0.0027955	0.217865	0.2743	0.0689	6.81e-05	++	0.244813	482	0.292551	0.110802	0.00828323	ISIc
chr10:69519048:T:A	10	69519048	T	A	0.614379	1377	ADD-INT_SNPxenvir	-0.224571	0.0778447	8.32244	2.40718	0.00391579	0.385621	-0.2521	0.0633	6.81e-05	--	0.62268	485	-0.305682	0.108703	0.00492198	LIRI
chr10:69519049:A:C	10	69519049	A	C	0.614379	1377	ADD-INT_SNPxenvir	-0.224571	0.0778447	8.32244	2.40718	0.00391579	0.385621	-0.2521	0.0633	6.81e-05	--	0.62268	485	-0.305682	0.108703	0.00492198	LIRI
chr8:4524833:C:G	8	4524833	C	G	0.14488	1377	ADD-INT_SNPxenvir	-0.397945	0.107834	13.6187	3.64986	0.000223944	0.14488	-0.3508	0.0881	6.82e-05	--	0.160825	485	-0.256235	0.15266	0.0932545	LIRI
chr9:16573513:T:C	9	16573513	T	C	0.0232389	1377	ADD-INT_SNPxenvir	0.554577	0.237221	5.46533	1.71226	0.0193972	0.0232389	0.6756	0.1696	6.82e-05	++	0.0363071	482	0.80225	0.242682	0.000947153	ISIc
chr9:16573520:G:A	9	16573520	G	A	0.0232389	1377	ADD-INT_SNPxenvir	0.554577	0.237221	5.46533	1.71226	0.0193972	0.0232389	0.6756	0.1696	6.82e-05	++	0.0363071	482	0.80225	0.242682	0.000947153	ISIc
chr9:16573527:G:C	9	16573527	G	C	0.0232389	1377	ADD-INT_SNPxenvir	0.554577	0.237221	5.46533	1.71226	0.0193972	0.0232389	0.6756	0.1696	6.82e-05	++	0.0363071	482	0.80225	0.242682	0.000947153	ISIc
chr16:26094391:G:A	16	26094391	G	A	0.0108932	1377	ADD-INT_SNPxenvir	1.42978	0.501881	8.1159	2.35775	0.00438783	0.0108932	1.4281	0.3586	6.82e-05	++	0.0123711	485	1.42641	0.512571	0.0053884	LIRI
chr2:220412237:T:C	2	220412237	T	C	0.153958	1377	ADD-INT_SNPxenvir	-0.197875	0.106745	3.4363	1.19533	0.0637779	0.153958	-0.3291	0.0826	6.83e-05	--	0.165979	485	-0.525444	0.130567	5.71e-05	HOMA-IR
chr13:25978133:C:CCT	13	25978133	C	CCT	0.451344	1377	ADD-INT_SNPxenvir	0.232357	0.0730633	10.1137	2.83218	0.0014717	0.451344	0.2307	0.0579	6.83e-05	++	0.462656	482	0.227882	0.0950638	0.0165234	ISIc
chr1:117242472:A:G	1	117242472	A	G	0.67284	1377	ADD-INT_SNPxenvir	0.274472	0.0754313	13.2402	3.56223	0.000274012	0.32716	0.2351	0.059	6.83e-05	++	0.66701	485	0.172841	0.094848	0.0684101	HOMA-IR
chr21:39755315:G:A	21	39755315	G	A	0.0105301	1377	ADD-INT_SNPxenvir	1.52019	0.381806	15.8531	4.16459	6.85e-05	0.0105301	1.5202	0.3818	6.85e-05	++	NA	NA	NA	NA	NA	LIRI
chr1:40439085:C:T	1	40439085	C	T	0.751997	1377	ADD-INT_SNPxenvir	0.271595	0.0925406	8.61351	2.47667	0.0033368	0.248003	0.2927	0.0735	6.85e-05	++	0.751546	485	0.328869	0.121059	0.00659538	LIRI
chr12:54175808:A:C	12	54175808	A	C	0.65541	1377	ADD-INT_SNPxenvir	-0.26315	0.0762079	11.9236	3.25627	0.000554281	0.34459	-0.2373	0.0596	6.86e-05	--	0.643154	482	-0.196493	0.0956175	0.0398804	ISIc
chr12:54175993:A:G	12	54175993	A	G	0.65541	1377	ADD-INT_SNPxenvir	-0.26315	0.0762079	11.9236	3.25627	0.000554281	0.34459	-0.2373	0.0596	6.86e-05	--	0.643154	482	-0.196493	0.0956175	0.0398804	ISIc
chr12:54176673:A:G	12	54176673	A	G	0.65541	1377	ADD-INT_SNPxenvir	-0.26315	0.0762079	11.9236	3.25627	0.000554281	0.34459	-0.2373	0.0596	6.86e-05	--	0.643154	482	-0.196493	0.0956175	0.0398804	ISIc
chr12:54176676:G:A	12	54176676	G	A	0.65541	1377	ADD-INT_SNPxenvir	-0.26315	0.0762079	11.9236	3.25627	0.000554281	0.34459	-0.2373	0.0596	6.86e-05	--	0.643154	482	-0.196493	0.0956175	0.0398804	ISIc
chr12:54176677:G:C	12	54176677	G	C	0.65541	1377	ADD-INT_SNPxenvir	-0.26315	0.0762079	11.9236	3.25627	0.000554281	0.34459	-0.2373	0.0596	6.86e-05	--	0.643154	482	-0.196493	0.0956175	0.0398804	ISIc
chr12:54176678:G:A	12	54176678	G	A	0.65541	1377	ADD-INT_SNPxenvir	-0.26315	0.0762079	11.9236	3.25627	0.000554281	0.34459	-0.2373	0.0596	6.86e-05	--	0.643154	482	-0.196493	0.0956175	0.0398804	ISIc
chr6:149122214:C:A	6	149122214	C	A	0.210603	1377	ADD-INT_SNPxenvir	0.271271	0.0910019	8.886	2.54156	0.00287369	0.210603	0.2862	0.0719	6.88e-05	++	0.217526	485	0.311099	0.117335	0.00801641	HOMA-IR
chr10:132998031:G:A	10	132998031	G	A	0.588598	1377	ADD-INT_SNPxenvir	0.296368	0.0721116	16.8909	4.4024	3.96e-05	0.411402	0.2255	0.0567	6.89e-05	++	0.591753	485	0.111201	0.091584	0.224675	HOMA-IR
chr10:131210940:C:T	10	131210940	C	T	0.671024	1377	ADD-INT_SNPxenvir	-0.239732	0.08347	8.2488	2.38956	0.00407793	0.328976	-0.2471	0.0621	6.89e-05	--	0.705155	485	-0.256147	0.092856	0.00580604	HOMA-IR
chr9:35789329:CTTTTTTT:C	9	35789329	CTTTTTTT	C	0.327524	1377	ADD-INT_SNPxenvir	-0.23055	0.0804038	8.22201	2.38315	0.00413857	0.327524	-0.259	0.0651	6.89e-05	--	0.320619	485	-0.312949	0.110783	0.00472977	LIRI
chr10:132970274:T:G	10	132970274	T	G	0.575163	1377	ADD-INT_SNPxenvir	-0.260587	0.0756183	11.8755	3.24505	0.000568787	0.424837	-0.234	0.0588	6.9e-05	--	0.579876	482	-0.193324	0.0934848	0.0386429	ISIc
chr8:115120883:C:T	8	115120883	C	T	0.0856935	1377	ADD-INT_SNPxenvir	-0.41155	0.127516	10.4164	2.90344	0.00124899	0.0856935	-0.4255	0.1069	6.9e-05	--	0.0778008	482	-0.458353	0.196134	0.019442	ISIc
chr2:29969163:G:A	2	29969163	G	A	0.393972	1377	ADD-INT_SNPxenvir	0.302503	0.0770585	15.4105	4.06296	8.65e-05	0.393972	0.2562	0.0644	6.91e-05	++	0.424742	485	0.149191	0.11723	0.203149	LIRI
chr5:98071467:C:T	5	98071467	C	T	0.266885	1377	ADD-INT_SNPxenvir	-0.374037	0.0864683	18.7118	4.81805	1.52e-05	0.266885	-0.2591	0.0651	6.91e-05	--	0.265979	485	-0.10857	0.098984	0.272712	HOMA-IR
chr5:98073814:C:T	5	98073814	C	T	0.266885	1377	ADD-INT_SNPxenvir	-0.374037	0.0864683	18.7118	4.81805	1.52e-05	0.266885	-0.2591	0.0651	6.91e-05	--	0.265979	485	-0.10857	0.098984	0.272712	HOMA-IR
chr5:98074281:C:T	5	98074281	C	T	0.266885	1377	ADD-INT_SNPxenvir	-0.374037	0.0864683	18.7118	4.81805	1.52e-05	0.266885	-0.2591	0.0651	6.91e-05	--	0.265979	485	-0.10857	0.098984	0.272712	HOMA-IR
chr5:98074346:A:G	5	98074346	A	G	0.266885	1377	ADD-INT_SNPxenvir	-0.374037	0.0864683	18.7118	4.81805	1.52e-05	0.266885	-0.2591	0.0651	6.91e-05	--	0.265979	485	-0.10857	0.098984	0.272712	HOMA-IR
chr5:98075850:A:C	5	98075850	A	C	0.266885	1377	ADD-INT_SNPxenvir	-0.374037	0.0864683	18.7118	4.81805	1.52e-05	0.266885	-0.2591	0.0651	6.91e-05	--	0.265979	485	-0.10857	0.098984	0.272712	HOMA-IR
chr5:98077201:A:G	5	98077201	A	G	0.266885	1377	ADD-INT_SNPxenvir	-0.374037	0.0864683	18.7118	4.81805	1.52e-05	0.266885	-0.2591	0.0651	6.91e-05	--	0.265979	485	-0.10857	0.098984	0.272712	HOMA-IR
chr6:36105590:T:A	6	36105590	T	A	0.0148874	1377	ADD-INT_SNPxenvir	-1.05849	0.365113	8.4046	2.42681	0.00374274	0.0148874	-1.0467	0.2631	6.93e-05	--	0.0134021	485	-1.03391	0.37934	0.00641933	HOMA-IR
chr6:36109156:C:G	6	36109156	C	G	0.0148874	1377	ADD-INT_SNPxenvir	-1.05849	0.365113	8.4046	2.42681	0.00374274	0.0148874	-1.0467	0.2631	6.93e-05	--	0.0134021	485	-1.03391	0.37934	0.00641933	HOMA-IR
chr9:2477799:G:A	9	2477799	G	A	0.0646333	1377	ADD-INT_SNPxenvir	-0.453511	0.148997	9.26452	2.63146	0.00233636	0.0646333	-0.4904	0.1233	6.93e-05	--	0.0529046	482	-0.570329	0.219364	0.00932438	ISIc
chr9:81467913:G:A	9	81467913	G	A	0.050472	1377	ADD-INT_SNPxenvir	-0.586164	0.171254	11.7155	3.20773	0.000619826	0.050472	-0.5974	0.1501	6.93e-05	--	0.0402062	485	-0.634634	0.312208	0.0420794	LIRI
chr15:40250504:T:C	15	40250504	T	C	0.073711	1377	ADD-INT_SNPxenvir	-0.454455	0.14283	10.1238	2.83457	0.00146363	0.073711	-0.4348	0.1093	6.97e-05	--	0.0639175	485	-0.407075	0.169907	0.0165814	HOMA-IR
chr15:40250646:A:C	15	40250646	A	C	0.073711	1377	ADD-INT_SNPxenvir	-0.454455	0.14283	10.1238	2.83457	0.00146363	0.073711	-0.4348	0.1093	6.97e-05	--	0.0639175	485	-0.407075	0.169907	0.0165814	HOMA-IR
chr6:36036769:C:G	6	36036769	C	G	0.0156137	1377	ADD-INT_SNPxenvir	-1.05386	0.363829	8.3901	2.42335	0.00377268	0.0156137	-1.0443	0.2626	6.98e-05	--	0.0134021	485	-1.03391	0.37934	0.00641933	HOMA-IR
chr6:36046549:G:T	6	36046549	G	T	0.0156137	1377	ADD-INT_SNPxenvir	-1.05386	0.363829	8.3901	2.42335	0.00377268	0.0156137	-1.0443	0.2626	6.98e-05	--	0.0134021	485	-1.03391	0.37934	0.00641933	HOMA-IR
chr17:61668447:T:C	17	61668447	T	C	0.0137981	1377	ADD-INT_SNPxenvir	-1.29889	0.370893	12.2645	3.33569	0.000461647	0.0137981	-1.1839	0.2977	6.98e-05	--	0.014433	485	-0.975758	0.499166	0.0506093	LIRI
chr6:1503246:G:A	6	1503246	G	A	0.0896877	1377	ADD-INT_SNPxenvir	0.544573	0.133151	16.7272	4.36493	4.32e-05	0.0896877	0.4187	0.1053	6.99e-05	++	0.071134	485	0.208687	0.171961	0.224911	HOMA-IR
chr13:107363145:A:G	13	107363145	A	G	0.0141612	1377	ADD-INT_SNPxenvir	-1.16379	0.309954	14.0979	3.76061	0.000173536	0.0141612	-1.0635	0.2675	7e-05	--	0.0103734	482	-0.771036	0.52933	0.14522	ISIc
chr9:24778179:C:A	9	24778179	C	A	0.0853304	1377	ADD-INT_SNPxenvir	0.41414	0.126097	10.7866	2.99038	0.0010224	0.0853304	0.4216	0.106	7e-05	++	0.085567	485	0.439649	0.195932	0.0248399	LIRI
chr2:139075186:A:G	2	139075186	A	G	0.250545	1377	ADD-INT_SNPxenvir	-0.34116	0.0872649	15.284	4.03387	9.25e-05	0.250545	-0.2859	0.0719	7.01e-05	--	0.253608	485	-0.169005	0.126943	0.183075	LIRI
chr2:139075556:A:G	2	139075556	A	G	0.250545	1377	ADD-INT_SNPxenvir	-0.34116	0.0872649	15.284	4.03387	9.25e-05	0.250545	-0.2859	0.0719	7.01e-05	--	0.253608	485	-0.169005	0.126943	0.183075	LIRI
chr2:166301463:G:A	2	166301463	G	A	0.319898	1377	ADD-INT_SNPxenvir	0.191536	0.0767734	6.22415	1.89956	0.012602	0.319898	0.2385	0.06	7.02e-05	++	0.320539	482	0.312095	0.0961276	0.00116764	ISIc
chr8:18339812:G:C	8	18339812	G	C	0.0239651	1377	ADD-INT_SNPxenvir	0.678209	0.225022	9.08398	2.58862	0.00257858	0.0239651	0.7188	0.1808	7.03e-05	++	0.0197095	482	0.792913	0.303805	0.00905566	ISIc
chr13:25977157:G:GCC	13	25977157	G	GCC	0.453885	1377	ADD-INT_SNPxenvir	0.228168	0.0734264	9.65615	2.72419	0.00188717	0.453885	0.231	0.0581	7.05e-05	++	0.459544	482	0.235844	0.0951444	0.0131823	ISIc
chr14:68717670:G:A	14	68717670	G	A	0.434277	1377	ADD-INT_SNPxenvir	0.27243	0.0676114	16.2357	4.25235	5.59e-05	0.434277	0.2199	0.0553	7.06e-05	++	0.475104	482	0.1134	0.0962294	0.238623	ISIc
chr1:35254478:G:A	1	35254478	G	A	0.0163399	1377	ADD-INT_SNPxenvir	1.06286	0.31645	11.2809	3.1062	0.000783069	0.0163399	1.1142	0.2803	7.06e-05	++	0.0103093	485	1.30134	0.604311	0.0312846	LIRI
chr2:139342701:A:C	2	139342701	A	C	0.203341	1377	ADD-INT_SNPxenvir	-0.336684	0.0945448	12.6815	3.43262	0.000369301	0.203341	-0.2927	0.0737	7.06e-05	--	0.196907	485	-0.224837	0.117483	0.0556481	HOMA-IR
chr10:37415208:T:A	10	37415208	T	A	0.223312	1377	ADD-INT_SNPxenvir	0.266891	0.0942836	8.01298	2.33308	0.0046443	0.223312	0.2849	0.0717	7.07e-05	++	0.216495	485	0.309669	0.110408	0.00503524	HOMA-IR
chr8:115125149:C:T	8	115125149	C	T	0.0864198	1377	ADD-INT_SNPxenvir	-0.406896	0.127431	10.1957	2.85149	0.0014077	0.0864198	-0.4245	0.1068	7.08e-05	--	0.0778008	482	-0.466302	0.196046	0.017382	ISIc
chr9:2497738:C:T	9	2497738	C	T	0.908497	1377	ADD-INT_SNPxenvir	0.430319	0.123514	12.1381	3.30626	0.000494015	0.091503	0.406	0.1022	7.1e-05	++	0.926349	482	0.353226	0.181951	0.0522192	ISIc
chr9:2498067:C:T	9	2498067	C	T	0.908497	1377	ADD-INT_SNPxenvir	0.430319	0.123514	12.1381	3.30626	0.000494015	0.091503	0.406	0.1022	7.1e-05	++	0.926349	482	0.353226	0.181951	0.0522192	ISIc
chr13:25976281:T:A	13	25976281	T	A	0.429194	1377	ADD-INT_SNPxenvir	0.230102	0.0742213	9.61136	2.71359	0.00193379	0.429194	0.2331	0.0587	7.11e-05	++	0.438797	482	0.238115	0.0958294	0.0129631	ISIc
chr9:81449185:G:A	9	81449185	G	A	0.0461147	1377	ADD-INT_SNPxenvir	-0.639544	0.180195	12.5966	3.41291	0.000386447	0.0461147	-0.629	0.1583	7.12e-05	--	0.0350515	485	-0.59317	0.331787	0.0738074	LIRI
chr9:81449237:A:T	9	81449237	A	T	0.0461147	1377	ADD-INT_SNPxenvir	-0.639544	0.180195	12.5966	3.41291	0.000386447	0.0461147	-0.629	0.1583	7.12e-05	--	0.0350515	485	-0.59317	0.331787	0.0738074	LIRI
chr9:81452551:T:C	9	81452551	T	C	0.0461147	1377	ADD-INT_SNPxenvir	-0.639544	0.180195	12.5966	3.41291	0.000386447	0.0461147	-0.629	0.1583	7.12e-05	--	0.0350515	485	-0.59317	0.331787	0.0738074	LIRI
chr10:37948110:C:A	10	37948110	C	A	0.0479303	1377	ADD-INT_SNPxenvir	0.470094	0.174268	7.2767	2.1558	0.00698554	0.0479303	0.5289	0.1331	7.13e-05	++	0.0474227	485	0.6113	0.206381	0.00305661	HOMA-IR
chr10:37951368:C:T	10	37951368	C	T	0.0479303	1377	ADD-INT_SNPxenvir	0.470094	0.174268	7.2767	2.1558	0.00698554	0.0479303	0.5289	0.1331	7.13e-05	++	0.0474227	485	0.6113	0.206381	0.00305661	HOMA-IR
chr10:37967618:G:A	10	37967618	G	A	0.0479303	1377	ADD-INT_SNPxenvir	0.470094	0.174268	7.2767	2.1558	0.00698554	0.0479303	0.5289	0.1331	7.13e-05	++	0.0474227	485	0.6113	0.206381	0.00305661	HOMA-IR
chr10:37979851:G:C	10	37979851	G	C	0.0479303	1377	ADD-INT_SNPxenvir	0.470094	0.174268	7.2767	2.1558	0.00698554	0.0479303	0.5289	0.1331	7.13e-05	++	0.0474227	485	0.6113	0.206381	0.00305661	HOMA-IR
chr10:37982224:G:A	10	37982224	G	A	0.0479303	1377	ADD-INT_SNPxenvir	0.470094	0.174268	7.2767	2.1558	0.00698554	0.0479303	0.5289	0.1331	7.13e-05	++	0.0474227	485	0.6113	0.206381	0.00305661	HOMA-IR
chr1:242710076:T:C	1	242710076	T	C	0.176471	1377	ADD-INT_SNPxenvir	-0.265856	0.100754	6.96255	2.0797	0.00832339	0.176471	-0.3124	0.0787	7.15e-05	--	0.162887	485	-0.385259	0.125959	0.00222367	HOMA-IR
chr10:15303004:T:C	10	15303004	T	C	0.14488	1377	ADD-INT_SNPxenvir	0.260842	0.105391	6.12565	1.87538	0.0133236	0.14488	0.3418	0.0861	7.16e-05	++	0.127593	482	0.503905	0.149146	0.000728551	ISIc
chr5:6577628:G:A	5	6577628	G	A	0.611474	1377	ADD-INT_SNPxenvir	0.205384	0.0782449	6.89002	2.06209	0.00866782	0.388526	0.2321	0.0584	7.16e-05	++	0.612371	485	0.265771	0.0879018	0.00249873	HOMA-IR
chr6:30210510:C:T	6	30210510	C	T	0.36093	1377	ADD-INT_SNPxenvir	0.218071	0.0787213	7.67381	2.2516	0.00560273	0.36093	0.2392	0.0602	7.17e-05	++	0.353608	485	0.268935	0.0935473	0.00404213	HOMA-IR
chr1:230619159:T:C	1	230619159	T	C	0.114742	1377	ADD-INT_SNPxenvir	0.375788	0.119382	9.90851	2.78379	0.00164517	0.114742	0.3409	0.0859	7.18e-05	++	0.126804	485	0.3035	0.123588	0.0140592	HOMA-IR
chr21:41586641:G:A	21	41586641	G	A	0.38671	1377	ADD-INT_SNPxenvir	0.315662	0.0765331	17.0117	4.43003	3.72e-05	0.38671	0.2352	0.0593	7.19e-05	++	0.408247	485	0.114904	0.0936109	0.21965	HOMA-IR
chr20:55285401:T:G	20	55285401	T	G	0.010167	1377	ADD-INT_SNPxenvir	-1.75349	0.441684	15.7611	4.14348	7.19e-05	0.010167	-1.7535	0.4417	7.19e-05	--	NA	NA	NA	NA	NA	HOMA-IR
chr11:93073395:T:C	11	93073395	T	C	0.953522	1377	ADD-INT_SNPxenvir	-0.566551	0.181745	9.71745	2.73867	0.00182528	0.046478	-0.6038	0.1521	7.19e-05	--	0.968041	485	-0.690928	0.277869	0.0128997	HOMA-IR
chr1:44966666:A:G	1	44966666	A	G	0.0511983	1377	ADD-INT_SNPxenvir	0.404711	0.165609	5.97199	1.83759	0.0145348	0.0511983	0.5327	0.1342	7.2e-05	++	0.0518672	482	0.777401	0.228999	0.000686847	ISIc
chr11:63454313:C:T	11	63454313	C	T	0.729121	1377	ADD-INT_SNPxenvir	0.267683	0.0794388	11.3547	3.12345	0.000752575	0.270879	0.2428	0.0612	7.21e-05	++	0.705394	482	0.206575	0.0958846	0.0312083	ISIc
chr2:151531078:G:A	2	151531078	G	A	0.0475672	1377	ADD-INT_SNPxenvir	-0.473995	0.175998	7.25328	2.15014	0.00707718	0.0475672	-0.5908	0.1489	7.22e-05	--	0.0360825	485	-0.884434	0.279008	0.00152479	LIRI
chr13:89911885:T:C	13	89911885	T	C	0.0123457	1377	ADD-INT_SNPxenvir	-1.24845	0.314579	15.7502	4.14097	7.23e-05	0.0123457	-1.2485	0.3146	7.23e-05	--	NA	NA	NA	NA	NA	HOMA-IR
chr6:124609923:A:C	6	124609923	A	C	0.139434	1377	ADD-INT_SNPxenvir	0.419165	0.107598	15.1762	4.00909	9.79e-05	0.139434	0.3241	0.0817	7.24e-05	++	0.13299	485	0.19489	0.125445	0.120285	HOMA-IR
chr12:115164796:G:A	12	115164796	G	A	0.0998548	1377	ADD-INT_SNPxenvir	-0.488808	0.127561	14.6838	3.89574	0.000127133	0.0998548	-0.3968	0.1	7.26e-05	--	0.0886598	485	-0.250026	0.161058	0.120567	HOMA-IR
chr9:33502072:G:A	9	33502072	G	A	0.513435	1377	ADD-INT_SNPxenvir	-0.158456	0.0709322	4.99033	1.59364	0.0254894	0.486565	-0.2246	0.0566	7.26e-05	--	0.524896	482	-0.340703	0.0939642	0.000287972	ISIc
chr8:15889522:A:G	8	15889522	A	G	0.0257807	1377	ADD-INT_SNPxenvir	-0.807162	0.219586	13.5118	3.62512	0.000237072	0.0257807	-0.6919	0.1744	7.27e-05	--	0.0298969	485	-0.494968	0.28704	0.0846389	HOMA-IR
chr9:81475073:T:C	9	81475073	T	C	0.0490196	1377	ADD-INT_SNPxenvir	-0.604618	0.175234	11.9049	3.25192	0.000559861	0.0490196	-0.6125	0.1544	7.31e-05	--	0.0402062	485	-0.640021	0.326921	0.0502632	LIRI
chr9:81477208:A:G	9	81477208	A	G	0.0490196	1377	ADD-INT_SNPxenvir	-0.604618	0.175234	11.9049	3.25192	0.000559861	0.0490196	-0.6125	0.1544	7.31e-05	--	0.0402062	485	-0.640021	0.326921	0.0502632	LIRI
chr9:81478174:T:G	9	81478174	T	G	0.0490196	1377	ADD-INT_SNPxenvir	-0.604618	0.175234	11.9049	3.25192	0.000559861	0.0490196	-0.6125	0.1544	7.31e-05	--	0.0402062	485	-0.640021	0.326921	0.0502632	LIRI
chr6:107842581:T:C	6	107842581	T	C	0.0181554	1377	ADD-INT_SNPxenvir	-1.14873	0.307844	13.9244	3.72053	0.000190314	0.0181554	-1.0042	0.2532	7.32e-05	--	0.0195876	485	-0.701842	0.445312	0.11501	LIRI
chr6:107843577:G:A	6	107843577	G	A	0.0181554	1377	ADD-INT_SNPxenvir	-1.14873	0.307844	13.9244	3.72053	0.000190314	0.0181554	-1.0042	0.2532	7.32e-05	--	0.0195876	485	-0.701842	0.445312	0.11501	LIRI
chr6:107845349:C:T	6	107845349	C	T	0.0181554	1377	ADD-INT_SNPxenvir	-1.14873	0.307844	13.9244	3.72053	0.000190314	0.0181554	-1.0042	0.2532	7.32e-05	--	0.0195876	485	-0.701842	0.445312	0.11501	LIRI
chr6:107845511:T:G	6	107845511	T	G	0.0181554	1377	ADD-INT_SNPxenvir	-1.14873	0.307844	13.9244	3.72053	0.000190314	0.0181554	-1.0042	0.2532	7.32e-05	--	0.0195876	485	-0.701842	0.445312	0.11501	LIRI
chr9:28395230:G:T	9	28395230	G	T	0.181917	1377	ADD-INT_SNPxenvir	-0.354767	0.0939014	14.2739	3.80123	0.000158041	0.181917	-0.287	0.0724	7.34e-05	--	0.17732	485	-0.187793	0.113653	0.0984668	HOMA-IR
chr14:68720488:G:A	14	68720488	G	A	0.434641	1377	ADD-INT_SNPxenvir	0.264685	0.0672031	15.5124	4.08637	8.2e-05	0.434641	0.2187	0.0551	7.34e-05	++	0.478216	482	0.123743	0.0965097	0.199778	ISIc
chr14:68720489:T:A	14	68720489	T	A	0.434641	1377	ADD-INT_SNPxenvir	0.264685	0.0672031	15.5124	4.08637	8.2e-05	0.434641	0.2187	0.0551	7.34e-05	++	0.478216	482	0.123743	0.0965097	0.199778	ISIc
chr14:68720732:G:A	14	68720732	G	A	0.434641	1377	ADD-INT_SNPxenvir	0.264685	0.0672031	15.5124	4.08637	8.2e-05	0.434641	0.2187	0.0551	7.34e-05	++	0.478216	482	0.123743	0.0965097	0.199778	ISIc
chr14:68720852:C:T	14	68720852	C	T	0.434641	1377	ADD-INT_SNPxenvir	0.264685	0.0672031	15.5124	4.08637	8.2e-05	0.434641	0.2187	0.0551	7.34e-05	++	0.478216	482	0.123743	0.0965097	0.199778	ISIc
chr10:15314835:T:C	10	15314835	T	C	0.850399	1377	ADD-INT_SNPxenvir	-0.247647	0.105157	5.5461	1.73231	0.0185221	0.149601	-0.3404	0.0859	7.35e-05	--	0.865145	482	-0.52615	0.148764	0.000404995	ISIc
chr2:113286258:G:A	2	113286258	G	A	0.476398	1377	ADD-INT_SNPxenvir	-0.199821	0.0802317	6.20284	1.89434	0.0127544	0.476398	-0.2654	0.067	7.35e-05	--	0.436082	485	-0.415898	0.121498	0.000619127	LIRI
chr13:89989314:C:T	13	89989314	C	T	0.0119826	1377	ADD-INT_SNPxenvir	-1.36673	0.344736	15.7178	4.13353	7.35e-05	0.0119826	-1.3667	0.3447	7.35e-05	--	NA	NA	NA	NA	NA	HOMA-IR
chr20:16172605:T:C	20	16172605	T	C	0.633261	1377	ADD-INT_SNPxenvir	0.179934	0.075084	5.74291	1.78106	0.0165554	0.366739	0.2349	0.0593	7.36e-05	++	0.625773	485	0.325704	0.0964906	0.000736818	HOMA-IR
chr17:1858152:G:A	17	1858152	G	A	0.247277	1377	ADD-INT_SNPxenvir	-0.267698	0.0860613	9.67554	2.72877	0.00186737	0.247277	-0.2618	0.0661	7.38e-05	--	0.225773	485	-0.253376	0.103044	0.0139357	HOMA-IR
chr17:1859629:G:C	17	1859629	G	C	0.247277	1377	ADD-INT_SNPxenvir	-0.267698	0.0860613	9.67554	2.72877	0.00186737	0.247277	-0.2618	0.0661	7.38e-05	--	0.225773	485	-0.253376	0.103044	0.0139357	HOMA-IR
chr6:124602735:T:C	6	124602735	T	C	0.147059	1377	ADD-INT_SNPxenvir	-0.358451	0.102152	12.3131	3.34699	0.00044979	0.147059	-0.3131	0.079	7.39e-05	--	0.147303	482	-0.245615	0.124587	0.0486755	ISIc
chr6:124610190:G:T	6	124610190	G	T	0.136166	1377	ADD-INT_SNPxenvir	0.412618	0.109307	14.2496	3.79562	0.000160096	0.136166	0.3281	0.0828	7.39e-05	++	0.129897	485	0.214423	0.126778	0.0907737	HOMA-IR
chr6:42347581:G:A	6	42347581	G	A	0.130356	1377	ADD-INT_SNPxenvir	0.322706	0.108383	8.86525	2.53663	0.0029065	0.130356	0.3395	0.0857	7.4e-05	++	0.125519	482	0.367578	0.139873	0.00859014	ISIc
chr6:42350141:C:G	6	42350141	C	G	0.130356	1377	ADD-INT_SNPxenvir	0.322706	0.108383	8.86525	2.53663	0.0029065	0.130356	0.3395	0.0857	7.4e-05	++	0.125519	482	0.367578	0.139873	0.00859014	ISIc
chr10:77869203:G:A	10	77869203	G	A	0.29085	1377	ADD-INT_SNPxenvir	0.227821	0.086783	6.89155	2.06246	0.00866044	0.29085	0.2593	0.0654	7.4e-05	++	0.297938	485	0.300725	0.0995885	0.00253046	HOMA-IR
chr6:1498405:G:A	6	1498405	G	A	0.087146	1377	ADD-INT_SNPxenvir	0.528174	0.133879	15.5643	4.09828	7.97e-05	0.087146	0.4207	0.1062	7.4e-05	++	0.0680412	485	0.238686	0.174225	0.170691	HOMA-IR
chr15:90210002:G:T	15	90210002	G	T	0.0682643	1377	ADD-INT_SNPxenvir	0.389049	0.148663	6.84863	2.05203	0.00887095	0.0682643	0.5073	0.128	7.42e-05	++	0.056701	485	0.846391	0.251801	0.000775622	LIRI
chr10:37835333:G:A	10	37835333	G	A	0.0486565	1377	ADD-INT_SNPxenvir	0.467304	0.174008	7.21203	2.14016	0.00724169	0.0486565	0.5271	0.133	7.42e-05	++	0.0474227	485	0.6113	0.206381	0.00305661	HOMA-IR
chr10:37840822:A:C	10	37840822	A	C	0.0486565	1377	ADD-INT_SNPxenvir	0.467304	0.174008	7.21203	2.14016	0.00724169	0.0486565	0.5271	0.133	7.42e-05	++	0.0474227	485	0.6113	0.206381	0.00305661	HOMA-IR
chr10:37847106:T:A	10	37847106	T	A	0.0486565	1377	ADD-INT_SNPxenvir	0.467304	0.174008	7.21203	2.14016	0.00724169	0.0486565	0.5271	0.133	7.42e-05	++	0.0474227	485	0.6113	0.206381	0.00305661	HOMA-IR
chr10:37849984:T:C	10	37849984	T	C	0.0486565	1377	ADD-INT_SNPxenvir	0.467304	0.174008	7.21203	2.14016	0.00724169	0.0486565	0.5271	0.133	7.42e-05	++	0.0474227	485	0.6113	0.206381	0.00305661	HOMA-IR
chr10:37850977:T:C	10	37850977	T	C	0.0486565	1377	ADD-INT_SNPxenvir	0.467304	0.174008	7.21203	2.14016	0.00724169	0.0486565	0.5271	0.133	7.42e-05	++	0.0474227	485	0.6113	0.206381	0.00305661	HOMA-IR
chr10:37858176:G:A	10	37858176	G	A	0.0486565	1377	ADD-INT_SNPxenvir	0.467304	0.174008	7.21203	2.14016	0.00724169	0.0486565	0.5271	0.133	7.42e-05	++	0.0474227	485	0.6113	0.206381	0.00305661	HOMA-IR
chr10:37859647:G:A	10	37859647	G	A	0.0486565	1377	ADD-INT_SNPxenvir	0.467304	0.174008	7.21203	2.14016	0.00724169	0.0486565	0.5271	0.133	7.42e-05	++	0.0474227	485	0.6113	0.206381	0.00305661	HOMA-IR
chr10:37860843:G:A	10	37860843	G	A	0.0486565	1377	ADD-INT_SNPxenvir	0.467304	0.174008	7.21203	2.14016	0.00724169	0.0486565	0.5271	0.133	7.42e-05	++	0.0474227	485	0.6113	0.206381	0.00305661	HOMA-IR
chr10:37862782:G:A	10	37862782	G	A	0.0486565	1377	ADD-INT_SNPxenvir	0.467304	0.174008	7.21203	2.14016	0.00724169	0.0486565	0.5271	0.133	7.42e-05	++	0.0474227	485	0.6113	0.206381	0.00305661	HOMA-IR
chr10:37863296:C:A	10	37863296	C	A	0.0486565	1377	ADD-INT_SNPxenvir	0.467304	0.174008	7.21203	2.14016	0.00724169	0.0486565	0.5271	0.133	7.42e-05	++	0.0474227	485	0.6113	0.206381	0.00305661	HOMA-IR
chr10:37879783:G:A	10	37879783	G	A	0.0486565	1377	ADD-INT_SNPxenvir	0.467304	0.174008	7.21203	2.14016	0.00724169	0.0486565	0.5271	0.133	7.42e-05	++	0.0474227	485	0.6113	0.206381	0.00305661	HOMA-IR
chr10:37881205:C:T	10	37881205	C	T	0.0486565	1377	ADD-INT_SNPxenvir	0.467304	0.174008	7.21203	2.14016	0.00724169	0.0486565	0.5271	0.133	7.42e-05	++	0.0474227	485	0.6113	0.206381	0.00305661	HOMA-IR
chr10:37888185:G:A	10	37888185	G	A	0.0486565	1377	ADD-INT_SNPxenvir	0.467304	0.174008	7.21203	2.14016	0.00724169	0.0486565	0.5271	0.133	7.42e-05	++	0.0474227	485	0.6113	0.206381	0.00305661	HOMA-IR
chr10:37890479:G:A	10	37890479	G	A	0.0486565	1377	ADD-INT_SNPxenvir	0.467304	0.174008	7.21203	2.14016	0.00724169	0.0486565	0.5271	0.133	7.42e-05	++	0.0474227	485	0.6113	0.206381	0.00305661	HOMA-IR
chr10:37893484:C:G	10	37893484	C	G	0.0486565	1377	ADD-INT_SNPxenvir	0.467304	0.174008	7.21203	2.14016	0.00724169	0.0486565	0.5271	0.133	7.42e-05	++	0.0474227	485	0.6113	0.206381	0.00305661	HOMA-IR
chr10:37902890:A:G	10	37902890	A	G	0.0486565	1377	ADD-INT_SNPxenvir	0.467304	0.174008	7.21203	2.14016	0.00724169	0.0486565	0.5271	0.133	7.42e-05	++	0.0474227	485	0.6113	0.206381	0.00305661	HOMA-IR
chr10:37905701:C:T	10	37905701	C	T	0.0486565	1377	ADD-INT_SNPxenvir	0.467304	0.174008	7.21203	2.14016	0.00724169	0.0486565	0.5271	0.133	7.42e-05	++	0.0474227	485	0.6113	0.206381	0.00305661	HOMA-IR
chr10:37912792:T:C	10	37912792	T	C	0.0486565	1377	ADD-INT_SNPxenvir	0.467304	0.174008	7.21203	2.14016	0.00724169	0.0486565	0.5271	0.133	7.42e-05	++	0.0474227	485	0.6113	0.206381	0.00305661	HOMA-IR
chr10:79341922:C:T	10	79341922	C	T	0.573348	1377	ADD-INT_SNPxenvir	-0.214597	0.101924	4.43295	1.45282	0.0352517	0.426652	-0.3072	0.0775	7.42e-05	--	0.557732	485	-0.434533	0.119473	0.000275734	HOMA-IR
chr11:60077931:G:A	11	60077931	G	A	0.0148874	1377	ADD-INT_SNPxenvir	-0.748284	0.321694	5.41062	1.69865	0.0200147	0.0148874	-0.9641	0.2434	7.44e-05	--	0.0154639	485	-1.25301	0.372147	0.000759941	HOMA-IR
chr10:69541011:A:G	10	69541011	A	G	0.349673	1377	ADD-INT_SNPxenvir	0.243122	0.0822123	8.74532	2.50808	0.00310399	0.349673	0.2585	0.0653	7.45e-05	++	0.35567	485	0.284839	0.107328	0.00795646	LIRI
chr10:69541309:C:A	10	69541309	C	A	0.349673	1377	ADD-INT_SNPxenvir	0.243122	0.0822123	8.74532	2.50808	0.00310399	0.349673	0.2585	0.0653	7.45e-05	++	0.35567	485	0.284839	0.107328	0.00795646	LIRI
chr10:69541817:G:C	10	69541817	G	C	0.349673	1377	ADD-INT_SNPxenvir	0.243122	0.0822123	8.74532	2.50808	0.00310399	0.349673	0.2585	0.0653	7.45e-05	++	0.35567	485	0.284839	0.107328	0.00795646	LIRI
chr10:69541844:G:A	10	69541844	G	A	0.349673	1377	ADD-INT_SNPxenvir	0.243122	0.0822123	8.74532	2.50808	0.00310399	0.349673	0.2585	0.0653	7.45e-05	++	0.35567	485	0.284839	0.107328	0.00795646	LIRI
chr10:69542131:C:A	10	69542131	C	A	0.349673	1377	ADD-INT_SNPxenvir	0.243122	0.0822123	8.74532	2.50808	0.00310399	0.349673	0.2585	0.0653	7.45e-05	++	0.35567	485	0.284839	0.107328	0.00795646	LIRI
chr8:3168443:C:T	8	3168443	C	T	0.0312273	1377	ADD-INT_SNPxenvir	-0.725744	0.210019	11.9413	3.2604	0.000549035	0.0312273	-0.7113	0.1795	7.45e-05	--	0.0226804	485	-0.671891	0.346089	0.052212	HOMA-IR
chr1:59115478:C:T	1	59115478	C	T	0.010167	1377	ADD-INT_SNPxenvir	1.29912	0.327949	15.6923	4.1277	7.45e-05	0.010167	1.2991	0.3279	7.45e-05	++	NA	NA	NA	NA	NA	HOMA-IR
chr18:6953222:A:G	18	6953222	A	G	0.61329	1377	ADD-INT_SNPxenvir	-0.264	0.0846522	9.72594	2.74068	0.00181685	0.38671	-0.2662	0.0672	7.46e-05	--	0.6	485	-0.269998	0.110534	0.0145791	LIRI
chr6:149124959:C:T	6	149124959	C	T	0.21024	1377	ADD-INT_SNPxenvir	0.269046	0.0910018	8.74082	2.50701	0.00311165	0.21024	0.2848	0.0719	7.46e-05	++	0.217526	485	0.311099	0.117335	0.00801641	HOMA-IR
chr6:56084231:A:T	6	56084231	A	T	0.0889615	1377	ADD-INT_SNPxenvir	-0.648353	0.143558	20.3971	5.20117	6.29e-06	0.0889615	-0.4226	0.1067	7.47e-05	--	0.0969072	485	-0.144041	0.15944	0.366304	HOMA-IR
chr6:30186422:T:C	6	30186422	T	C	0.345316	1377	ADD-INT_SNPxenvir	0.207589	0.0796287	6.79627	2.0393	0.00913482	0.345316	0.2393	0.0604	7.48e-05	++	0.347423	485	0.282301	0.0927527	0.00233776	HOMA-IR
chr9:35783934:T:A	9	35783934	T	A	0.315541	1377	ADD-INT_SNPxenvir	-0.231389	0.0809044	8.17974	2.37303	0.00423614	0.315541	-0.2588	0.0654	7.49e-05	--	0.312371	485	-0.310335	0.110872	0.00512554	LIRI
chr9:35807545:C:T	9	35807545	C	T	0.316267	1377	ADD-INT_SNPxenvir	-0.232078	0.0811108	8.18673	2.37471	0.00421978	0.316267	-0.2594	0.0655	7.49e-05	--	0.310309	485	-0.310511	0.111025	0.00516155	LIRI
chr19:5543133:G:A	19	5543133	G	A	0.193537	1377	ADD-INT_SNPxenvir	0.185505	0.0960584	3.72941	1.27195	0.0534626	0.193537	0.2837	0.0717	7.51e-05	++	0.202062	485	0.406874	0.107581	0.000155568	HOMA-IR
chr2:162053713:G:C	2	162053713	G	C	0.0885984	1377	ADD-INT_SNPxenvir	0.495235	0.130473	14.4073	3.832	0.000147231	0.0885984	0.401	0.1013	7.54e-05	++	0.0912863	482	0.257995	0.160728	0.108457	ISIc
chr6:30241322:T:C	6	30241322	T	C	0.403413	1377	ADD-INT_SNPxenvir	0.181315	0.0789432	5.27519	1.66491	0.0216317	0.403413	0.2388	0.0603	7.55e-05	++	0.396907	485	0.319648	0.0935669	0.000634892	HOMA-IR
chr6:30244005:A:G	6	30244005	A	G	0.403413	1377	ADD-INT_SNPxenvir	0.181315	0.0789432	5.27519	1.66491	0.0216317	0.403413	0.2388	0.0603	7.55e-05	++	0.396907	485	0.319648	0.0935669	0.000634892	HOMA-IR
chr6:30191262:C:G	6	30191262	C	G	0.363471	1377	ADD-INT_SNPxenvir	0.239248	0.0828378	8.34142	2.41171	0.00387516	0.363471	0.2463	0.0622	7.55e-05	++	0.357732	485	0.255481	0.0942732	0.00672822	HOMA-IR
chr6:30192077:A:C	6	30192077	A	C	0.363471	1377	ADD-INT_SNPxenvir	0.239248	0.0828378	8.34142	2.41171	0.00387516	0.363471	0.2463	0.0622	7.55e-05	++	0.357732	485	0.255481	0.0942732	0.00672822	HOMA-IR
chr1:40455473:G:T	1	40455473	G	T	0.720407	1377	ADD-INT_SNPxenvir	0.246731	0.0885811	7.75828	2.27192	0.00534663	0.279593	0.2767	0.0699	7.55e-05	++	0.715464	485	0.326211	0.113821	0.004157	LIRI
chr10:133018567:A:C	10	133018567	A	C	0.546841	1377	ADD-INT_SNPxenvir	-0.294103	0.0747749	15.4699	4.07661	8.38e-05	0.453159	-0.2323	0.0587	7.55e-05	--	0.540456	482	-0.133161	0.0946816	0.159604	ISIc
chr17:5435652:A:G	17	5435652	A	G	0.0580973	1377	ADD-INT_SNPxenvir	0.486253	0.144093	11.3878	3.13119	0.000739282	0.0580973	0.4523	0.1143	7.55e-05	++	0.0539419	482	0.394829	0.1876	0.035324	ISIc
chr1:23224866:A:G	1	23224866	A	G	0.553377	1377	ADD-INT_SNPxenvir	-0.288434	0.0808975	12.7122	3.43977	0.00036327	0.446623	-0.2587	0.0654	7.59e-05	--	0.561856	485	-0.202778	0.111039	0.0678219	LIRI
chr9:28398638:G:T	9	28398638	G	T	0.183007	1377	ADD-INT_SNPxenvir	-0.35315	0.0937678	14.1844	3.78057	0.000165741	0.183007	-0.2862	0.0723	7.6e-05	--	0.17732	485	-0.187793	0.113653	0.0984668	HOMA-IR
chr10:122575529:G:T	10	122575529	G	T	0.013435	1377	ADD-INT_SNPxenvir	-1.18786	0.374247	10.0742	2.82288	0.00150356	0.013435	-1.3418	0.3391	7.61e-05	--	0.0103093	485	-2.04855	0.802003	0.0106404	LIRI
chr1:23229880:G:A	1	23229880	G	A	0.617284	1377	ADD-INT_SNPxenvir	-0.294534	0.08277	12.6626	3.42825	0.000373035	0.382716	-0.2635	0.0666	7.62e-05	--	0.62268	485	-0.206434	0.11215	0.0656674	LIRI
chr18:52405859:G:A	18	52405859	G	A	0.478577	1377	ADD-INT_SNPxenvir	0.200621	0.0770149	6.78587	2.03677	0.00918819	0.478577	0.2397	0.0606	7.63e-05	++	0.488589	482	0.30305	0.0981372	0.00201493	ISIc
chr1:17097638:T:C	1	17097638	T	C	0.42992	1377	ADD-INT_SNPxenvir	-0.302806	0.0723256	17.5285	4.54817	2.83e-05	0.42992	-0.2219	0.0561	7.64e-05	--	0.419588	485	-0.09969	0.0888678	0.261956	HOMA-IR
chr1:17097765:T:TGTTA	1	17097765	T	TGTTA	0.42992	1377	ADD-INT_SNPxenvir	-0.302806	0.0723256	17.5285	4.54817	2.83e-05	0.42992	-0.2219	0.0561	7.64e-05	--	0.419588	485	-0.09969	0.0888678	0.261956	HOMA-IR
chr1:17097807:T:C	1	17097807	T	C	0.42992	1377	ADD-INT_SNPxenvir	-0.302806	0.0723256	17.5285	4.54817	2.83e-05	0.42992	-0.2219	0.0561	7.64e-05	--	0.419588	485	-0.09969	0.0888678	0.261956	HOMA-IR
chr1:17097835:G:A	1	17097835	G	A	0.42992	1377	ADD-INT_SNPxenvir	-0.302806	0.0723256	17.5285	4.54817	2.83e-05	0.42992	-0.2219	0.0561	7.64e-05	--	0.419588	485	-0.09969	0.0888678	0.261956	HOMA-IR
chr1:17097842:T:C	1	17097842	T	C	0.42992	1377	ADD-INT_SNPxenvir	-0.302806	0.0723256	17.5285	4.54817	2.83e-05	0.42992	-0.2219	0.0561	7.64e-05	--	0.419588	485	-0.09969	0.0888678	0.261956	HOMA-IR
chr1:17097901:C:T	1	17097901	C	T	0.42992	1377	ADD-INT_SNPxenvir	-0.302806	0.0723256	17.5285	4.54817	2.83e-05	0.42992	-0.2219	0.0561	7.64e-05	--	0.419588	485	-0.09969	0.0888678	0.261956	HOMA-IR
chr1:17098021:A:T	1	17098021	A	T	0.42992	1377	ADD-INT_SNPxenvir	-0.302806	0.0723256	17.5285	4.54817	2.83e-05	0.42992	-0.2219	0.0561	7.64e-05	--	0.419588	485	-0.09969	0.0888678	0.261956	HOMA-IR
chr1:17098138:G:A	1	17098138	G	A	0.42992	1377	ADD-INT_SNPxenvir	-0.302806	0.0723256	17.5285	4.54817	2.83e-05	0.42992	-0.2219	0.0561	7.64e-05	--	0.419588	485	-0.09969	0.0888678	0.261956	HOMA-IR
chr1:17098145:G:A	1	17098145	G	A	0.42992	1377	ADD-INT_SNPxenvir	-0.302806	0.0723256	17.5285	4.54817	2.83e-05	0.42992	-0.2219	0.0561	7.64e-05	--	0.419588	485	-0.09969	0.0888678	0.261956	HOMA-IR
chr1:17099124:A:G	1	17099124	A	G	0.42992	1377	ADD-INT_SNPxenvir	-0.302806	0.0723256	17.5285	4.54817	2.83e-05	0.42992	-0.2219	0.0561	7.64e-05	--	0.419588	485	-0.09969	0.0888678	0.261956	HOMA-IR
chr10:77851653:A:G	10	77851653	A	G	0.290487	1377	ADD-INT_SNPxenvir	0.251764	0.0866473	8.44265	2.4359	0.00366522	0.290487	0.262	0.0662	7.65e-05	++	0.294845	485	0.276434	0.102773	0.00715039	HOMA-IR
chr16:79208605:C:G	16	79208605	C	G	0.164851	1377	ADD-INT_SNPxenvir	-0.308005	0.100775	9.34139	2.64968	0.00224037	0.164851	-0.3113	0.0787	7.65e-05	--	0.150515	485	-0.316342	0.125986	0.0120412	HOMA-IR
chr19:49051878:G:A	19	49051878	G	A	0.0112564	1377	ADD-INT_SNPxenvir	-1.23605	0.449186	7.57219	2.22712	0.00592761	0.0112564	-1.2117	0.3064	7.66e-05	--	0.0164948	485	-1.19054	0.41899	0.00449076	LIRI
chr1:199138497:A:G	1	199138497	A	G	0.0108932	1377	ADD-INT_SNPxenvir	-1.71587	0.496903	11.924	3.25638	0.000554141	0.0108932	-1.3631	0.3447	7.67e-05	--	0.0123711	485	-1.03593	0.478556	0.0304103	HOMA-IR
chr14:72350786:A:G	14	72350786	A	G	0.171024	1377	ADD-INT_SNPxenvir	-0.380281	0.0969775	15.3768	4.05521	8.81e-05	0.171024	-0.3066	0.0775	7.69e-05	--	0.173237	482	-0.17596	0.129086	0.172842	ISIc
chr10:101333380:GC:G	10	101333380	GC	G	0.10276	1377	ADD-INT_SNPxenvir	0.446959	0.11556	14.9596	3.95925	0.000109837	0.10276	0.3656	0.0925	7.71e-05	++	0.11134	485	0.220687	0.154291	0.152623	LIRI
chr2:139367323:G:T	2	139367323	G	T	0.202251	1377	ADD-INT_SNPxenvir	-0.336167	0.0947644	12.584	3.40998	0.000389063	0.202251	-0.2912	0.0737	7.71e-05	--	0.198969	485	-0.222535	0.117088	0.0573588	HOMA-IR
chr15:89911715:C:A	15	89911715	C	A	0.759985	1377	ADD-INT_SNPxenvir	-0.219031	0.0893106	6.01458	1.84807	0.0141883	0.240015	-0.2948	0.0746	7.72e-05	--	0.754639	485	-0.469291	0.135532	0.00053502	LIRI
chr9:35785719:A:T	9	35785719	A	T	0.319172	1377	ADD-INT_SNPxenvir	-0.228276	0.0805193	8.03751	2.33896	0.00458184	0.319172	-0.2568	0.065	7.72e-05	--	0.314433	485	-0.309887	0.109918	0.00481327	LIRI
chr16:6868930:C:G	16	6868930	C	G	0.238925	1377	ADD-INT_SNPxenvir	-0.301416	0.0855594	12.4107	3.3697	0.000426874	0.238925	-0.2603	0.0659	7.73e-05	--	0.226804	485	-0.200561	0.103176	0.0519111	HOMA-IR
chr10:83485627:A:G	10	83485627	A	G	0.10748	1377	ADD-INT_SNPxenvir	0.359556	0.121302	8.78607	2.51778	0.00303543	0.10748	0.3708	0.0938	7.74e-05	++	0.0958763	485	0.387665	0.148045	0.00883039	HOMA-IR
chr10:42114333:C:G	10	42114333	C	G	0.0497458	1377	ADD-INT_SNPxenvir	0.440894	0.173825	6.43344	1.95082	0.011199	0.0497458	0.5355	0.1355	7.74e-05	++	0.0474227	485	0.68206	0.21631	0.0016151	HOMA-IR
chr1:34381432:A:G	1	34381432	A	G	0.440813	1377	ADD-INT_SNPxenvir	-0.277713	0.0740588	14.0618	3.75226	0.000176905	0.440813	-0.2473	0.0626	7.74e-05	--	0.424742	485	-0.171429	0.116963	0.142738	LIRI
chr5:6577629:C:T	5	6577629	C	T	0.611111	1377	ADD-INT_SNPxenvir	0.203435	0.0782543	6.75828	2.03005	0.00933147	0.388889	0.231	0.0584	7.75e-05	++	0.612371	485	0.265771	0.0879018	0.00249873	HOMA-IR
chr1:17087404:T:A	1	17087404	T	A	0.538853	1377	ADD-INT_SNPxenvir	0.308974	0.0723891	18.2179	4.70549	1.97e-05	0.461147	0.2196	0.0556	7.76e-05	++	0.536082	485	0.091395	0.0866596	0.291588	HOMA-IR
chr1:17089160:G:A	1	17089160	G	A	0.564633	1377	ADD-INT_SNPxenvir	0.304553	0.0723972	17.6963	4.58647	2.59e-05	0.435367	0.2203	0.0558	7.79e-05	++	0.568041	485	0.0974114	0.0874417	0.265272	HOMA-IR
chr2:139344941:CA:C	2	139344941	CA	C	0.203341	1377	ADD-INT_SNPxenvir	-0.334113	0.0946204	12.4686	3.38315	0.000413857	0.203341	-0.2911	0.0737	7.8e-05	--	0.196907	485	-0.224837	0.117483	0.0556481	HOMA-IR
chr2:139345121:T:C	2	139345121	T	C	0.203341	1377	ADD-INT_SNPxenvir	-0.334113	0.0946204	12.4686	3.38315	0.000413857	0.203341	-0.2911	0.0737	7.8e-05	--	0.196907	485	-0.224837	0.117483	0.0556481	HOMA-IR
chr1:203356658:T:TA	1	203356658	T	TA	0.660131	1377	ADD-INT_SNPxenvir	-0.317521	0.0812486	15.2726	4.03125	9.31e-05	0.339869	-0.2593	0.0656	7.81e-05	--	0.645361	485	-0.149855	0.111427	0.178667	LIRI
chr13:102701436:G:A	13	102701436	G	A	0.0305011	1377	ADD-INT_SNPxenvir	0.503139	0.235368	4.56963	1.48753	0.0325439	0.0305011	0.7024	0.1778	7.82e-05	++	0.0381443	485	0.967217	0.271389	0.000365326	HOMA-IR
chr5:165188381:A:G	5	165188381	A	G	0.219317	1377	ADD-INT_SNPxenvir	-0.314282	0.0854575	13.525	3.62819	0.000235402	0.219317	-0.2677	0.0678	7.84e-05	--	0.21888	482	-0.188646	0.111272	0.0900078	ISIc
chr10:38080139:G:A	10	38080139	G	A	0.0475672	1377	ADD-INT_SNPxenvir	0.451901	0.176231	6.57537	1.98548	0.01034	0.0475672	0.5347	0.1354	7.84e-05	++	0.0463918	485	0.653838	0.211477	0.00198966	HOMA-IR
chr8:83018959:T:C	8	83018959	T	C	0.178649	1377	ADD-INT_SNPxenvir	0.436856	0.0975751	20.0447	5.12117	7.57e-06	0.178649	0.3175	0.0804	7.85e-05	++	0.17732	485	0.0650715	0.141888	0.646514	LIRI
chr20:36666853:A:G	20	36666853	A	G	0.0130719	1377	ADD-INT_SNPxenvir	0.842459	0.412365	4.17383	1.38666	0.0410525	0.0130719	1.2767	0.3233	7.86e-05	++	0.0103734	482	1.96992	0.520973	0.000156049	ISIc
chr8:93749771:CT:C	8	93749771	CT	C	0.257444	1377	ADD-INT_SNPxenvir	0.228374	0.0828093	7.60566	2.23519	0.00581849	0.257444	0.2539	0.0643	7.86e-05	++	0.280083	482	0.292561	0.102018	0.00413428	ISIc
chr10:96883972:G:A	10	96883972	G	A	0.0112564	1377	ADD-INT_SNPxenvir	-1.47636	0.359676	16.8486	4.39273	4.05e-05	0.0112564	-1.1424	0.2893	7.86e-05	--	0.0103093	485	-0.530148	0.487011	0.276342	LIRI
chr14:68722246:A:T	14	68722246	A	T	0.436093	1377	ADD-INT_SNPxenvir	0.257193	0.0671275	14.6797	3.8948	0.000127409	0.436093	0.2173	0.055	7.86e-05	++	0.479253	482	0.135539	0.0961429	0.158608	ISIc
chr2:139350518:G:A	2	139350518	G	A	0.784677	1377	ADD-INT_SNPxenvir	0.333608	0.0928459	12.9106	3.48582	0.000326723	0.215323	0.2869	0.0727	7.87e-05	++	0.792784	485	0.21304	0.116684	0.0678813	HOMA-IR
chr9:25605869:T:G	9	25605869	T	G	0.0163399	1377	ADD-INT_SNPxenvir	-0.73703	0.285124	6.68195	2.01147	0.00973935	0.0163399	-0.8149	0.2064	7.87e-05	--	0.0206186	485	-0.900691	0.299166	0.00260669	HOMA-IR
chr6:29112572:A:G	6	29112572	A	G	0.60167	1377	ADD-INT_SNPxenvir	-0.327881	0.073594	19.8495	5.07683	8.38e-06	0.39833	-0.2289	0.058	7.88e-05	--	0.582988	482	-0.0668847	0.0941882	0.477632	ISIc
chr11:63402362:T:C	11	63402362	T	C	0.728395	1377	ADD-INT_SNPxenvir	-0.311381	0.0828808	14.1149	3.76452	0.000171981	0.271605	-0.2462	0.0624	7.89e-05	--	0.707216	485	-0.161109	0.0946458	0.0887115	HOMA-IR
chr2:202812438:A:G	2	202812438	A	G	0.826434	1377	ADD-INT_SNPxenvir	0.277839	0.0895549	9.62516	2.71686	0.00191929	0.173566	0.2887	0.0731	7.89e-05	++	0.835062	482	0.3103	0.126646	0.0142797	ISIc
chr8:134883734:G:T	8	134883734	G	T	0.583878	1377	ADD-INT_SNPxenvir	-0.241145	0.0717087	11.3087	3.1127	0.000771436	0.416122	-0.2184	0.0553	7.9e-05	--	0.589691	485	-0.185018	0.0870024	0.0334549	HOMA-IR
chr15:89911525:G:C	15	89911525	G	C	0.762527	1377	ADD-INT_SNPxenvir	-0.221637	0.0900422	6.05891	1.85898	0.0138363	0.237473	-0.2962	0.075	7.9e-05	--	0.756701	485	-0.4659	0.13579	0.000601284	LIRI
chr13:61670267:C:A	13	61670267	C	A	0.283588	1377	ADD-INT_SNPxenvir	0.240741	0.0788497	9.32179	2.64504	0.00226444	0.283588	0.2483	0.0629	7.91e-05	++	0.304979	482	0.26149	0.104311	0.0121818	ISIc
chr8:107001616:C:A	8	107001616	C	A	0.0123457	1377	ADD-INT_SNPxenvir	-1.29375	0.327792	15.5778	4.10139	7.92e-05	0.0123457	-1.2937	0.3278	7.92e-05	--	NA	NA	NA	NA	NA	HOMA-IR
chr1:203356790:T:C	1	203356790	T	C	0.660494	1377	ADD-INT_SNPxenvir	-0.316873	0.0812423	15.2127	4.01748	9.61e-05	0.339506	-0.2591	0.0656	7.92e-05	--	0.646392	485	-0.150407	0.111403	0.176979	LIRI
chr2:124138846:CAT:C	2	124138846	CAT	C	0.0613653	1377	ADD-INT_SNPxenvir	0.369819	0.15102	5.99666	1.84366	0.0143331	0.0613653	0.4579	0.116	7.92e-05	++	0.0752577	485	0.584901	0.181266	0.00125205	HOMA-IR
chr6:29368277:G:A	6	29368277	G	A	0.530138	1377	ADD-INT_SNPxenvir	0.283144	0.0717445	15.5754	4.10083	7.93e-05	0.469862	0.2216	0.0561	7.92e-05	++	0.508247	485	0.124326	0.0901546	0.167887	HOMA-IR
chr9:35793710:C:T	9	35793710	C	T	0.316993	1377	ADD-INT_SNPxenvir	-0.230934	0.0811184	8.10472	2.35507	0.00441499	0.316993	-0.2585	0.0655	7.93e-05	--	0.31134	485	-0.310261	0.111063	0.00521315	LIRI
chr9:35797830:C:T	9	35797830	C	T	0.316993	1377	ADD-INT_SNPxenvir	-0.230934	0.0811184	8.10472	2.35507	0.00441499	0.316993	-0.2585	0.0655	7.93e-05	--	0.31134	485	-0.310261	0.111063	0.00521315	LIRI
chr9:35798070:T:C	9	35798070	T	C	0.316993	1377	ADD-INT_SNPxenvir	-0.230934	0.0811184	8.10472	2.35507	0.00441499	0.316993	-0.2585	0.0655	7.93e-05	--	0.31134	485	-0.310261	0.111063	0.00521315	LIRI
chr6:29044290:C:T	6	29044290	C	T	0.397967	1377	ADD-INT_SNPxenvir	0.328031	0.0736417	19.8419	5.07511	8.41e-06	0.397967	0.229	0.058	7.93e-05	++	0.417012	482	0.0668847	0.0941882	0.477632	ISIc
chr6:29046112:A:G	6	29046112	A	G	0.397967	1377	ADD-INT_SNPxenvir	0.328031	0.0736417	19.8419	5.07511	8.41e-06	0.397967	0.229	0.058	7.93e-05	++	0.417012	482	0.0668847	0.0941882	0.477632	ISIc
chr6:29073790:G:C	6	29073790	G	C	0.397967	1377	ADD-INT_SNPxenvir	0.328031	0.0736417	19.8419	5.07511	8.41e-06	0.397967	0.229	0.058	7.93e-05	++	0.417012	482	0.0668847	0.0941882	0.477632	ISIc
chr2:202782553:C:T	2	202782553	C	T	0.815904	1377	ADD-INT_SNPxenvir	0.281699	0.0927141	9.23165	2.62367	0.00237865	0.184096	0.2965	0.0751	7.94e-05	++	0.828838	482	0.324739	0.128216	0.0113175	ISIc
chr8:134881932:T:C	8	134881932	T	C	0.584241	1377	ADD-INT_SNPxenvir	-0.241161	0.0717603	11.2939	3.10924	0.000777607	0.415759	-0.2184	0.0554	7.96e-05	--	0.589691	485	-0.185018	0.0870024	0.0334549	HOMA-IR
chr8:134882303:G:A	8	134882303	G	A	0.584241	1377	ADD-INT_SNPxenvir	-0.241161	0.0717603	11.2939	3.10924	0.000777607	0.415759	-0.2184	0.0554	7.96e-05	--	0.589691	485	-0.185018	0.0870024	0.0334549	HOMA-IR
chr8:134882423:G:A	8	134882423	G	A	0.584241	1377	ADD-INT_SNPxenvir	-0.241161	0.0717603	11.2939	3.10924	0.000777607	0.415759	-0.2184	0.0554	7.96e-05	--	0.589691	485	-0.185018	0.0870024	0.0334549	HOMA-IR
chr8:134883148:G:A	8	134883148	G	A	0.584241	1377	ADD-INT_SNPxenvir	-0.241161	0.0717603	11.2939	3.10924	0.000777607	0.415759	-0.2184	0.0554	7.96e-05	--	0.589691	485	-0.185018	0.0870024	0.0334549	HOMA-IR
chr8:134883232:T:C	8	134883232	T	C	0.584241	1377	ADD-INT_SNPxenvir	-0.241161	0.0717603	11.2939	3.10924	0.000777607	0.415759	-0.2184	0.0554	7.96e-05	--	0.589691	485	-0.185018	0.0870024	0.0334549	HOMA-IR
chr11:114332558:C:T	11	114332558	C	T	0.145243	1377	ADD-INT_SNPxenvir	-0.404675	0.106483	14.4429	3.84021	0.000144474	0.145243	-0.3259	0.0826	7.97e-05	--	0.124742	485	-0.206869	0.130906	0.114042	HOMA-IR
chr18:73354232:T:C	18	73354232	T	C	0.0130719	1377	ADD-INT_SNPxenvir	0.757447	0.30976	5.97936	1.8394	0.0144744	0.0130719	0.9991	0.2532	7.97e-05	++	0.0123711	485	1.48628	0.439775	0.000725838	LIRI
chr2:139771618:A:G	2	139771618	A	G	0.0987654	1377	ADD-INT_SNPxenvir	-0.321057	0.122711	6.84544	2.05126	0.00888669	0.0987654	-0.3559	0.0902	7.99e-05	--	0.112371	485	-0.396917	0.133108	0.00286464	HOMA-IR
chr10:132971961:A:G	10	132971961	A	G	0.576979	1377	ADD-INT_SNPxenvir	-0.254797	0.0756618	11.3406	3.12014	0.000758333	0.423021	-0.232	0.0588	7.99e-05	--	0.580913	482	-0.197111	0.0934354	0.0348931	ISIc
chr15:42209820:C:A	15	42209820	C	A	0.759259	1377	ADD-INT_SNPxenvir	-0.288711	0.0904228	10.1946	2.85124	0.00140851	0.240741	-0.3018	0.0765	8.02e-05	--	0.757732	485	-0.334998	0.143713	0.0197524	LIRI
chr10:42111294:G:A	10	42111294	G	A	0.0490196	1377	ADD-INT_SNPxenvir	0.439501	0.174083	6.37395	1.93626	0.0115808	0.0490196	0.5348	0.1356	8.02e-05	++	0.0474227	485	0.68206	0.21631	0.0016151	HOMA-IR
chr10:42111523:T:C	10	42111523	T	C	0.0490196	1377	ADD-INT_SNPxenvir	0.439501	0.174083	6.37395	1.93626	0.0115808	0.0490196	0.5348	0.1356	8.02e-05	++	0.0474227	485	0.68206	0.21631	0.0016151	HOMA-IR
chr10:42112064:T:C	10	42112064	T	C	0.0490196	1377	ADD-INT_SNPxenvir	0.439501	0.174083	6.37395	1.93626	0.0115808	0.0490196	0.5348	0.1356	8.02e-05	++	0.0474227	485	0.68206	0.21631	0.0016151	HOMA-IR
chr10:42112132:C:T	10	42112132	C	T	0.0490196	1377	ADD-INT_SNPxenvir	0.439501	0.174083	6.37395	1.93626	0.0115808	0.0490196	0.5348	0.1356	8.02e-05	++	0.0474227	485	0.68206	0.21631	0.0016151	HOMA-IR
chr10:42112284:A:G	10	42112284	A	G	0.0490196	1377	ADD-INT_SNPxenvir	0.439501	0.174083	6.37395	1.93626	0.0115808	0.0490196	0.5348	0.1356	8.02e-05	++	0.0474227	485	0.68206	0.21631	0.0016151	HOMA-IR
chr10:42112442:T:C	10	42112442	T	C	0.0490196	1377	ADD-INT_SNPxenvir	0.439501	0.174083	6.37395	1.93626	0.0115808	0.0490196	0.5348	0.1356	8.02e-05	++	0.0474227	485	0.68206	0.21631	0.0016151	HOMA-IR
chr10:42112444:A:G	10	42112444	A	G	0.0490196	1377	ADD-INT_SNPxenvir	0.439501	0.174083	6.37395	1.93626	0.0115808	0.0490196	0.5348	0.1356	8.02e-05	++	0.0474227	485	0.68206	0.21631	0.0016151	HOMA-IR
chr10:42112732:A:C	10	42112732	A	C	0.0490196	1377	ADD-INT_SNPxenvir	0.439501	0.174083	6.37395	1.93626	0.0115808	0.0490196	0.5348	0.1356	8.02e-05	++	0.0474227	485	0.68206	0.21631	0.0016151	HOMA-IR
chr10:42112796:T:A	10	42112796	T	A	0.0490196	1377	ADD-INT_SNPxenvir	0.439501	0.174083	6.37395	1.93626	0.0115808	0.0490196	0.5348	0.1356	8.02e-05	++	0.0474227	485	0.68206	0.21631	0.0016151	HOMA-IR
chr10:42112994:T:C	10	42112994	T	C	0.0490196	1377	ADD-INT_SNPxenvir	0.439501	0.174083	6.37395	1.93626	0.0115808	0.0490196	0.5348	0.1356	8.02e-05	++	0.0474227	485	0.68206	0.21631	0.0016151	HOMA-IR
chr10:42113040:A:G	10	42113040	A	G	0.0490196	1377	ADD-INT_SNPxenvir	0.439501	0.174083	6.37395	1.93626	0.0115808	0.0490196	0.5348	0.1356	8.02e-05	++	0.0474227	485	0.68206	0.21631	0.0016151	HOMA-IR
chr10:42113142:A:G	10	42113142	A	G	0.0490196	1377	ADD-INT_SNPxenvir	0.439501	0.174083	6.37395	1.93626	0.0115808	0.0490196	0.5348	0.1356	8.02e-05	++	0.0474227	485	0.68206	0.21631	0.0016151	HOMA-IR
chr10:42113579:A:C	10	42113579	A	C	0.0490196	1377	ADD-INT_SNPxenvir	0.439501	0.174083	6.37395	1.93626	0.0115808	0.0490196	0.5348	0.1356	8.02e-05	++	0.0474227	485	0.68206	0.21631	0.0016151	HOMA-IR
chr10:42114490:A:AC	10	42114490	A	AC	0.0490196	1377	ADD-INT_SNPxenvir	0.439501	0.174083	6.37395	1.93626	0.0115808	0.0490196	0.5348	0.1356	8.02e-05	++	0.0474227	485	0.68206	0.21631	0.0016151	HOMA-IR
chr10:42117578:C:T	10	42117578	C	T	0.0490196	1377	ADD-INT_SNPxenvir	0.439501	0.174083	6.37395	1.93626	0.0115808	0.0490196	0.5348	0.1356	8.02e-05	++	0.0474227	485	0.68206	0.21631	0.0016151	HOMA-IR
chr10:42117735:T:A	10	42117735	T	A	0.0490196	1377	ADD-INT_SNPxenvir	0.439501	0.174083	6.37395	1.93626	0.0115808	0.0490196	0.5348	0.1356	8.02e-05	++	0.0474227	485	0.68206	0.21631	0.0016151	HOMA-IR
chr1:117277495:C:T	1	117277495	C	T	0.347495	1377	ADD-INT_SNPxenvir	0.183155	0.078071	5.50374	1.7218	0.0189758	0.347495	0.2295	0.0582	8.03e-05	++	0.396907	485	0.287478	0.0873116	0.000992842	HOMA-IR
chr11:8018955:G:A	11	8018955	G	A	0.097313	1377	ADD-INT_SNPxenvir	-0.485883	0.145194	11.1987	3.08696	0.00081854	0.097313	-0.4367	0.1107	8.03e-05	--	0.103093	485	-0.368286	0.171221	0.0314811	LIRI
chr18:41648981:A:T	18	41648981	A	T	0.643065	1377	ADD-INT_SNPxenvir	0.313133	0.0758404	17.0474	4.4382	3.65e-05	0.356935	0.227	0.0576	8.04e-05	++	0.639175	485	0.10992	0.0884328	0.213877	HOMA-IR
chr21:25397616:T:C	21	25397616	T	C	0.35984	1377	ADD-INT_SNPxenvir	-0.24532	0.0787542	9.70326	2.73532	0.00183942	0.35984	-0.256	0.0649	8.04e-05	--	0.339175	485	-0.278488	0.11462	0.0151126	LIRI
chr1:117278758:G:A	1	117278758	G	A	0.347131	1377	ADD-INT_SNPxenvir	0.184323	0.0780625	5.57538	1.73958	0.0182146	0.347131	0.2303	0.0584	8.04e-05	++	0.392784	485	0.288709	0.0880096	0.0010365	HOMA-IR
chr10:69542671:A:G	10	69542671	A	G	0.348947	1377	ADD-INT_SNPxenvir	0.242233	0.082193	8.68554	2.49384	0.00320745	0.348947	0.2574	0.0653	8.05e-05	++	0.354639	485	0.283194	0.107404	0.00837144	LIRI
chr6:42351569:C:T	6	42351569	C	T	0.243282	1377	ADD-INT_SNPxenvir	-0.281167	0.07956	12.4894	3.38798	0.00040928	0.243282	-0.252	0.0639	8.06e-05	--	0.217842	482	-0.19886	0.107311	0.0638646	ISIc
chr6:29110010:G:C	6	29110010	G	C	0.601307	1377	ADD-INT_SNPxenvir	-0.327224	0.0735739	19.7808	5.06122	8.69e-06	0.398693	-0.2286	0.058	8.08e-05	--	0.582988	482	-0.0668847	0.0941882	0.477632	ISIc
chr17:1901974:A:G	17	1901974	A	G	0.238925	1377	ADD-INT_SNPxenvir	0.273123	0.0915212	8.90584	2.54628	0.00284263	0.238925	0.2861	0.0726	8.08e-05	++	0.217842	482	0.308198	0.119169	0.00970331	ISIc
chr1:17087525:G:A	1	17087525	G	A	0.539216	1377	ADD-INT_SNPxenvir	0.309909	0.0723676	18.3392	4.73314	1.85e-05	0.460784	0.2186	0.0554	8.08e-05	++	0.537113	485	0.0887184	0.0862933	0.303902	HOMA-IR
chr1:85472878:T:C	1	85472878	T	C	0.655773	1377	ADD-INT_SNPxenvir	0.1409	0.0758025	3.45508	1.20026	0.063058	0.344227	0.2373	0.0602	8.08e-05	++	0.672199	482	0.401743	0.099027	4.97e-05	ISIc
chr14:68722777:C:T	14	68722777	C	T	0.43573	1377	ADD-INT_SNPxenvir	0.256716	0.0671463	14.6171	3.88036	0.000131716	0.43573	0.217	0.055	8.09e-05	++	0.479253	482	0.135539	0.0961429	0.158608	ISIc
chr14:68722795:C:T	14	68722795	C	T	0.43573	1377	ADD-INT_SNPxenvir	0.256716	0.0671463	14.6171	3.88036	0.000131716	0.43573	0.217	0.055	8.09e-05	++	0.479253	482	0.135539	0.0961429	0.158608	ISIc
chr14:68724974:G:A	14	68724974	G	A	0.43573	1377	ADD-INT_SNPxenvir	0.256716	0.0671463	14.6171	3.88036	0.000131716	0.43573	0.217	0.055	8.09e-05	++	0.479253	482	0.135539	0.0961429	0.158608	ISIc
chr13:25975411:A:T	13	25975411	A	T	0.42992	1377	ADD-INT_SNPxenvir	0.225681	0.0744441	9.19028	2.61385	0.00243304	0.42992	0.2316	0.0588	8.09e-05	++	0.439834	482	0.241446	0.0957155	0.0116509	ISIc
chr5:66495596:G:A	5	66495596	G	A	0.0544662	1377	ADD-INT_SNPxenvir	0.424349	0.161977	6.86342	2.05563	0.00879772	0.0544662	0.4983	0.1264	8.1e-05	++	0.0752577	485	0.613684	0.202258	0.00241207	LIRI
chr2:200778761:C:A	2	200778761	C	A	0.0265069	1377	ADD-INT_SNPxenvir	-0.768032	0.221191	12.0565	3.28726	0.000516107	0.0265069	-0.6932	0.1759	8.1e-05	--	0.0237113	485	-0.564627	0.290051	0.0515775	HOMA-IR
chr2:200778796:G:A	2	200778796	G	A	0.0265069	1377	ADD-INT_SNPxenvir	-0.768032	0.221191	12.0565	3.28726	0.000516107	0.0265069	-0.6932	0.1759	8.1e-05	--	0.0237113	485	-0.564627	0.290051	0.0515775	HOMA-IR
chr6:1495724:C:T	6	1495724	C	T	0.0867829	1377	ADD-INT_SNPxenvir	0.524782	0.133938	15.3516	4.04941	8.92e-05	0.0867829	0.4185	0.1062	8.11e-05	++	0.0680412	485	0.238686	0.174225	0.170691	HOMA-IR
chr21:28600794:C:T	21	28600794	C	T	0.58061	1377	ADD-INT_SNPxenvir	0.234691	0.0684572	11.7532	3.21653	0.000607393	0.41939	0.2227	0.0565	8.11e-05	++	0.627593	482	0.197163	0.10015	0.0489892	ISIc
chr10:132952253:A:G	10	132952253	A	G	0.374728	1377	ADD-INT_SNPxenvir	0.282201	0.0763828	13.6498	3.65707	0.000220257	0.374728	0.2415	0.0613	8.11e-05	++	0.383817	482	0.168023	0.10266	0.101695	ISIc
chr15:89912708:G:C	15	89912708	G	C	0.760349	1377	ADD-INT_SNPxenvir	-0.22131	0.0893136	6.13996	1.8789	0.013216	0.239651	-0.2939	0.0746	8.12e-05	--	0.756701	485	-0.460792	0.135473	0.000670517	LIRI
chr10:61685092:G:A	10	61685092	G	A	0.0112564	1377	ADD-INT_SNPxenvir	0.837646	0.308945	7.35119	2.17381	0.00670178	0.0112564	0.9634	0.2444	8.12e-05	++	0.0124481	482	1.17381	0.39975	0.00332093	ISIc
chr10:61691015:A:G	10	61691015	A	G	0.0112564	1377	ADD-INT_SNPxenvir	0.837646	0.308945	7.35119	2.17381	0.00670178	0.0112564	0.9634	0.2444	8.12e-05	++	0.0124481	482	1.17381	0.39975	0.00332093	ISIc
chr1:203359778:T:A	1	203359778	T	A	0.654321	1377	ADD-INT_SNPxenvir	-0.308356	0.0808568	14.5436	3.86343	0.000136953	0.345679	-0.2586	0.0656	8.13e-05	--	0.642268	485	-0.162529	0.112318	0.147883	LIRI
chr6:30213340:A:G	6	30213340	A	G	0.36093	1377	ADD-INT_SNPxenvir	0.215899	0.0791012	7.44968	2.19758	0.00634483	0.36093	0.238	0.0604	8.13e-05	++	0.353608	485	0.268935	0.0935473	0.00404213	HOMA-IR
chr6:30213498:A:G	6	30213498	A	G	0.36093	1377	ADD-INT_SNPxenvir	0.215899	0.0791012	7.44968	2.19758	0.00634483	0.36093	0.238	0.0604	8.13e-05	++	0.353608	485	0.268935	0.0935473	0.00404213	HOMA-IR
chr8:134872786:G:A	8	134872786	G	A	0.5748	1377	ADD-INT_SNPxenvir	-0.224326	0.0742265	9.13356	2.60039	0.00250963	0.4252	-0.2232	0.0566	8.13e-05	--	0.572165	485	-0.221678	0.0876673	0.0114509	HOMA-IR
chr12:112602139:C:T	12	112602139	C	T	0.378722	1377	ADD-INT_SNPxenvir	0.259451	0.0736943	12.3949	3.36601	0.000430517	0.378722	0.2285	0.058	8.13e-05	++	0.393154	482	0.178106	0.0939172	0.0579042	ISIc
chr2:139064770:C:G	2	139064770	C	G	0.237836	1377	ADD-INT_SNPxenvir	-0.313742	0.0887155	12.5068	3.39203	0.000405481	0.237836	-0.2875	0.073	8.14e-05	--	0.243299	485	-0.232539	0.128218	0.0697349	LIRI
chr1:34370390:A:G	1	34370390	A	G	0.434641	1377	ADD-INT_SNPxenvir	-0.256411	0.0724704	12.5185	3.39475	0.000402949	0.434641	-0.2429	0.0616	8.15e-05	--	0.417526	485	-0.207485	0.117275	0.0768582	LIRI
chr10:77858775:CA:C	10	77858775	CA	C	0.29085	1377	ADD-INT_SNPxenvir	0.249887	0.0866176	8.32291	2.40729	0.0039148	0.29085	0.2609	0.0662	8.17e-05	++	0.294845	485	0.276434	0.102773	0.00715039	HOMA-IR
chr10:77858782:A:G	10	77858782	A	G	0.29085	1377	ADD-INT_SNPxenvir	0.249887	0.0866176	8.32291	2.40729	0.0039148	0.29085	0.2609	0.0662	8.17e-05	++	0.294845	485	0.276434	0.102773	0.00715039	HOMA-IR
chr16:6867437:G:T	16	6867437	G	T	0.239288	1377	ADD-INT_SNPxenvir	-0.299908	0.0855575	12.2874	3.341	0.000456037	0.239288	-0.2594	0.0659	8.18e-05	--	0.226804	485	-0.200561	0.103176	0.0519111	HOMA-IR
chr10:15304127:A:G	10	15304127	A	G	0.14488	1377	ADD-INT_SNPxenvir	0.260842	0.105391	6.12565	1.87538	0.0133236	0.14488	0.339	0.0861	8.18e-05	++	0.128631	482	0.495577	0.14913	0.000890184	ISIc
chr9:10448624:C:T	9	10448624	C	T	0.0210603	1377	ADD-INT_SNPxenvir	-0.935579	0.274063	11.6536	3.19328	0.000640796	0.0210603	-1.0187	0.2586	8.18e-05	--	0.0268041	485	-1.69394	0.78124	0.0301384	LIRI
chr19:16638634:C:T	19	16638634	C	T	0.0384895	1377	ADD-INT_SNPxenvir	-0.380127	0.182048	4.36001	1.43425	0.0367917	0.0384895	-0.5657	0.1436	8.19e-05	--	0.0402062	485	-0.871625	0.233739	0.000192194	HOMA-IR
chr9:126077700:C:T	9	126077700	C	T	0.115105	1377	ADD-INT_SNPxenvir	-0.444576	0.121724	13.3395	3.58524	0.000259872	0.115105	-0.3634	0.0923	8.19e-05	--	0.113402	485	-0.253817	0.141478	0.0728065	HOMA-IR
chr14:72348372:C:T	14	72348372	C	T	0.175744	1377	ADD-INT_SNPxenvir	-0.37587	0.0966867	15.1127	3.99448	0.000101279	0.175744	-0.3038	0.0771	8.19e-05	--	0.178423	482	-0.177635	0.127897	0.164865	ISIc
chr10:38075598:G:A	10	38075598	G	A	0.0479303	1377	ADD-INT_SNPxenvir	0.466618	0.176099	7.02117	2.09393	0.00805508	0.0479303	0.5276	0.134	8.21e-05	++	0.0474227	485	0.6113	0.206381	0.00305661	HOMA-IR
chr9:28398701:C:T	9	28398701	C	T	0.182643	1377	ADD-INT_SNPxenvir	-0.351214	0.093834	14.0095	3.74019	0.00018189	0.182643	-0.285	0.0724	8.21e-05	--	0.17732	485	-0.187793	0.113653	0.0984668	HOMA-IR
chr9:28399216:C:T	9	28399216	C	T	0.182643	1377	ADD-INT_SNPxenvir	-0.351214	0.093834	14.0095	3.74019	0.00018189	0.182643	-0.285	0.0724	8.21e-05	--	0.17732	485	-0.187793	0.113653	0.0984668	HOMA-IR
chr12:62041740:T:C	12	62041740	T	C	0.238925	1377	ADD-INT_SNPxenvir	0.281798	0.0862521	10.6742	2.96402	0.00108638	0.238925	0.268	0.0681	8.21e-05	++	0.21473	482	0.245244	0.110759	0.0268145	ISIc
chr16:21193902:T:C	16	21193902	T	C	0.0297749	1377	ADD-INT_SNPxenvir	-0.525898	0.196335	7.17474	2.13114	0.00739367	0.0297749	-0.6059	0.1539	8.21e-05	--	0.0311203	482	-0.733271	0.247686	0.00307157	ISIc
chr6:29371185:G:A	6	29371185	G	A	0.428105	1377	ADD-INT_SNPxenvir	-0.267139	0.074205	12.9601	3.49731	0.000318193	0.428105	-0.2327	0.0591	8.23e-05	--	0.407676	482	-0.173012	0.0977519	0.0767432	ISIc
chr12:68113688:C:T	12	68113688	C	T	0.0319535	1377	ADD-INT_SNPxenvir	-0.662455	0.208407	10.1039	2.82986	0.00147959	0.0319535	-0.7038	0.1788	8.23e-05	--	0.0278351	485	-0.819055	0.347692	0.018488	HOMA-IR
chr6:13953808:G:A	6	13953808	G	A	0.0170661	1377	ADD-INT_SNPxenvir	0.732025	0.283859	6.65038	2.00377	0.00991357	0.0170661	0.8936	0.227	8.24e-05	++	0.0176349	482	1.17991	0.377881	0.00179358	ISIc
chr15:60938599:A:G	15	60938599	A	G	0.184096	1377	ADD-INT_SNPxenvir	-0.30522	0.0933249	10.6963	2.96919	0.00107352	0.184096	-0.2857	0.0726	8.25e-05	--	0.193983	482	-0.255947	0.115451	0.0266275	ISIc
chr16:76291415:A:T	16	76291415	A	T	0.227306	1377	ADD-INT_SNPxenvir	0.374115	0.092196	16.4659	4.30511	4.95e-05	0.227306	0.2988	0.0759	8.25e-05	++	0.220619	485	0.140495	0.133602	0.292985	LIRI
chr2:161989947:A:C	2	161989947	A	C	0.0272331	1377	ADD-INT_SNPxenvir	0.772021	0.222708	12.0168	3.278	0.00052723	0.0272331	0.6948	0.1765	8.26e-05	++	0.0311203	482	0.564381	0.289319	0.0510893	ISIc
chr12:99471289:C:A	12	99471289	C	A	0.162309	1377	ADD-INT_SNPxenvir	0.346665	0.103845	11.1443	3.07422	0.000842908	0.162309	0.3365	0.0855	8.26e-05	++	0.148454	485	0.315108	0.150516	0.0363028	LIRI
chr1:159743672:A:G	1	159743672	A	G	0.127814	1377	ADD-INT_SNPxenvir	0.362814	0.128209	8.00817	2.33192	0.00465672	0.127814	0.3928	0.0998	8.26e-05	++	0.135052	485	0.438746	0.158865	0.0057491	LIRI
chr1:242713612:C:T	1	242713612	C	T	0.179739	1377	ADD-INT_SNPxenvir	0.277682	0.097899	8.04524	2.34081	0.00456236	0.179739	0.313	0.0795	8.27e-05	++	0.161826	482	0.381651	0.136346	0.00512389	ISIc
chr8:93388056:G:A	8	93388056	G	A	0.422658	1377	ADD-INT_SNPxenvir	0.214396	0.0684455	9.81171	2.76094	0.00173404	0.422658	0.22	0.0559	8.27e-05	++	0.446058	482	0.231264	0.096832	0.0169262	ISIc
chr5:98061868:G:A	5	98061868	G	A	0.272331	1377	ADD-INT_SNPxenvir	-0.403996	0.0867937	21.6659	5.48878	3.25e-06	0.272331	-0.2574	0.0654	8.27e-05	--	0.281443	485	-0.0649569	0.0994509	0.513656	HOMA-IR
chr14:72347856:G:T	14	72347856	G	T	0.17175	1377	ADD-INT_SNPxenvir	-0.383062	0.0969572	15.6091	4.10859	7.79e-05	0.17175	-0.3051	0.0775	8.28e-05	--	0.173237	482	-0.167062	0.129078	0.195571	ISIc
chr14:72348134:G:T	14	72348134	G	T	0.17175	1377	ADD-INT_SNPxenvir	-0.383062	0.0969572	15.6091	4.10859	7.79e-05	0.17175	-0.3051	0.0775	8.28e-05	--	0.173237	482	-0.167062	0.129078	0.195571	ISIc
chr14:72348512:C:T	14	72348512	C	T	0.17175	1377	ADD-INT_SNPxenvir	-0.383062	0.0969572	15.6091	4.10859	7.79e-05	0.17175	-0.3051	0.0775	8.28e-05	--	0.173237	482	-0.167062	0.129078	0.195571	ISIc
chr6:29122993:T:C	6	29122993	T	C	0.598765	1377	ADD-INT_SNPxenvir	-0.327131	0.0728966	20.1386	5.14251	7.2e-06	0.401235	-0.2279	0.0579	8.28e-05	--	0.582988	482	-0.0583025	0.0953215	0.540775	ISIc
chr13:113339004:C:T	13	113339004	C	T	0.0533769	1377	ADD-INT_SNPxenvir	-0.559839	0.153974	13.22	3.55755	0.000276981	0.0533769	-0.4794	0.1218	8.28e-05	--	0.0587629	485	-0.344935	0.199048	0.0831094	HOMA-IR
chr13:110161666:C:CAG	13	110161666	C	CAG	0.281046	1377	ADD-INT_SNPxenvir	-0.229768	0.0727267	9.98142	2.80099	0.00158128	0.281046	-0.2342	0.0595	8.29e-05	--	0.291494	482	-0.243093	0.103467	0.0188001	ISIc
chr17:81340691:A:G	17	81340691	A	G	0.505447	1377	ADD-INT_SNPxenvir	-0.287825	0.0744397	14.9502	3.95708	0.000110388	0.494553	-0.2191	0.0557	8.3e-05	--	0.471134	485	-0.131868	0.0838481	0.115789	HOMA-IR
chr12:7109645:C:T	12	7109645	C	T	0.125635	1377	ADD-INT_SNPxenvir	-0.329904	0.113484	8.45096	2.43788	0.00364855	0.125635	-0.3338	0.0848	8.31e-05	--	0.14433	485	-0.338787	0.127692	0.00797425	HOMA-IR
chr9:135585095:T:C	9	135585095	T	C	0.314452	1377	ADD-INT_SNPxenvir	0.35431	0.086265	16.8693	4.39746	4e-05	0.314452	0.2732	0.0694	8.31e-05	++	0.317526	485	0.12412	0.116965	0.288608	LIRI
chr11:63399025:C:T	11	63399025	C	T	0.727669	1377	ADD-INT_SNPxenvir	0.25727	0.0790159	10.601	2.94683	0.00113024	0.272331	0.2452	0.0623	8.31e-05	++	0.712656	482	0.225422	0.101351	0.0261373	ISIc
chr11:63399164:C:T	11	63399164	C	T	0.727669	1377	ADD-INT_SNPxenvir	0.25727	0.0790159	10.601	2.94683	0.00113024	0.272331	0.2452	0.0623	8.31e-05	++	0.712656	482	0.225422	0.101351	0.0261373	ISIc
chr2:220408555:A:C	2	220408555	A	C	0.153595	1377	ADD-INT_SNPxenvir	-0.192151	0.108306	3.14757	1.11896	0.0760396	0.153595	-0.328	0.0834	8.33e-05	--	0.165979	485	-0.525444	0.130567	5.71e-05	HOMA-IR
chr22:49955322:A:G	22	49955322	A	G	0.420479	1377	ADD-INT_SNPxenvir	-0.259004	0.0842998	9.43975	2.67298	0.00212334	0.420479	-0.2684	0.0682	8.34e-05	--	0.395876	485	-0.286247	0.116123	0.0137	LIRI
chr8:83019261:A:C	8	83019261	A	C	0.181191	1377	ADD-INT_SNPxenvir	0.431654	0.097356	19.6583	5.03338	9.26e-06	0.181191	0.3153	0.0802	8.36e-05	++	0.181443	485	0.0705243	0.141251	0.61758	LIRI
chr21:43948610:G:A	21	43948610	G	A	0.842411	1377	ADD-INT_SNPxenvir	0.322438	0.102305	9.93345	2.78968	0.00162301	0.157589	0.3302	0.084	8.37e-05	++	0.826804	485	0.346302	0.146914	0.0184149	LIRI
chr16:79191295:A:G	16	79191295	A	G	0.170661	1377	ADD-INT_SNPxenvir	0.345805	0.0955533	13.097	3.52904	0.000295774	0.170661	0.2993	0.0761	8.38e-05	++	0.1639	482	0.218657	0.125817	0.0822299	ISIc
chr12:99467395:T:C	12	99467395	T	C	0.157589	1377	ADD-INT_SNPxenvir	0.370554	0.105893	12.2454	3.33123	0.000466412	0.157589	0.3437	0.0874	8.39e-05	++	0.137113	485	0.286285	0.15467	0.0641786	LIRI
chr15:60938211:T:C	15	60938211	T	C	0.184822	1377	ADD-INT_SNPxenvir	-0.301628	0.0932197	10.4695	2.91593	0.00121358	0.184822	-0.2852	0.0725	8.39e-05	--	0.195021	482	-0.260122	0.115441	0.0242415	ISIc
chr15:60938327:C:T	15	60938327	C	T	0.184822	1377	ADD-INT_SNPxenvir	-0.301628	0.0932197	10.4695	2.91593	0.00121358	0.184822	-0.2852	0.0725	8.39e-05	--	0.195021	482	-0.260122	0.115441	0.0242415	ISIc
chr15:60938458:T:G	15	60938458	T	G	0.184822	1377	ADD-INT_SNPxenvir	-0.301628	0.0932197	10.4695	2.91593	0.00121358	0.184822	-0.2852	0.0725	8.39e-05	--	0.195021	482	-0.260122	0.115441	0.0242415	ISIc
chr5:165186751:C:T	5	165186751	C	T	0.218228	1377	ADD-INT_SNPxenvir	-0.312661	0.0854945	13.3743	3.5933	0.000255094	0.218228	-0.2666	0.0678	8.39e-05	--	0.21888	482	-0.188646	0.111272	0.0900078	ISIc
chr10:37954536:G:A	10	37954536	G	A	0.0479303	1377	ADD-INT_SNPxenvir	0.461147	0.174264	7.00269	2.08944	0.00813879	0.0479303	0.5236	0.1331	8.4e-05	++	0.0474227	485	0.6113	0.206381	0.00305661	HOMA-IR
chr16:72268390:C:T	16	72268390	C	T	0.0344953	1377	ADD-INT_SNPxenvir	-0.574483	0.193652	8.80056	2.52123	0.00301141	0.0344953	-0.6654	0.1692	8.4e-05	--	0.0404564	482	-0.958487	0.347757	0.00584777	ISIc
chr12:99495383:T:C	12	99495383	T	C	0.157952	1377	ADD-INT_SNPxenvir	0.357191	0.104621	11.6564	3.19394	0.000639823	0.157952	0.3381	0.086	8.4e-05	++	0.145361	485	0.298298	0.150821	0.0479479	LIRI
chr1:23208677:C:T	1	23208677	C	T	0.449891	1377	ADD-INT_SNPxenvir	0.265707	0.079532	11.1615	3.07825	0.000835122	0.449891	0.2534	0.0644	8.42e-05	++	0.435052	485	0.229795	0.109916	0.0365595	LIRI
chr14:68714421:G:A	14	68714421	G	A	0.433551	1377	ADD-INT_SNPxenvir	0.269147	0.0675894	15.8571	4.16551	6.83e-05	0.433551	0.2174	0.0553	8.42e-05	++	0.474066	482	0.112765	0.0961489	0.240871	ISIc
chr17:5327038:A:T	17	5327038	A	T	0.0344953	1377	ADD-INT_SNPxenvir	0.705461	0.203559	12.0106	3.27655	0.000528993	0.0344953	0.6207	0.1579	8.42e-05	++	0.0280083	482	0.492853	0.250015	0.04869	ISIc
chr19:3199947:T:A	19	3199947	T	A	0.527959	1377	ADD-INT_SNPxenvir	-0.259528	0.0830651	9.76187	2.74917	0.00178168	0.472041	-0.2626	0.0668	8.42e-05	--	0.543299	485	-0.268328	0.112355	0.0169305	LIRI
chr10:77849923:T:C	10	77849923	T	C	0.27342	1377	ADD-INT_SNPxenvir	0.25323	0.0886276	8.16378	2.36921	0.00427356	0.27342	0.2673	0.068	8.43e-05	++	0.285567	485	0.2874	0.105953	0.00667729	HOMA-IR
chr10:77861024:G:A	10	77861024	G	A	0.289034	1377	ADD-INT_SNPxenvir	0.24283	0.086677	7.84866	2.29364	0.00508581	0.289034	0.2604	0.0662	8.44e-05	++	0.292784	485	0.285149	0.102707	0.00549743	HOMA-IR
chr17:46549960:CT:C	17	46549960	CT	C	0.0156137	1377	ADD-INT_SNPxenvir	-0.594116	0.294271	4.07612	1.36158	0.0434931	0.0156137	-0.9449	0.2403	8.44e-05	--	0.0123711	485	-1.64761	0.416495	7.62e-05	HOMA-IR
chr2:29991607:A:C	2	29991607	A	C	0.531954	1377	ADD-INT_SNPxenvir	-0.285049	0.0770727	13.6785	3.66369	0.000216925	0.468046	-0.2495	0.0635	8.44e-05	--	0.521649	485	-0.174701	0.111883	0.118416	LIRI
chr2:216909982:C:T	2	216909982	C	T	0.326797	1377	ADD-INT_SNPxenvir	0.224127	0.0845593	7.02531	2.09493	0.00803656	0.326797	0.2499	0.0636	8.45e-05	++	0.298969	485	0.283379	0.0963947	0.00328443	HOMA-IR
chr10:38319864:C:G	10	38319864	C	G	0.0424837	1377	ADD-INT_SNPxenvir	0.476525	0.189912	6.29606	1.91719	0.0121007	0.0424837	0.5703	0.1451	8.47e-05	++	0.0391753	485	0.70187	0.224895	0.00180314	HOMA-IR
chr5:154706685:C:T	5	154706685	C	T	0.0232389	1377	ADD-INT_SNPxenvir	-0.746376	0.277469	7.23577	2.14591	0.00714644	0.0232389	-0.8305	0.2113	8.47e-05	--	0.0309278	485	-0.946579	0.325967	0.00368528	LIRI
chr15:92485042:A:T	15	92485042	A	T	0.33406	1377	ADD-INT_SNPxenvir	0.225114	0.0790487	8.10987	2.3563	0.00440251	0.33406	0.2477	0.063	8.48e-05	++	0.310309	485	0.287131	0.104406	0.00595676	HOMA-IR
chr9:2495441:T:A	9	2495441	T	A	0.0715323	1377	ADD-INT_SNPxenvir	-0.441667	0.143287	9.50114	2.68752	0.00205343	0.0715323	-0.4641	0.1181	8.48e-05	--	0.0560166	482	-0.511435	0.208396	0.0141215	ISIc
chr19:4625060:AT:A	19	4625060	AT	A	0.148148	1377	ADD-INT_SNPxenvir	0.397203	0.100961	15.4782	4.07852	8.35e-05	0.148148	0.3091	0.0787	8.49e-05	++	0.167012	482	0.173117	0.125475	0.167681	ISIc
chr2:78909993:T:C	2	78909993	T	C	0.835875	1377	ADD-INT_SNPxenvir	-0.240645	0.103393	5.41713	1.70027	0.0199402	0.164125	-0.3359	0.0855	8.5e-05	--	0.843299	485	-0.541171	0.151831	0.000364838	LIRI
chr2:78910257:A:G	2	78910257	A	G	0.835875	1377	ADD-INT_SNPxenvir	-0.240645	0.103393	5.41713	1.70027	0.0199402	0.164125	-0.3359	0.0855	8.5e-05	--	0.843299	485	-0.541171	0.151831	0.000364838	LIRI
chr2:202767344:T:G	2	202767344	T	G	0.84931	1377	ADD-INT_SNPxenvir	-0.358711	0.108242	10.9825	3.03632	0.000919772	0.15069	-0.3241	0.0825	8.5e-05	--	0.850515	485	-0.27624	0.127354	0.0300767	HOMA-IR
chr16:72247893:T:C	16	72247893	T	C	0.0366739	1377	ADD-INT_SNPxenvir	0.50977	0.214079	5.67023	1.76308	0.0172552	0.0366739	0.7459	0.1898	8.5e-05	++	0.0402062	485	1.61396	0.41044	8.41e-05	LIRI
chr6:29092491:C:T	6	29092491	C	T	0.398693	1377	ADD-INT_SNPxenvir	0.326171	0.0735993	19.6401	5.02925	9.35e-06	0.398693	0.2279	0.058	8.52e-05	++	0.417012	482	0.0668847	0.0941882	0.477632	ISIc
chr6:29094417:A:T	6	29094417	A	T	0.398693	1377	ADD-INT_SNPxenvir	0.326171	0.0735993	19.6401	5.02925	9.35e-06	0.398693	0.2279	0.058	8.52e-05	++	0.417012	482	0.0668847	0.0941882	0.477632	ISIc
chr6:29100982:C:A	6	29100982	C	A	0.601307	1377	ADD-INT_SNPxenvir	-0.326171	0.0735993	19.6401	5.02925	9.35e-06	0.398693	-0.2279	0.058	8.52e-05	--	0.582988	482	-0.0668847	0.0941882	0.477632	ISIc
chr6:29101560:A:T	6	29101560	A	T	0.601307	1377	ADD-INT_SNPxenvir	-0.326171	0.0735993	19.6401	5.02925	9.35e-06	0.398693	-0.2279	0.058	8.52e-05	--	0.582988	482	-0.0668847	0.0941882	0.477632	ISIc
chr6:29110374:C:T	6	29110374	C	T	0.601307	1377	ADD-INT_SNPxenvir	-0.326171	0.0735993	19.6401	5.02925	9.35e-06	0.398693	-0.2279	0.058	8.52e-05	--	0.582988	482	-0.0668847	0.0941882	0.477632	ISIc
chr6:29112673:G:A	6	29112673	G	A	0.601307	1377	ADD-INT_SNPxenvir	-0.326171	0.0735993	19.6401	5.02925	9.35e-06	0.398693	-0.2279	0.058	8.52e-05	--	0.582988	482	-0.0668847	0.0941882	0.477632	ISIc
chr6:29113876:G:A	6	29113876	G	A	0.601307	1377	ADD-INT_SNPxenvir	-0.326171	0.0735993	19.6401	5.02925	9.35e-06	0.398693	-0.2279	0.058	8.52e-05	--	0.582988	482	-0.0668847	0.0941882	0.477632	ISIc
chr10:15380240:T:C	10	15380240	T	C	0.137981	1377	ADD-INT_SNPxenvir	0.218901	0.109694	3.98222	1.3374	0.0459833	0.137981	0.3421	0.0871	8.55e-05	++	0.133817	482	0.552287	0.143249	0.000115526	ISIc
chr2:42199217:G:C	2	42199217	G	C	0.0112564	1377	ADD-INT_SNPxenvir	-0.63769	0.303888	4.40344	1.44531	0.0358666	0.0112564	-0.9208	0.2344	8.55e-05	--	0.0164948	485	-1.33664	0.368301	0.000284289	HOMA-IR
chr10:41835870:C:T	10	41835870	C	T	0.257444	1377	ADD-INT_SNPxenvir	0.247234	0.0879598	7.90037	2.30606	0.00494242	0.257444	0.2631	0.067	8.56e-05	++	0.264948	485	0.284892	0.103287	0.00581085	HOMA-IR
chr1:182224598:A:T	1	182224598	A	T	0.153595	1377	ADD-INT_SNPxenvir	-0.383158	0.108315	12.5134	3.39357	0.000404045	0.153595	-0.3185	0.0811	8.56e-05	--	0.164948	485	-0.236087	0.122283	0.0535242	HOMA-IR
chr20:774610:A:G	20	774610	A	G	0.0486565	1377	ADD-INT_SNPxenvir	0.512802	0.164012	9.77564	2.75242	0.0017684	0.0486565	0.5521	0.1405	8.56e-05	++	0.042268	485	0.660594	0.272658	0.0154014	LIRI
chr6:29041274:C:T	6	29041274	C	T	0.39833	1377	ADD-INT_SNPxenvir	0.326316	0.0736469	19.6322	5.02745	9.39e-06	0.39833	0.2279	0.058	8.57e-05	++	0.417012	482	0.0668847	0.0941882	0.477632	ISIc
chr6:29044339:G:A	6	29044339	G	A	0.39833	1377	ADD-INT_SNPxenvir	0.326316	0.0736469	19.6322	5.02745	9.39e-06	0.39833	0.2279	0.058	8.57e-05	++	0.417012	482	0.0668847	0.0941882	0.477632	ISIc
chr6:29045466:T:C	6	29045466	T	C	0.39833	1377	ADD-INT_SNPxenvir	0.326316	0.0736469	19.6322	5.02745	9.39e-06	0.39833	0.2279	0.058	8.57e-05	++	0.417012	482	0.0668847	0.0941882	0.477632	ISIc
chr6:29046676:A:G	6	29046676	A	G	0.39833	1377	ADD-INT_SNPxenvir	0.326316	0.0736469	19.6322	5.02745	9.39e-06	0.39833	0.2279	0.058	8.57e-05	++	0.417012	482	0.0668847	0.0941882	0.477632	ISIc
chr6:29046910:A:G	6	29046910	A	G	0.39833	1377	ADD-INT_SNPxenvir	0.326316	0.0736469	19.6322	5.02745	9.39e-06	0.39833	0.2279	0.058	8.57e-05	++	0.417012	482	0.0668847	0.0941882	0.477632	ISIc
chr6:29054098:T:G	6	29054098	T	G	0.39833	1377	ADD-INT_SNPxenvir	0.326316	0.0736469	19.6322	5.02745	9.39e-06	0.39833	0.2279	0.058	8.57e-05	++	0.417012	482	0.0668847	0.0941882	0.477632	ISIc
chr6:29059810:G:A	6	29059810	G	A	0.39833	1377	ADD-INT_SNPxenvir	0.326316	0.0736469	19.6322	5.02745	9.39e-06	0.39833	0.2279	0.058	8.57e-05	++	0.417012	482	0.0668847	0.0941882	0.477632	ISIc
chr6:29060348:T:C	6	29060348	T	C	0.39833	1377	ADD-INT_SNPxenvir	0.326316	0.0736469	19.6322	5.02745	9.39e-06	0.39833	0.2279	0.058	8.57e-05	++	0.417012	482	0.0668847	0.0941882	0.477632	ISIc
chr6:29062258:G:A	6	29062258	G	A	0.39833	1377	ADD-INT_SNPxenvir	0.326316	0.0736469	19.6322	5.02745	9.39e-06	0.39833	0.2279	0.058	8.57e-05	++	0.417012	482	0.0668847	0.0941882	0.477632	ISIc
chr6:29062569:A:G	6	29062569	A	G	0.39833	1377	ADD-INT_SNPxenvir	0.326316	0.0736469	19.6322	5.02745	9.39e-06	0.39833	0.2279	0.058	8.57e-05	++	0.417012	482	0.0668847	0.0941882	0.477632	ISIc
chr6:29063942:G:A	6	29063942	G	A	0.39833	1377	ADD-INT_SNPxenvir	0.326316	0.0736469	19.6322	5.02745	9.39e-06	0.39833	0.2279	0.058	8.57e-05	++	0.417012	482	0.0668847	0.0941882	0.477632	ISIc
chr6:29064407:T:A	6	29064407	T	A	0.39833	1377	ADD-INT_SNPxenvir	0.326316	0.0736469	19.6322	5.02745	9.39e-06	0.39833	0.2279	0.058	8.57e-05	++	0.417012	482	0.0668847	0.0941882	0.477632	ISIc
chr6:29064692:G:A	6	29064692	G	A	0.39833	1377	ADD-INT_SNPxenvir	0.326316	0.0736469	19.6322	5.02745	9.39e-06	0.39833	0.2279	0.058	8.57e-05	++	0.417012	482	0.0668847	0.0941882	0.477632	ISIc
chr6:29067382:C:G	6	29067382	C	G	0.39833	1377	ADD-INT_SNPxenvir	0.326316	0.0736469	19.6322	5.02745	9.39e-06	0.39833	0.2279	0.058	8.57e-05	++	0.417012	482	0.0668847	0.0941882	0.477632	ISIc
chr6:29067762:G:A	6	29067762	G	A	0.39833	1377	ADD-INT_SNPxenvir	0.326316	0.0736469	19.6322	5.02745	9.39e-06	0.39833	0.2279	0.058	8.57e-05	++	0.417012	482	0.0668847	0.0941882	0.477632	ISIc
chr6:29069011:G:A	6	29069011	G	A	0.39833	1377	ADD-INT_SNPxenvir	0.326316	0.0736469	19.6322	5.02745	9.39e-06	0.39833	0.2279	0.058	8.57e-05	++	0.417012	482	0.0668847	0.0941882	0.477632	ISIc
chr6:29071453:A:C	6	29071453	A	C	0.39833	1377	ADD-INT_SNPxenvir	0.326316	0.0736469	19.6322	5.02745	9.39e-06	0.39833	0.2279	0.058	8.57e-05	++	0.417012	482	0.0668847	0.0941882	0.477632	ISIc
chr6:29072002:T:G	6	29072002	T	G	0.39833	1377	ADD-INT_SNPxenvir	0.326316	0.0736469	19.6322	5.02745	9.39e-06	0.39833	0.2279	0.058	8.57e-05	++	0.417012	482	0.0668847	0.0941882	0.477632	ISIc
chr6:29074026:T:C	6	29074026	T	C	0.39833	1377	ADD-INT_SNPxenvir	0.326316	0.0736469	19.6322	5.02745	9.39e-06	0.39833	0.2279	0.058	8.57e-05	++	0.417012	482	0.0668847	0.0941882	0.477632	ISIc
chr6:29083135:A:C	6	29083135	A	C	0.39833	1377	ADD-INT_SNPxenvir	0.326316	0.0736469	19.6322	5.02745	9.39e-06	0.39833	0.2279	0.058	8.57e-05	++	0.417012	482	0.0668847	0.0941882	0.477632	ISIc
chr6:29085041:G:A	6	29085041	G	A	0.39833	1377	ADD-INT_SNPxenvir	0.326316	0.0736469	19.6322	5.02745	9.39e-06	0.39833	0.2279	0.058	8.57e-05	++	0.417012	482	0.0668847	0.0941882	0.477632	ISIc
chr6:29018094:T:C	6	29018094	T	C	0.398693	1377	ADD-INT_SNPxenvir	0.323628	0.0738962	19.1799	4.92461	1.19e-05	0.398693	0.2276	0.0579	8.57e-05	++	0.414938	482	0.0743004	0.0933452	0.426047	ISIc
chr11:48083730:T:C	11	48083730	T	C	0.0697168	1377	ADD-INT_SNPxenvir	-0.516996	0.155846	11.0048	3.04156	0.000908741	0.0697168	-0.5144	0.131	8.57e-05	--	0.0546392	485	-0.507996	0.241526	0.0354413	LIRI
chr1:196735867:G:A	1	196735867	G	A	0.498184	1377	ADD-INT_SNPxenvir	0.295511	0.0678774	18.9539	4.87317	1.34e-05	0.498184	0.2171	0.0553	8.59e-05	++	0.494813	482	0.0626369	0.095302	0.511022	ISIc
chr1:196735879:G:A	1	196735879	G	A	0.498184	1377	ADD-INT_SNPxenvir	0.295511	0.0678774	18.9539	4.87317	1.34e-05	0.498184	0.2171	0.0553	8.59e-05	++	0.494813	482	0.0626369	0.095302	0.511022	ISIc
chr17:55456511:G:C	17	55456511	G	C	0.153595	1377	ADD-INT_SNPxenvir	-0.406266	0.108762	13.953	3.72715	0.000187435	0.153595	-0.3569	0.0909	8.6e-05	--	0.158763	485	-0.242717	0.165451	0.142375	LIRI
chr11:10779978:C:A	11	10779978	C	A	0.638344	1377	ADD-INT_SNPxenvir	0.307517	0.0776656	15.6777	4.12434	7.51e-05	0.361656	0.2465	0.0628	8.6e-05	++	0.624742	485	0.131563	0.106568	0.217001	LIRI
chr10:83404189:G:A	10	83404189	G	A	0.821714	1377	ADD-INT_SNPxenvir	0.308003	0.0956572	10.3675	2.89194	0.00128251	0.178286	0.2967	0.0755	8.6e-05	++	0.819588	485	0.277877	0.123154	0.0240503	HOMA-IR
chr10:83463088:G:A	10	83463088	G	A	0.10748	1377	ADD-INT_SNPxenvir	0.394485	0.124751	9.99932	2.80521	0.00156599	0.10748	0.3728	0.0949	8.6e-05	++	0.0989691	485	0.34292	0.146311	0.0190897	HOMA-IR
chr18:37404258:C:T	18	37404258	C	T	0.0319535	1377	ADD-INT_SNPxenvir	-0.946301	0.248099	14.5482	3.8645	0.000136616	0.0319535	-0.6826	0.1739	8.62e-05	--	0.0381443	485	-0.428262	0.243686	0.0788424	HOMA-IR
chr10:77902044:C:T	10	77902044	C	T	0.298112	1377	ADD-INT_SNPxenvir	0.222156	0.0817876	7.37802	2.18029	0.00660252	0.298112	0.2425	0.0618	8.63e-05	++	0.310309	485	0.269527	0.0942278	0.00423146	HOMA-IR
chr21:28600862:C:T	21	28600862	C	T	0.581699	1377	ADD-INT_SNPxenvir	0.233288	0.0684119	11.6285	3.18742	0.000649501	0.418301	0.2218	0.0565	8.63e-05	++	0.627593	482	0.197163	0.10015	0.0489892	ISIc
chr2:67931277:G:A	2	67931277	G	A	0.141612	1377	ADD-INT_SNPxenvir	-0.353915	0.103468	11.7	3.20411	0.000625014	0.141612	-0.3389	0.0863	8.64e-05	--	0.147423	485	-0.304488	0.15656	0.0517917	LIRI
chr2:139075458:C:CT	2	139075458	C	CT	0.250182	1377	ADD-INT_SNPxenvir	-0.335829	0.0872619	14.8111	3.92507	0.000118831	0.250182	-0.2823	0.0719	8.65e-05	--	0.253608	485	-0.169005	0.126943	0.183075	LIRI
chr6:30239214:G:A	6	30239214	G	A	0.334786	1377	ADD-INT_SNPxenvir	0.190821	0.0800398	5.68384	1.76645	0.0171218	0.334786	0.2411	0.0614	8.66e-05	++	0.340206	485	0.312932	0.0957435	0.00108143	HOMA-IR
chr6:30239862:T:G	6	30239862	T	G	0.334786	1377	ADD-INT_SNPxenvir	0.190821	0.0800398	5.68384	1.76645	0.0171218	0.334786	0.2411	0.0614	8.66e-05	++	0.340206	485	0.312932	0.0957435	0.00108143	HOMA-IR
chr6:30239949:C:T	6	30239949	C	T	0.334786	1377	ADD-INT_SNPxenvir	0.190821	0.0800398	5.68384	1.76645	0.0171218	0.334786	0.2411	0.0614	8.66e-05	++	0.340206	485	0.312932	0.0957435	0.00108143	HOMA-IR
chr6:30241285:T:G	6	30241285	T	G	0.334786	1377	ADD-INT_SNPxenvir	0.190821	0.0800398	5.68384	1.76645	0.0171218	0.334786	0.2411	0.0614	8.66e-05	++	0.340206	485	0.312932	0.0957435	0.00108143	HOMA-IR
chr6:30243721:G:A	6	30243721	G	A	0.334786	1377	ADD-INT_SNPxenvir	0.190821	0.0800398	5.68384	1.76645	0.0171218	0.334786	0.2411	0.0614	8.66e-05	++	0.340206	485	0.312932	0.0957435	0.00108143	HOMA-IR
chr11:63454313:C:T	11	63454313	C	T	0.729121	1377	ADD-INT_SNPxenvir	-0.326885	0.0832429	15.4204	4.06524	8.61e-05	0.270879	-0.2423	0.0617	8.66e-05	--	0.705155	485	-0.138977	0.092022	0.130976	HOMA-IR
chr11:102553159:C:T	11	102553159	C	T	0.126362	1377	ADD-INT_SNPxenvir	0.258784	0.114284	5.12746	1.62801	0.02355	0.126362	0.3354	0.0855	8.67e-05	++	0.139175	485	0.432677	0.128723	0.000775783	HOMA-IR
chr21:28601783:T:C	21	28601783	T	C	0.581336	1377	ADD-INT_SNPxenvir	0.23343	0.068381	11.6532	3.19318	0.000640944	0.418664	0.2216	0.0565	8.7e-05	++	0.628631	482	0.196202	0.100101	0.0499908	ISIc
chr9:2497985:C:G	9	2497985	C	G	0.911038	1377	ADD-INT_SNPxenvir	0.427182	0.12578	11.5347	3.16551	0.000683109	0.088962	0.4079	0.1039	8.7e-05	++	0.928423	482	0.366396	0.184624	0.0471943	ISIc
chr1:23225783:T:C	1	23225783	T	C	0.554103	1377	ADD-INT_SNPxenvir	-0.286069	0.0805646	12.6082	3.4156	0.000384061	0.445897	-0.256	0.0652	8.71e-05	--	0.560825	485	-0.19867	0.111135	0.0738329	LIRI
chr17:44857687:G:A	17	44857687	G	A	0.0312273	1377	ADD-INT_SNPxenvir	0.567568	0.209422	7.34502	2.17231	0.00672497	0.0312273	0.6674	0.1701	8.71e-05	++	0.0280083	482	0.860824	0.291516	0.00314782	ISIc
chr10:132977364:G:A	10	132977364	G	A	0.576616	1377	ADD-INT_SNPxenvir	-0.268777	0.0746883	12.9502	3.49501	0.000319882	0.423384	-0.2299	0.0586	8.71e-05	--	0.582988	482	-0.16766	0.0944399	0.0758473	ISIc
chr10:69531984:A:G	10	69531984	A	G	0.326797	1377	ADD-INT_SNPxenvir	0.249197	0.0823573	9.15546	2.60559	0.00247976	0.326797	0.2566	0.0654	8.71e-05	++	0.327835	485	0.269356	0.107627	0.0123259	LIRI
chr10:77849790:T:C	10	77849790	T	C	0.290487	1377	ADD-INT_SNPxenvir	0.248072	0.0866146	8.20304	2.37861	0.00418206	0.290487	0.2599	0.0662	8.73e-05	++	0.294845	485	0.276434	0.102773	0.00715039	HOMA-IR
chr11:63400612:A:T	11	63400612	A	T	0.727669	1377	ADD-INT_SNPxenvir	-0.308497	0.0828442	13.8669	3.70724	0.000196228	0.272331	-0.2446	0.0623	8.74e-05	--	0.707216	485	-0.161109	0.0946458	0.0887115	HOMA-IR
chr11:63401305:C:T	11	63401305	C	T	0.727669	1377	ADD-INT_SNPxenvir	-0.308497	0.0828442	13.8669	3.70724	0.000196228	0.272331	-0.2446	0.0623	8.74e-05	--	0.707216	485	-0.161109	0.0946458	0.0887115	HOMA-IR
chr6:56966734:T:C	6	56966734	T	C	0.016703	1377	ADD-INT_SNPxenvir	-0.917583	0.286194	10.2795	2.87121	0.00134521	0.016703	-0.8796	0.2242	8.75e-05	--	0.0175258	485	-0.819154	0.360755	0.023167	HOMA-IR
chr6:56968685:G:A	6	56968685	G	A	0.016703	1377	ADD-INT_SNPxenvir	-0.917583	0.286194	10.2795	2.87121	0.00134521	0.016703	-0.8796	0.2242	8.75e-05	--	0.0175258	485	-0.819154	0.360755	0.023167	HOMA-IR
chr6:56969073:CA:C	6	56969073	CA	C	0.016703	1377	ADD-INT_SNPxenvir	-0.917583	0.286194	10.2795	2.87121	0.00134521	0.016703	-0.8796	0.2242	8.75e-05	--	0.0175258	485	-0.819154	0.360755	0.023167	HOMA-IR
chr6:56969387:G:A	6	56969387	G	A	0.016703	1377	ADD-INT_SNPxenvir	-0.917583	0.286194	10.2795	2.87121	0.00134521	0.016703	-0.8796	0.2242	8.75e-05	--	0.0175258	485	-0.819154	0.360755	0.023167	HOMA-IR
chr6:56983254:C:G	6	56983254	C	G	0.016703	1377	ADD-INT_SNPxenvir	-0.917583	0.286194	10.2795	2.87121	0.00134521	0.016703	-0.8796	0.2242	8.75e-05	--	0.0175258	485	-0.819154	0.360755	0.023167	HOMA-IR
chr6:56983889:A:G	6	56983889	A	G	0.016703	1377	ADD-INT_SNPxenvir	-0.917583	0.286194	10.2795	2.87121	0.00134521	0.016703	-0.8796	0.2242	8.75e-05	--	0.0175258	485	-0.819154	0.360755	0.023167	HOMA-IR
chr6:56984044:C:T	6	56984044	C	T	0.016703	1377	ADD-INT_SNPxenvir	-0.917583	0.286194	10.2795	2.87121	0.00134521	0.016703	-0.8796	0.2242	8.75e-05	--	0.0175258	485	-0.819154	0.360755	0.023167	HOMA-IR
chr6:56986071:C:A	6	56986071	C	A	0.016703	1377	ADD-INT_SNPxenvir	-0.917583	0.286194	10.2795	2.87121	0.00134521	0.016703	-0.8796	0.2242	8.75e-05	--	0.0175258	485	-0.819154	0.360755	0.023167	HOMA-IR
chr11:61114513:T:C	11	61114513	T	C	0.0490196	1377	ADD-INT_SNPxenvir	-0.592058	0.179154	10.9213	3.02198	0.000950649	0.0490196	-0.5515	0.1406	8.75e-05	--	0.0453608	485	-0.486405	0.226741	0.0319367	LIRI
chr11:102566887:T:C	11	102566887	T	C	0.125999	1377	ADD-INT_SNPxenvir	0.258521	0.114323	5.11353	1.62452	0.02374	0.125999	0.3353	0.0855	8.75e-05	++	0.139175	485	0.432677	0.128723	0.000775783	HOMA-IR
chr17:55447632:G:A	17	55447632	G	A	0.154684	1377	ADD-INT_SNPxenvir	-0.404409	0.108469	13.9005	3.71501	0.000192748	0.154684	-0.3558	0.0907	8.77e-05	--	0.158763	485	-0.242717	0.165451	0.142375	LIRI
chr1:34384378:G:A	1	34384378	G	A	0.436456	1377	ADD-INT_SNPxenvir	-0.276275	0.0739003	13.9762	3.73251	0.000185136	0.436456	-0.2441	0.0622	8.78e-05	--	0.417526	485	-0.16559	0.115393	0.151285	LIRI
chr2:241009213:T:C	2	241009213	T	C	0.922295	1377	ADD-INT_SNPxenvir	0.298975	0.137105	4.75515	1.53446	0.0292106	0.077705	0.4062	0.1036	8.78e-05	++	0.929897	485	0.548686	0.158054	0.000517535	HOMA-IR
chr11:105962592:C:T	11	105962592	C	T	0.232389	1377	ADD-INT_SNPxenvir	0.291191	0.0853082	11.6513	3.19274	0.000641594	0.232389	0.2612	0.0666	8.78e-05	++	0.238144	485	0.214401	0.10658	0.0442558	HOMA-IR
chr6:29054594:C:T	6	29054594	C	T	0.399782	1377	ADD-INT_SNPxenvir	0.326724	0.0735763	19.719	5.04718	8.97e-06	0.399782	0.2278	0.0581	8.79e-05	++	0.41805	482	0.0641609	0.0946187	0.497708	ISIc
chr6:29083276:T:A	6	29083276	T	A	0.399782	1377	ADD-INT_SNPxenvir	0.326724	0.0735763	19.719	5.04718	8.97e-06	0.399782	0.2278	0.0581	8.79e-05	++	0.41805	482	0.0641609	0.0946187	0.497708	ISIc
chr19:33641340:C:T	19	33641340	C	T	0.105301	1377	ADD-INT_SNPxenvir	-0.297157	0.117658	6.37865	1.93741	0.0115502	0.105301	-0.3429	0.0874	8.79e-05	--	0.113402	485	-0.399219	0.130642	0.00224435	HOMA-IR
chr10:3042361:C:T	10	3042361	C	T	0.657589	1377	ADD-INT_SNPxenvir	0.166892	0.0776469	4.61981	1.50025	0.0316046	0.342411	0.234	0.0597	8.81e-05	++	0.64433	485	0.330667	0.0932334	0.000390158	HOMA-IR
chr21:28613744:T:C	21	28613744	T	C	0.581699	1377	ADD-INT_SNPxenvir	0.233288	0.0684119	11.6285	3.18742	0.000649501	0.418301	0.2215	0.0565	8.81e-05	++	0.628631	482	0.196202	0.100101	0.0499908	ISIc
chr10:77811115:G:T	10	77811115	G	T	0.22077	1377	ADD-INT_SNPxenvir	0.256649	0.097688	6.90238	2.06509	0.00860815	0.22077	0.2907	0.0741	8.81e-05	++	0.221649	485	0.337075	0.113882	0.00307773	HOMA-IR
chr10:7206043:AAAAAAC:A	10	7206043	AAAAAAC	A	0.030138	1377	ADD-INT_SNPxenvir	-0.597627	0.19167	9.72191	2.73973	0.00182083	0.030138	-0.6181	0.1576	8.82e-05	--	0.0319588	485	-0.661007	0.27716	0.0170824	HOMA-IR
chr16:5205873:C:G	16	5205873	C	G	0.302106	1377	ADD-INT_SNPxenvir	-0.149709	0.0831614	3.24082	1.14373	0.0718241	0.302106	-0.2526	0.0644	8.83e-05	--	0.31134	485	-0.407138	0.101907	6.46e-05	HOMA-IR
chr12:83191279:G:A	12	83191279	G	A	0.171387	1377	ADD-INT_SNPxenvir	-0.328543	0.0974922	11.3565	3.12388	0.000751831	0.171387	-0.317	0.0809	8.83e-05	--	0.162887	485	-0.29157	0.14471	0.0439208	LIRI
chr9:123417324:C:G	9	123417324	C	G	0.381627	1377	ADD-INT_SNPxenvir	0.229798	0.0752855	9.31683	2.64386	0.0022706	0.381627	0.2284	0.0582	8.83e-05	++	0.387629	485	0.226232	0.091937	0.0138656	HOMA-IR
chr9:16578329:C:T	9	16578329	C	T	0.023602	1377	ADD-INT_SNPxenvir	0.49055	0.23723	4.2759	1.41278	0.0386563	0.023602	0.6777	0.1729	8.84e-05	++	0.0342324	482	0.889512	0.252388	0.000424473	ISIc
chr9:20292653:T:A	9	20292653	T	A	0.291939	1377	ADD-INT_SNPxenvir	-0.262487	0.0788944	11.0694	3.05668	0.000877647	0.291939	-0.2461	0.0628	8.86e-05	--	0.310166	482	-0.217747	0.10364	0.0356418	ISIc
chr8:83085138:C:T	8	83085138	C	T	0.796296	1377	ADD-INT_SNPxenvir	-0.430179	0.0923994	21.675	5.49083	3.23e-06	0.203704	-0.3002	0.0766	8.86e-05	--	0.794845	485	-0.0150244	0.136836	0.91257	LIRI
chr1:17095251:T:A	1	17095251	T	A	0.42992	1377	ADD-INT_SNPxenvir	-0.302806	0.0723256	17.5285	4.54817	2.83e-05	0.42992	-0.2199	0.0561	8.88e-05	--	0.420619	485	-0.0946309	0.0888965	0.287099	HOMA-IR
chr1:17095253:A:G	1	17095253	A	G	0.42992	1377	ADD-INT_SNPxenvir	-0.302806	0.0723256	17.5285	4.54817	2.83e-05	0.42992	-0.2199	0.0561	8.88e-05	--	0.420619	485	-0.0946309	0.0888965	0.287099	HOMA-IR
chr1:17095461:C:A	1	17095461	C	A	0.42992	1377	ADD-INT_SNPxenvir	-0.302806	0.0723256	17.5285	4.54817	2.83e-05	0.42992	-0.2199	0.0561	8.88e-05	--	0.420619	485	-0.0946309	0.0888965	0.287099	HOMA-IR
chr1:17095516:A:G	1	17095516	A	G	0.42992	1377	ADD-INT_SNPxenvir	-0.302806	0.0723256	17.5285	4.54817	2.83e-05	0.42992	-0.2199	0.0561	8.88e-05	--	0.420619	485	-0.0946309	0.0888965	0.287099	HOMA-IR
chr1:17095697:G:A	1	17095697	G	A	0.42992	1377	ADD-INT_SNPxenvir	-0.302806	0.0723256	17.5285	4.54817	2.83e-05	0.42992	-0.2199	0.0561	8.88e-05	--	0.420619	485	-0.0946309	0.0888965	0.287099	HOMA-IR
chr1:17095807:T:C	1	17095807	T	C	0.42992	1377	ADD-INT_SNPxenvir	-0.302806	0.0723256	17.5285	4.54817	2.83e-05	0.42992	-0.2199	0.0561	8.88e-05	--	0.420619	485	-0.0946309	0.0888965	0.287099	HOMA-IR
chr1:17096165:C:T	1	17096165	C	T	0.42992	1377	ADD-INT_SNPxenvir	-0.302806	0.0723256	17.5285	4.54817	2.83e-05	0.42992	-0.2199	0.0561	8.88e-05	--	0.420619	485	-0.0946309	0.0888965	0.287099	HOMA-IR
chr1:17096503:G:T	1	17096503	G	T	0.42992	1377	ADD-INT_SNPxenvir	-0.302806	0.0723256	17.5285	4.54817	2.83e-05	0.42992	-0.2199	0.0561	8.88e-05	--	0.420619	485	-0.0946309	0.0888965	0.287099	HOMA-IR
chr1:17096577:T:G	1	17096577	T	G	0.42992	1377	ADD-INT_SNPxenvir	-0.302806	0.0723256	17.5285	4.54817	2.83e-05	0.42992	-0.2199	0.0561	8.88e-05	--	0.420619	485	-0.0946309	0.0888965	0.287099	HOMA-IR
chr1:17096809:T:C	1	17096809	T	C	0.42992	1377	ADD-INT_SNPxenvir	-0.302806	0.0723256	17.5285	4.54817	2.83e-05	0.42992	-0.2199	0.0561	8.88e-05	--	0.420619	485	-0.0946309	0.0888965	0.287099	HOMA-IR
chr1:17096895:T:C	1	17096895	T	C	0.42992	1377	ADD-INT_SNPxenvir	-0.302806	0.0723256	17.5285	4.54817	2.83e-05	0.42992	-0.2199	0.0561	8.88e-05	--	0.420619	485	-0.0946309	0.0888965	0.287099	HOMA-IR
chr1:17097430:G:C	1	17097430	G	C	0.42992	1377	ADD-INT_SNPxenvir	-0.302806	0.0723256	17.5285	4.54817	2.83e-05	0.42992	-0.2199	0.0561	8.88e-05	--	0.420619	485	-0.0946309	0.0888965	0.287099	HOMA-IR
chr16:6879461:G:A	16	6879461	G	A	0.254176	1377	ADD-INT_SNPxenvir	-0.305001	0.0844659	13.0388	3.51556	0.000305098	0.254176	-0.255	0.0651	8.88e-05	--	0.239175	485	-0.182073	0.102037	0.0743618	HOMA-IR
chr10:75993165:C:A	10	75993165	C	A	0.143428	1377	ADD-INT_SNPxenvir	0.335122	0.106904	9.82695	2.76454	0.00171973	0.143428	0.3185	0.0813	8.88e-05	++	0.159751	482	0.29566	0.125028	0.0180418	ISIc
chr16:6877781:G:A	16	6877781	G	A	0.254176	1377	ADD-INT_SNPxenvir	-0.305001	0.0844659	13.0388	3.51556	0.000305098	0.254176	-0.2553	0.0651	8.88e-05	--	0.239175	485	-0.182362	0.102316	0.074693	HOMA-IR
chr5:154698179:T:G	5	154698179	T	G	0.023602	1377	ADD-INT_SNPxenvir	-0.722486	0.277115	6.79733	2.03956	0.00912935	0.023602	-0.8261	0.2108	8.88e-05	--	0.0319588	485	-0.96845	0.324708	0.00285884	LIRI
chr5:154698180:TCA:T	5	154698180	TCA	T	0.023602	1377	ADD-INT_SNPxenvir	-0.722486	0.277115	6.79733	2.03956	0.00912935	0.023602	-0.8261	0.2108	8.88e-05	--	0.0319588	485	-0.96845	0.324708	0.00285884	LIRI
chr10:15322163:T:C	10	15322163	T	C	0.145969	1377	ADD-INT_SNPxenvir	0.246652	0.107619	5.25275	1.65932	0.0219119	0.145969	0.3414	0.0871	8.88e-05	++	0.133817	482	0.521486	0.148356	0.000439592	ISIc
chr1:203356011:G:A	1	203356011	G	A	0.657226	1377	ADD-INT_SNPxenvir	-0.300438	0.080805	13.8239	3.69732	0.000200761	0.342774	-0.2571	0.0656	8.89e-05	--	0.642268	485	-0.173276	0.112308	0.122865	LIRI
chr12:7135026:C:T	12	7135026	C	T	0.127088	1377	ADD-INT_SNPxenvir	-0.36315	0.115098	9.95484	2.79472	0.00160428	0.127088	-0.3348	0.0854	8.9e-05	--	0.139175	485	-0.299987	0.127476	0.018608	HOMA-IR
chr12:7135360:C:T	12	7135360	C	T	0.127088	1377	ADD-INT_SNPxenvir	-0.36315	0.115098	9.95484	2.79472	0.00160428	0.127088	-0.3348	0.0854	8.9e-05	--	0.139175	485	-0.299987	0.127476	0.018608	HOMA-IR
chr12:7136090:C:A	12	7136090	C	A	0.127088	1377	ADD-INT_SNPxenvir	-0.36315	0.115098	9.95484	2.79472	0.00160428	0.127088	-0.3348	0.0854	8.9e-05	--	0.139175	485	-0.299987	0.127476	0.018608	HOMA-IR
chr12:7136564:A:G	12	7136564	A	G	0.127088	1377	ADD-INT_SNPxenvir	-0.36315	0.115098	9.95484	2.79472	0.00160428	0.127088	-0.3348	0.0854	8.9e-05	--	0.139175	485	-0.299987	0.127476	0.018608	HOMA-IR
chr12:7140115:A:G	12	7140115	A	G	0.127088	1377	ADD-INT_SNPxenvir	-0.36315	0.115098	9.95484	2.79472	0.00160428	0.127088	-0.3348	0.0854	8.9e-05	--	0.139175	485	-0.299987	0.127476	0.018608	HOMA-IR
chr12:7146063:C:A	12	7146063	C	A	0.127088	1377	ADD-INT_SNPxenvir	-0.36315	0.115098	9.95484	2.79472	0.00160428	0.127088	-0.3348	0.0854	8.9e-05	--	0.139175	485	-0.299987	0.127476	0.018608	HOMA-IR
chr13:25977879:A:G	13	25977879	A	G	0.454611	1377	ADD-INT_SNPxenvir	0.224023	0.0732152	9.36226	2.65463	0.00221498	0.454611	0.2274	0.058	8.9e-05	++	0.460581	482	0.233209	0.0952023	0.0143011	ISIc
chr16:10289641:A:G	16	10289641	A	G	0.043573	1377	ADD-INT_SNPxenvir	-0.659122	0.175143	14.1627	3.77558	0.000167656	0.043573	-0.5186	0.1324	8.91e-05	--	0.057732	485	-0.331547	0.202081	0.100867	HOMA-IR
chr6:94952130:C:T	6	94952130	C	T	0.0163399	1377	ADD-INT_SNPxenvir	-1.00246	0.283741	12.4821	3.3863	0.000410866	0.0163399	-0.9025	0.2304	8.93e-05	--	0.0145228	482	-0.709282	0.394513	0.0721971	ISIc
chr8:127156383:G:A	8	127156383	G	A	0.010167	1377	ADD-INT_SNPxenvir	1.25297	0.319827	15.348	4.04859	8.94e-05	0.010167	1.253	0.3198	8.94e-05	++	NA	NA	NA	NA	NA	HOMA-IR
chr5:9695080:C:G	5	9695080	C	G	0.0580973	1377	ADD-INT_SNPxenvir	-0.630033	0.166559	14.3084	3.80919	0.000155171	0.0580973	-0.5434	0.1387	8.94e-05	--	0.0435685	482	-0.347381	0.25057	0.165636	ISIc
chr1:117246661:G:A	1	117246661	G	A	0.663036	1377	ADD-INT_SNPxenvir	0.267551	0.0750931	12.6944	3.43563	0.00036675	0.336964	0.2308	0.0589	8.94e-05	++	0.660825	485	0.171971	0.0950142	0.0703024	HOMA-IR
chr6:30241291:G:T	6	30241291	G	T	0.334786	1377	ADD-INT_SNPxenvir	0.190821	0.0800398	5.68384	1.76645	0.0171218	0.334786	0.2405	0.0614	8.95e-05	++	0.339175	485	0.311598	0.0957107	0.00113144	HOMA-IR
chr6:30243710:G:T	6	30243710	G	T	0.334786	1377	ADD-INT_SNPxenvir	0.190821	0.0800398	5.68384	1.76645	0.0171218	0.334786	0.2405	0.0614	8.95e-05	++	0.339175	485	0.311598	0.0957107	0.00113144	HOMA-IR
chr10:101339638:G:A	10	101339638	G	A	0.101307	1377	ADD-INT_SNPxenvir	0.442745	0.115783	14.6224	3.88159	0.000131344	0.101307	0.3627	0.0926	8.97e-05	++	0.11134	485	0.220687	0.154291	0.152623	LIRI
chr15:60940796:G:A	15	60940796	G	A	0.184459	1377	ADD-INT_SNPxenvir	-0.283912	0.0931529	9.2891	2.63729	0.00230521	0.184459	-0.284	0.0725	8.98e-05	--	0.195021	482	-0.284037	0.115477	0.0139062	ISIc
chr17:37269377:C:T	17	37269377	C	T	0.0119826	1377	ADD-INT_SNPxenvir	-0.788289	0.369155	4.55988	1.48506	0.0327295	0.0119826	-1.0249	0.2617	8.99e-05	--	0.014433	485	-1.26379	0.370997	0.000658112	HOMA-IR
chr10:79344106:T:C	10	79344106	T	C	0.576253	1377	ADD-INT_SNPxenvir	-0.199624	0.101732	3.85042	1.30335	0.0497336	0.423747	-0.3038	0.0776	8.99e-05	--	0.557732	485	-0.448381	0.119873	0.000183675	HOMA-IR
chr5:6576767:A:C	5	6576767	A	C	0.611474	1377	ADD-INT_SNPxenvir	0.205384	0.0782449	6.89002	2.06209	0.00866782	0.388526	0.228	0.0582	8.99e-05	++	0.610309	485	0.256118	0.0871607	0.00329853	HOMA-IR
chr9:81402584:G:C	9	81402584	G	C	0.0660857	1377	ADD-INT_SNPxenvir	-0.476543	0.153399	9.65079	2.72292	0.00189269	0.0660857	-0.5129	0.131	9.02e-05	--	0.056701	485	-0.610857	0.251713	0.0152328	LIRI
chr9:81402691:A:G	9	81402691	A	G	0.0660857	1377	ADD-INT_SNPxenvir	-0.476543	0.153399	9.65079	2.72292	0.00189269	0.0660857	-0.5129	0.131	9.02e-05	--	0.056701	485	-0.610857	0.251713	0.0152328	LIRI
chr5:152428457:A:G	5	152428457	A	G	0.040305	1377	ADD-INT_SNPxenvir	0.696695	0.199174	12.2354	3.32891	0.000468911	0.040305	0.6766	0.1728	9.02e-05	++	0.0268041	485	0.615509	0.347491	0.0765121	HOMA-IR
chr2:139351152:C:T	2	139351152	C	T	0.202977	1377	ADD-INT_SNPxenvir	-0.331238	0.0946863	12.2379	3.32949	0.000468285	0.202977	-0.2883	0.0736	9.03e-05	--	0.198969	485	-0.222535	0.117088	0.0573588	HOMA-IR
chr2:139355007:C:T	2	139355007	C	T	0.202977	1377	ADD-INT_SNPxenvir	-0.331238	0.0946863	12.2379	3.32949	0.000468285	0.202977	-0.2883	0.0736	9.03e-05	--	0.198969	485	-0.222535	0.117088	0.0573588	HOMA-IR
chr6:30246369:G:T	6	30246369	G	T	0.351852	1377	ADD-INT_SNPxenvir	0.195525	0.0786727	6.17668	1.88791	0.0129446	0.351852	0.2378	0.0607	9.03e-05	++	0.351546	485	0.300193	0.0955673	0.00168271	HOMA-IR
chr10:42112209:A:C	10	42112209	A	C	0.0479303	1377	ADD-INT_SNPxenvir	0.433822	0.174513	6.17969	1.88865	0.0129226	0.0479303	0.5317	0.1358	9.05e-05	++	0.0474227	485	0.68206	0.21631	0.0016151	HOMA-IR
chr11:63441145:C:T	11	63441145	C	T	0.729121	1377	ADD-INT_SNPxenvir	-0.319808	0.0834089	14.7012	3.89975	0.000125965	0.270879	-0.2441	0.0624	9.06e-05	--	0.712371	485	-0.148164	0.0938827	0.114523	HOMA-IR
chr9:35812626:G:T	9	35812626	G	T	0.315541	1377	ADD-INT_SNPxenvir	-0.231003	0.0814824	8.03729	2.33891	0.00458237	0.315541	-0.2572	0.0657	9.06e-05	--	0.31134	485	-0.30575	0.111046	0.00589848	LIRI
chr6:30246159:A:G	6	30246159	A	G	0.392157	1377	ADD-INT_SNPxenvir	0.17924	0.0795861	5.07221	1.61417	0.0243125	0.392157	0.2375	0.0607	9.06e-05	++	0.389691	485	0.318328	0.0937476	0.00068481	HOMA-IR
chr2:11410064:G:A	2	11410064	G	A	0.620552	1377	ADD-INT_SNPxenvir	0.274285	0.0775228	12.5183	3.39471	0.000402986	0.379448	0.2454	0.0627	9.07e-05	++	0.615145	482	0.190822	0.106615	0.0734835	ISIc
chr5:167928288:T:C	5	167928288	T	C	0.290487	1377	ADD-INT_SNPxenvir	-0.23955	0.0816477	8.60804	2.47537	0.0033468	0.290487	-0.2613	0.0668	9.08e-05	--	0.294845	485	-0.305297	0.116014	0.00849943	LIRI
chr8:106791973:G:A	8	106791973	G	A	0.0108932	1377	ADD-INT_SNPxenvir	-1.30416	0.333229	15.3171	4.04148	9.09e-05	0.0108932	-1.3042	0.3332	9.09e-05	--	NA	NA	NA	NA	NA	HOMA-IR
chr6:29096995:T:C	6	29096995	T	C	0.400145	1377	ADD-INT_SNPxenvir	0.326579	0.0735294	19.7267	5.04893	8.93e-06	0.400145	0.2272	0.058	9.1e-05	++	0.419087	482	0.0627387	0.0945684	0.507061	ISIc
chr18:6953432:C:T	18	6953432	C	T	0.6122	1377	ADD-INT_SNPxenvir	-0.260586	0.0838686	9.65393	2.72366	0.00188947	0.3878	-0.2615	0.0668	9.11e-05	--	0.598969	485	-0.263044	0.110582	0.0173732	LIRI
chr15:38450867:A:G	15	38450867	A	G	0.327524	1377	ADD-INT_SNPxenvir	-0.166776	0.072186	5.33776	1.68051	0.0208684	0.327524	-0.2265	0.0579	9.12e-05	--	0.324689	482	-0.333977	0.0968637	0.000564937	ISIc
chr12:54179206:A:G	12	54179206	A	G	0.656137	1377	ADD-INT_SNPxenvir	-0.258456	0.0765892	11.3877	3.13118	0.000739299	0.343863	-0.2341	0.0598	9.13e-05	--	0.645228	482	-0.195985	0.0958533	0.0408912	ISIc
chr5:1557257:G:A	5	1557257	G	A	0.139434	1377	ADD-INT_SNPxenvir	-0.348214	0.106621	10.6661	2.9621	0.00109119	0.139434	-0.3489	0.0892	9.13e-05	--	0.113402	485	-0.350485	0.162662	0.0311867	LIRI
chr10:132999322:G:T	10	132999322	G	T	0.576253	1377	ADD-INT_SNPxenvir	0.290307	0.0712398	16.6062	4.33723	4.6e-05	0.423747	0.2182	0.0558	9.14e-05	++	0.576289	485	0.104045	0.0896178	0.245646	HOMA-IR
chr6:42361496:G:A	6	42361496	G	A	0.239288	1377	ADD-INT_SNPxenvir	-0.281938	0.0812253	12.0483	3.28533	0.000518406	0.239288	-0.2534	0.0648	9.14e-05	--	0.216805	482	-0.203559	0.107329	0.0578829	ISIc
chr10:69520351:T:C	10	69520351	T	C	0.614016	1377	ADD-INT_SNPxenvir	-0.224873	0.0778816	8.33694	2.41064	0.00388472	0.385984	-0.2474	0.0632	9.14e-05	--	0.623711	485	-0.29081	0.108275	0.00723469	LIRI
chr1:117246108:T:C	1	117246108	T	C	0.663399	1377	ADD-INT_SNPxenvir	0.267002	0.0750904	12.6433	3.42376	0.000376912	0.336601	0.2305	0.0589	9.16e-05	++	0.660825	485	0.171971	0.0950142	0.0703024	HOMA-IR
chr10:132969320:A:G	10	132969320	A	G	0.5748	1377	ADD-INT_SNPxenvir	0.212159	0.0807435	6.9041	2.06551	0.00859983	0.4252	0.2534	0.0648	9.17e-05	++	0.579381	485	0.32797	0.108546	0.00251536	LIRI
chr9:35804464:C:T	9	35804464	C	T	0.318446	1377	ADD-INT_SNPxenvir	-0.229713	0.0810197	8.0388	2.33927	0.00457857	0.318446	-0.256	0.0655	9.18e-05	--	0.312371	485	-0.305488	0.111084	0.0059584	LIRI
chr1:22795949:G:A	1	22795949	G	A	0.0119826	1377	ADD-INT_SNPxenvir	-0.808152	0.358849	5.0718	1.61407	0.0243181	0.0119826	-1.1061	0.2828	9.19e-05	--	0.0113402	485	-1.59466	0.45947	0.000519194	LIRI
chr9:81440565:G:A	9	81440565	G	A	0.0479303	1377	ADD-INT_SNPxenvir	-0.656649	0.177359	13.7076	3.67041	0.000213594	0.0479303	-0.6044	0.1545	9.19e-05	--	0.0350515	485	-0.439633	0.314795	0.162543	LIRI
chr21:28616610:T:C	21	28616610	T	C	0.581699	1377	ADD-INT_SNPxenvir	0.231801	0.068232	11.5413	3.16706	0.000680675	0.418301	0.2205	0.0564	9.19e-05	++	0.628631	482	0.196202	0.100101	0.0499908	ISIc
chr2:241009064:A:G	2	241009064	A	G	0.943718	1377	ADD-INT_SNPxenvir	0.4455	0.157152	8.03623	2.33865	0.00458511	0.056282	0.4511	0.1153	9.19e-05	++	0.943299	485	0.457616	0.16981	0.00704142	HOMA-IR
chr8:93384103:G:C	8	93384103	G	C	0.417211	1377	ADD-INT_SNPxenvir	0.219567	0.0690937	10.0985	2.82859	0.00148392	0.417211	0.221	0.0565	9.21e-05	++	0.441909	482	0.223827	0.0981947	0.0226423	ISIc
chr12:54177381:T:C	12	54177381	T	C	0.655773	1377	ADD-INT_SNPxenvir	-0.2576	0.0765933	11.3112	3.11329	0.000770389	0.344227	-0.2337	0.0598	9.24e-05	--	0.643154	482	-0.196493	0.0956175	0.0398804	ISIc
chr12:54177413:A:C	12	54177413	A	C	0.655773	1377	ADD-INT_SNPxenvir	-0.2576	0.0765933	11.3112	3.11329	0.000770389	0.344227	-0.2337	0.0598	9.24e-05	--	0.643154	482	-0.196493	0.0956175	0.0398804	ISIc
chr8:47545289:C:T	8	47545289	C	T	0.0392157	1377	ADD-INT_SNPxenvir	-0.416175	0.185772	5.01873	1.60077	0.0250744	0.0392157	-0.5687	0.1455	9.25e-05	--	0.0412371	485	-0.810244	0.233828	0.000529968	HOMA-IR
chr8:47687269:TAAC:T	8	47687269	TAAC	T	0.0392157	1377	ADD-INT_SNPxenvir	-0.416175	0.185772	5.01873	1.60077	0.0250744	0.0392157	-0.5687	0.1455	9.25e-05	--	0.0412371	485	-0.810244	0.233828	0.000529968	HOMA-IR
chr16:6860093:A:G	16	6860093	A	G	0.244009	1377	ADD-INT_SNPxenvir	-0.285153	0.0837408	11.5953	3.17968	0.00066118	0.244009	-0.2531	0.0647	9.25e-05	--	0.237113	485	-0.20546	0.10206	0.0441001	HOMA-IR
chr1:34381358:T:G	1	34381358	T	G	0.439724	1377	ADD-INT_SNPxenvir	-0.277629	0.0737677	14.1644	3.77595	0.000167514	0.439724	-0.2436	0.0623	9.25e-05	--	0.42268	485	-0.158836	0.116391	0.172354	LIRI
chr1:34383646:T:C	1	34383646	T	C	0.439724	1377	ADD-INT_SNPxenvir	-0.277629	0.0737677	14.1644	3.77595	0.000167514	0.439724	-0.2436	0.0623	9.25e-05	--	0.42268	485	-0.158836	0.116391	0.172354	LIRI
chr1:34384259:C:T	1	34384259	C	T	0.439724	1377	ADD-INT_SNPxenvir	-0.277629	0.0737677	14.1644	3.77595	0.000167514	0.439724	-0.2436	0.0623	9.25e-05	--	0.42268	485	-0.158836	0.116391	0.172354	LIRI
chr10:101338235:A:T	10	101338235	A	T	0.102033	1377	ADD-INT_SNPxenvir	0.441086	0.115667	14.5422	3.86309	0.00013706	0.102033	0.3618	0.0925	9.26e-05	++	0.11134	485	0.220687	0.154291	0.152623	LIRI
chr8:118909552:T:A	8	118909552	T	A	0.0119826	1377	ADD-INT_SNPxenvir	1.17342	0.369826	10.0672	2.82122	0.00150932	0.0119826	1.0674	0.2731	9.28e-05	++	0.014433	485	0.94033	0.404973	0.0202353	HOMA-IR
chr10:101294933:C:G	10	101294933	C	G	0.0693537	1377	ADD-INT_SNPxenvir	0.510871	0.155795	10.7526	2.98242	0.00104131	0.0693537	0.4919	0.1259	9.3e-05	++	0.0597938	485	0.456168	0.213517	0.032643	LIRI
chr15:92508809:A:G	15	92508809	A	G	0.291213	1377	ADD-INT_SNPxenvir	0.256059	0.0806282	10.0857	2.82558	0.00149424	0.291213	0.248	0.0635	9.3e-05	++	0.288382	482	0.234838	0.102839	0.0223986	ISIc
chr10:15309563:C:T	10	15309563	C	T	0.143065	1377	ADD-INT_SNPxenvir	0.226415	0.106334	4.53381	1.47845	0.0332315	0.143065	0.3405	0.0871	9.32e-05	++	0.125519	482	0.573521	0.152002	0.000161224	ISIc
chr10:133000292:A:G	10	133000292	A	G	0.569717	1377	ADD-INT_SNPxenvir	0.305019	0.0715705	18.1629	4.69296	2.03e-05	0.430283	0.2213	0.0566	9.32e-05	++	0.558763	485	0.0810962	0.0925946	0.381128	HOMA-IR
chr14:72354336:A:G	14	72354336	A	G	0.169935	1377	ADD-INT_SNPxenvir	-0.383869	0.0987836	15.1007	3.99172	0.000101925	0.169935	-0.3068	0.0785	9.33e-05	--	0.170124	482	-0.174536	0.129347	0.17722	ISIc
chr14:72357324:A:G	14	72357324	A	G	0.169935	1377	ADD-INT_SNPxenvir	-0.383869	0.0987836	15.1007	3.99172	0.000101925	0.169935	-0.3068	0.0785	9.33e-05	--	0.170124	482	-0.174536	0.129347	0.17722	ISIc
chr6:150683983:C:T	6	150683983	C	T	0.127451	1377	ADD-INT_SNPxenvir	-0.358009	0.109846	10.6224	2.95185	0.00111725	0.127451	-0.3452	0.0883	9.33e-05	--	0.125773	485	-0.321731	0.148669	0.0304579	HOMA-IR
chr10:132973708:C:G	10	132973708	C	G	0.524328	1377	ADD-INT_SNPxenvir	-0.257355	0.071861	12.8257	3.46611	0.000341893	0.475672	-0.2219	0.0568	9.33e-05	--	0.548755	482	-0.162893	0.0926595	0.0787517	ISIc
chr8:83020549:T:G	8	83020549	T	G	0.165577	1377	ADD-INT_SNPxenvir	0.439216	0.100021	19.2831	4.94808	1.13e-05	0.165577	0.3214	0.0823	9.35e-05	++	0.16701	485	0.0750681	0.144615	0.603697	LIRI
chr9:135621510:C:T	9	135621510	C	T	0.120915	1377	ADD-INT_SNPxenvir	0.381272	0.132214	8.31601	2.40564	0.00392971	0.120915	0.3998	0.1023	9.35e-05	++	0.129897	485	0.427514	0.161626	0.00816695	LIRI
chr8:134727134:G:A	8	134727134	G	A	0.655773	1377	ADD-INT_SNPxenvir	0.269616	0.0776941	12.0424	3.28397	0.000520032	0.344227	0.2498	0.064	9.36e-05	++	0.647423	485	0.208274	0.112612	0.0643873	LIRI
chr6:30220110:C:T	6	30220110	C	T	0.347495	1377	ADD-INT_SNPxenvir	0.198557	0.0793861	6.25579	1.90732	0.0123788	0.347495	0.2378	0.0609	9.36e-05	++	0.346392	485	0.293828	0.0948396	0.00194729	HOMA-IR
chr6:30220422:C:T	6	30220422	C	T	0.347495	1377	ADD-INT_SNPxenvir	0.198557	0.0793861	6.25579	1.90732	0.0123788	0.347495	0.2378	0.0609	9.36e-05	++	0.346392	485	0.293828	0.0948396	0.00194729	HOMA-IR
chr6:30227282:C:T	6	30227282	C	T	0.347495	1377	ADD-INT_SNPxenvir	0.198557	0.0793861	6.25579	1.90732	0.0123788	0.347495	0.2378	0.0609	9.36e-05	++	0.346392	485	0.293828	0.0948396	0.00194729	HOMA-IR
chr6:30230218:C:T	6	30230218	C	T	0.347495	1377	ADD-INT_SNPxenvir	0.198557	0.0793861	6.25579	1.90732	0.0123788	0.347495	0.2378	0.0609	9.36e-05	++	0.346392	485	0.293828	0.0948396	0.00194729	HOMA-IR
chr6:30230912:A:T	6	30230912	A	T	0.347495	1377	ADD-INT_SNPxenvir	0.198557	0.0793861	6.25579	1.90732	0.0123788	0.347495	0.2378	0.0609	9.36e-05	++	0.346392	485	0.293828	0.0948396	0.00194729	HOMA-IR
chr6:30234178:G:A	6	30234178	G	A	0.347495	1377	ADD-INT_SNPxenvir	0.198557	0.0793861	6.25579	1.90732	0.0123788	0.347495	0.2378	0.0609	9.36e-05	++	0.346392	485	0.293828	0.0948396	0.00194729	HOMA-IR
chr6:30234652:C:T	6	30234652	C	T	0.347495	1377	ADD-INT_SNPxenvir	0.198557	0.0793861	6.25579	1.90732	0.0123788	0.347495	0.2378	0.0609	9.36e-05	++	0.346392	485	0.293828	0.0948396	0.00194729	HOMA-IR
chr6:30234665:A:G	6	30234665	A	G	0.347495	1377	ADD-INT_SNPxenvir	0.198557	0.0793861	6.25579	1.90732	0.0123788	0.347495	0.2378	0.0609	9.36e-05	++	0.346392	485	0.293828	0.0948396	0.00194729	HOMA-IR
chr10:15381095:ACT:A	10	15381095	ACT	A	0.140523	1377	ADD-INT_SNPxenvir	0.221455	0.109606	4.08226	1.36316	0.0433351	0.140523	0.3393	0.0869	9.4e-05	++	0.135892	482	0.538375	0.142472	0.000157572	ISIc
chr10:15385223:C:T	10	15385223	C	T	0.140523	1377	ADD-INT_SNPxenvir	0.221455	0.109606	4.08226	1.36316	0.0433351	0.140523	0.3393	0.0869	9.4e-05	++	0.135892	482	0.538375	0.142472	0.000157572	ISIc
chr9:135585085:A:G	9	135585085	A	G	0.313362	1377	ADD-INT_SNPxenvir	0.352134	0.0862585	16.6653	4.35076	4.46e-05	0.313362	0.2725	0.0698	9.4e-05	++	0.314433	485	0.121789	0.118616	0.304541	LIRI
chr9:25601097:G:A	9	25601097	G	A	0.0159768	1377	ADD-INT_SNPxenvir	-0.722261	0.286096	6.37333	1.93611	0.0115848	0.0159768	-0.8075	0.2068	9.41e-05	--	0.0206186	485	-0.900691	0.299166	0.00260669	HOMA-IR
chr9:25601216:G:C	9	25601216	G	C	0.0159768	1377	ADD-INT_SNPxenvir	-0.722261	0.286096	6.37333	1.93611	0.0115848	0.0159768	-0.8075	0.2068	9.41e-05	--	0.0206186	485	-0.900691	0.299166	0.00260669	HOMA-IR
chr11:105882116:A:G	11	105882116	A	G	0.258896	1377	ADD-INT_SNPxenvir	0.285658	0.0846097	11.3986	3.13372	0.000734988	0.258896	0.2564	0.0657	9.41e-05	++	0.264948	485	0.212165	0.10411	0.0415623	HOMA-IR
chr11:105882309:C:T	11	105882309	C	T	0.258896	1377	ADD-INT_SNPxenvir	0.285658	0.0846097	11.3986	3.13372	0.000734988	0.258896	0.2564	0.0657	9.41e-05	++	0.264948	485	0.212165	0.10411	0.0415623	HOMA-IR
chr18:69725638:C:G	18	69725638	C	G	0.0762527	1377	ADD-INT_SNPxenvir	0.243897	0.145807	2.79804	1.02512	0.09438	0.0762527	0.4022	0.103	9.41e-05	++	0.0979381	485	0.559751	0.145479	0.000119256	HOMA-IR
chr15:92508429:T:C	15	92508429	T	C	0.29085	1377	ADD-INT_SNPxenvir	0.25689	0.0806273	10.1515	2.84108	0.00144185	0.29085	0.2477	0.0634	9.42e-05	++	0.287344	482	0.232799	0.102769	0.0234958	ISIc
chr10:132969677:A:G	10	132969677	A	G	0.567175	1377	ADD-INT_SNPxenvir	0.228552	0.0804912	8.06258	2.34497	0.00451887	0.432825	0.253	0.0648	9.43e-05	++	0.574227	485	0.298099	0.109233	0.00635199	LIRI
chr6:42333289:G:A	6	42333289	G	A	0.117647	1377	ADD-INT_SNPxenvir	0.369242	0.112458	10.7806	2.98899	0.00102568	0.117647	0.3499	0.0896	9.44e-05	++	0.113071	482	0.316164	0.148266	0.0329731	ISIc
chr6:42335487:A:G	6	42335487	A	G	0.117647	1377	ADD-INT_SNPxenvir	0.369242	0.112458	10.7806	2.98899	0.00102568	0.117647	0.3499	0.0896	9.44e-05	++	0.113071	482	0.316164	0.148266	0.0329731	ISIc
chr2:124117378:G:A	2	124117378	G	A	0.0599129	1377	ADD-INT_SNPxenvir	0.388924	0.153599	6.4114	1.94543	0.0113389	0.0599129	0.4617	0.1182	9.44e-05	++	0.0721649	485	0.567576	0.185262	0.0021867	HOMA-IR
chr2:124117978:T:A	2	124117978	T	A	0.0599129	1377	ADD-INT_SNPxenvir	0.388924	0.153599	6.4114	1.94543	0.0113389	0.0599129	0.4617	0.1182	9.44e-05	++	0.0721649	485	0.567576	0.185262	0.0021867	HOMA-IR
chr2:124126646:C:T	2	124126646	C	T	0.0599129	1377	ADD-INT_SNPxenvir	0.388924	0.153599	6.4114	1.94543	0.0113389	0.0599129	0.4617	0.1182	9.44e-05	++	0.0721649	485	0.567576	0.185262	0.0021867	HOMA-IR
chr14:100834701:C:G	14	100834701	C	G	0.0751634	1377	ADD-INT_SNPxenvir	0.445667	0.142064	9.84128	2.76792	0.0017064	0.0751634	0.415	0.1063	9.44e-05	++	0.0773196	485	0.37597	0.16017	0.0189091	HOMA-IR
chr14:21061899:A:G	14	21061899	A	G	0.804648	1377	ADD-INT_SNPxenvir	-0.350683	0.09496	13.6379	3.65431	0.000221661	0.195352	-0.2992	0.0766	9.44e-05	--	0.822614	482	-0.203095	0.129776	0.11759	ISIc
chr12:26241660:G:A	12	26241660	G	A	0.0206972	1377	ADD-INT_SNPxenvir	0.815194	0.267116	9.31369	2.64312	0.00227447	0.0206972	0.7984	0.2045	9.45e-05	++	0.0257732	485	0.774702	0.317868	0.0148023	LIRI
chr10:15310059:T:G	10	15310059	T	G	0.143065	1377	ADD-INT_SNPxenvir	0.226415	0.106334	4.53381	1.47845	0.0332315	0.143065	0.3401	0.0871	9.45e-05	++	0.127593	482	0.571967	0.151871	0.000165798	ISIc
chr19:51157841:G:T	19	51157841	G	T	0.109296	1377	ADD-INT_SNPxenvir	-0.340488	0.104883	10.5388	2.93221	0.00116893	0.109296	-0.3465	0.0887	9.46e-05	--	0.0943983	482	-0.361542	0.166509	0.0299082	ISIc
chr9:20270213:C:T	9	20270213	C	T	0.936819	1377	ADD-INT_SNPxenvir	0.53196	0.159652	11.1022	3.06436	0.000862263	0.063181	0.4975	0.1274	9.47e-05	++	0.942268	485	0.436874	0.211534	0.0388982	HOMA-IR
chr10:42111930:T:C	10	42111930	T	C	0.0486565	1377	ADD-INT_SNPxenvir	0.430716	0.174206	6.11303	1.87228	0.013419	0.0486565	0.5296	0.1357	9.49e-05	++	0.0474227	485	0.68206	0.21631	0.0016151	HOMA-IR
chr10:132980857:C:T	10	132980857	C	T	0.579158	1377	ADD-INT_SNPxenvir	-0.271695	0.0752549	13.0344	3.51454	0.000305816	0.420842	-0.2305	0.0591	9.49e-05	--	0.58195	482	-0.164479	0.0952748	0.0842811	ISIc
chr1:196726612:A:G	1	196726612	A	G	0.498184	1377	ADD-INT_SNPxenvir	0.295511	0.0678774	18.9539	4.87317	1.34e-05	0.498184	0.2158	0.0553	9.49e-05	++	0.493776	482	0.0586283	0.0953328	0.538564	ISIc
chr1:196729521:A:T	1	196729521	A	T	0.498184	1377	ADD-INT_SNPxenvir	0.295511	0.0678774	18.9539	4.87317	1.34e-05	0.498184	0.2158	0.0553	9.49e-05	++	0.493776	482	0.0586283	0.0953328	0.538564	ISIc
chr1:196731192:G:C	1	196731192	G	C	0.498184	1377	ADD-INT_SNPxenvir	0.295511	0.0678774	18.9539	4.87317	1.34e-05	0.498184	0.2158	0.0553	9.49e-05	++	0.493776	482	0.0586283	0.0953328	0.538564	ISIc
chr1:196736390:T:C	1	196736390	T	C	0.498184	1377	ADD-INT_SNPxenvir	0.295511	0.0678774	18.9539	4.87317	1.34e-05	0.498184	0.2158	0.0553	9.49e-05	++	0.493776	482	0.0586283	0.0953328	0.538564	ISIc
chr10:132970982:C:T	10	132970982	C	T	0.576616	1377	ADD-INT_SNPxenvir	0.216102	0.0809932	7.11905	2.11765	0.00762693	0.423384	0.2532	0.0649	9.5e-05	++	0.578351	485	0.319637	0.108365	0.00318156	LIRI
chr6:120325006:C:A	6	120325006	C	A	0.490196	1377	ADD-INT_SNPxenvir	-0.28768	0.0748703	14.7639	3.91419	0.000121846	0.490196	-0.2266	0.0581	9.5e-05	--	0.493814	485	-0.13448	0.0919644	0.143659	HOMA-IR
chr6:120327399:CTTAT:C	6	120327399	CTTAT	C	0.490196	1377	ADD-INT_SNPxenvir	-0.28768	0.0748703	14.7639	3.91419	0.000121846	0.490196	-0.2266	0.0581	9.5e-05	--	0.493814	485	-0.13448	0.0919644	0.143659	HOMA-IR
chr1:175618907:CTG:C	1	175618907	CTG	C	0.379811	1377	ADD-INT_SNPxenvir	0.231286	0.073616	9.87084	2.7749	0.00167919	0.379811	0.2315	0.0593	9.51e-05	++	0.366183	482	0.231796	0.100108	0.0205873	ISIc
chr8:48323487:G:A	8	48323487	G	A	0.0344953	1377	ADD-INT_SNPxenvir	0.601399	0.193116	9.69819	2.73412	0.00184451	0.0344953	0.575	0.1473	9.51e-05	++	0.0414938	482	0.538156	0.227853	0.0181836	ISIc
chr8:48325178:C:T	8	48325178	C	T	0.0344953	1377	ADD-INT_SNPxenvir	0.601399	0.193116	9.69819	2.73412	0.00184451	0.0344953	0.575	0.1473	9.51e-05	++	0.0414938	482	0.538156	0.227853	0.0181836	ISIc
chr11:114351926:G:A	11	114351926	G	A	0.154684	1377	ADD-INT_SNPxenvir	-0.323217	0.103577	9.73782	2.74349	0.00180514	0.154684	-0.3093	0.0793	9.52e-05	--	0.143299	485	-0.289593	0.123094	0.0186423	HOMA-IR
chr5:98059547:A:G	5	98059547	A	G	0.271968	1377	ADD-INT_SNPxenvir	-0.404306	0.086783	21.7046	5.49753	3.18e-06	0.271968	-0.2551	0.0654	9.54e-05	--	0.278351	485	-0.0593855	0.0993708	0.550097	HOMA-IR
chr5:98060715:G:A	5	98060715	G	A	0.271968	1377	ADD-INT_SNPxenvir	-0.404306	0.086783	21.7046	5.49753	3.18e-06	0.271968	-0.2551	0.0654	9.54e-05	--	0.278351	485	-0.0593855	0.0993708	0.550097	HOMA-IR
chr12:99471247:T:A	12	99471247	T	A	0.159041	1377	ADD-INT_SNPxenvir	0.369717	0.104321	12.5602	3.40445	0.000394049	0.159041	0.3351	0.0859	9.54e-05	++	0.146392	485	0.262228	0.151221	0.0829049	LIRI
chr8:6453935:C:T	8	6453935	C	T	0.033406	1377	ADD-INT_SNPxenvir	0.934943	0.223321	17.5271	4.54785	2.83e-05	0.033406	0.6516	0.167	9.55e-05	++	0.0371134	485	0.292099	0.251557	0.245575	LIRI
chr1:196651787:C:T	1	196651787	C	T	0.540668	1377	ADD-INT_SNPxenvir	0.241828	0.0669321	13.054	3.51907	0.000302643	0.459332	0.2121	0.0544	9.56e-05	++	0.529046	482	0.154403	0.0931328	0.0973419	ISIc
chr16:79208873:A:G	16	79208873	A	G	0.167756	1377	ADD-INT_SNPxenvir	-0.308783	0.0995125	9.62833	2.71761	0.00191598	0.167756	-0.3033	0.0777	9.57e-05	--	0.154639	485	-0.294638	0.124525	0.0179775	HOMA-IR
chr12:70029989:T:C	12	70029989	T	C	0.0442992	1377	ADD-INT_SNPxenvir	-0.489174	0.165312	8.75622	2.51068	0.00308546	0.0442992	-0.5702	0.1462	9.59e-05	--	0.0402062	485	-0.860173	0.312853	0.00596967	LIRI
chr12:70031530:T:G	12	70031530	T	G	0.0442992	1377	ADD-INT_SNPxenvir	-0.489174	0.165312	8.75622	2.51068	0.00308546	0.0442992	-0.5702	0.1462	9.59e-05	--	0.0402062	485	-0.860173	0.312853	0.00596967	LIRI
chr12:70031929:C:G	12	70031929	C	G	0.0442992	1377	ADD-INT_SNPxenvir	-0.489174	0.165312	8.75622	2.51068	0.00308546	0.0442992	-0.5702	0.1462	9.59e-05	--	0.0402062	485	-0.860173	0.312853	0.00596967	LIRI
chr12:70032374:C:T	12	70032374	C	T	0.0442992	1377	ADD-INT_SNPxenvir	-0.489174	0.165312	8.75622	2.51068	0.00308546	0.0442992	-0.5702	0.1462	9.59e-05	--	0.0402062	485	-0.860173	0.312853	0.00596967	LIRI
chr10:15336904:C:CT	10	15336904	C	CT	0.147422	1377	ADD-INT_SNPxenvir	0.210302	0.10343	4.1342	1.37649	0.0420252	0.147422	0.3305	0.0847	9.61e-05	++	0.125519	482	0.576214	0.147843	9.72e-05	ISIc
chr1:211593198:C:T	1	211593198	C	T	0.0326797	1377	ADD-INT_SNPxenvir	0.791034	0.243603	10.5444	2.93353	0.00116539	0.0326797	0.7867	0.2017	9.61e-05	++	0.0195876	485	0.777306	0.359776	0.0307319	LIRI
chr19:5546685:C:T	19	5546685	C	T	0.192084	1377	ADD-INT_SNPxenvir	-0.230506	0.091586	6.33443	1.92659	0.0118416	0.192084	-0.2802	0.0718	9.62e-05	--	0.19917	482	-0.359632	0.115823	0.00190274	ISIc
chr19:5548184:G:A	19	5548184	G	A	0.192084	1377	ADD-INT_SNPxenvir	-0.230506	0.091586	6.33443	1.92659	0.0118416	0.192084	-0.2802	0.0718	9.62e-05	--	0.19917	482	-0.359632	0.115823	0.00190274	ISIc
chr19:5548469:A:G	19	5548469	A	G	0.192084	1377	ADD-INT_SNPxenvir	-0.230506	0.091586	6.33443	1.92659	0.0118416	0.192084	-0.2802	0.0718	9.62e-05	--	0.19917	482	-0.359632	0.115823	0.00190274	ISIc
chr6:153361854:T:C	6	153361854	T	C	0.614742	1377	ADD-INT_SNPxenvir	0.182959	0.07979	5.25788	1.66059	0.0218479	0.385258	0.2583	0.0662	9.62e-05	++	0.626804	485	0.42533	0.118789	0.000342878	LIRI
chr2:78911003:T:G	2	78911003	T	G	0.83878	1377	ADD-INT_SNPxenvir	-0.245297	0.103835	5.58087	1.74094	0.0181577	0.16122	-0.3347	0.0858	9.63e-05	--	0.845361	485	-0.527732	0.152528	0.000540393	LIRI
chr10:69535497:G:A	10	69535497	G	A	0.326434	1377	ADD-INT_SNPxenvir	0.240012	0.0823664	8.49111	2.44747	0.00356886	0.326434	0.2552	0.0654	9.63e-05	++	0.325773	485	0.281064	0.107715	0.00907173	LIRI
chr14:68721620:C:T	14	68721620	C	T	0.43573	1377	ADD-INT_SNPxenvir	0.256716	0.0671463	14.6171	3.88036	0.000131716	0.43573	0.2148	0.0551	9.63e-05	++	0.478216	482	0.12854	0.0962406	0.181677	ISIc
chr19:52947777:T:C	19	52947777	T	C	0.0192447	1377	ADD-INT_SNPxenvir	-0.827954	0.255842	10.4729	2.91673	0.00121135	0.0192447	-0.7257	0.1861	9.65e-05	--	0.0226804	485	-0.6107	0.271212	0.0243383	HOMA-IR
chr2:85308246:T:C	2	85308246	T	C	0.0123457	1377	ADD-INT_SNPxenvir	1.25348	0.40961	9.36477	2.65522	0.00221197	0.0123457	1.2692	0.3255	9.67e-05	++	0.0113402	485	1.29618	0.536356	0.0156646	LIRI
chr16:86522155:C:T	16	86522155	C	T	0.0744372	1377	ADD-INT_SNPxenvir	-0.337936	0.139279	5.88707	1.81666	0.0152525	0.0744372	-0.4162	0.1068	9.67e-05	--	0.0969072	485	-0.527746	0.166228	0.00149924	HOMA-IR
chr11:30120049:TG:T	11	30120049	TG	T	0.0156137	1377	ADD-INT_SNPxenvir	0.640688	0.327359	3.83041	1.29817	0.0503304	0.0156137	0.9669	0.248	9.67e-05	++	0.0175258	485	1.40625	0.379927	0.000214447	LIRI
chr16:6878564:A:C	16	6878564	A	C	0.257081	1377	ADD-INT_SNPxenvir	-0.312816	0.0843874	13.7412	3.67818	0.000209807	0.257081	-0.2538	0.0651	9.68e-05	--	0.237113	485	-0.167009	0.10229	0.102531	HOMA-IR
chr8:104826168:G:A	8	104826168	G	A	0.0163399	1377	ADD-INT_SNPxenvir	1.02347	0.262542	15.1969	4.01384	9.69e-05	0.0163399	1.0235	0.2625	9.69e-05	++	NA	NA	NA	NA	NA	ISIc
chr1:156248323:G:A	1	156248323	G	A	0.314089	1377	ADD-INT_SNPxenvir	0.250723	0.0772691	10.5288	2.92985	0.0011753	0.314089	0.2287	0.0587	9.7e-05	++	0.323711	485	0.198781	0.0901991	0.0275385	HOMA-IR
chr16:7675010:A:G	16	7675010	A	G	0.373638	1377	ADD-INT_SNPxenvir	0.188429	0.0711716	7.00939	2.09107	0.0081083	0.373638	0.2221	0.057	9.71e-05	++	0.337113	485	0.282325	0.0951288	0.00299923	HOMA-IR
chr6:42348175:G:A	6	42348175	G	A	0.239651	1377	ADD-INT_SNPxenvir	-0.280427	0.0812269	11.919	3.2552	0.000555648	0.239651	-0.2524	0.0648	9.72e-05	--	0.216805	482	-0.203559	0.107329	0.0578829	ISIc
chr6:42358778:T:C	6	42358778	T	C	0.239651	1377	ADD-INT_SNPxenvir	-0.280427	0.0812269	11.919	3.2552	0.000555648	0.239651	-0.2524	0.0648	9.72e-05	--	0.216805	482	-0.203559	0.107329	0.0578829	ISIc
chr6:42359718:G:A	6	42359718	G	A	0.239651	1377	ADD-INT_SNPxenvir	-0.280427	0.0812269	11.919	3.2552	0.000555648	0.239651	-0.2524	0.0648	9.72e-05	--	0.216805	482	-0.203559	0.107329	0.0578829	ISIc
chr6:156000017:C:T	6	156000017	C	T	0.409949	1377	ADD-INT_SNPxenvir	0.152573	0.0722574	4.45852	1.45933	0.0347272	0.409949	0.2183	0.056	9.74e-05	++	0.419588	485	0.317262	0.0886779	0.000346649	HOMA-IR
chr6:29116219:G:A	6	29116219	G	A	0.601307	1377	ADD-INT_SNPxenvir	-0.326171	0.0735993	19.6401	5.02925	9.35e-06	0.398693	-0.2266	0.0582	9.75e-05	--	0.584025	482	-0.0611611	0.094882	0.519185	ISIc
chr6:29122474:T:C	6	29122474	T	C	0.601307	1377	ADD-INT_SNPxenvir	-0.326171	0.0735993	19.6401	5.02925	9.35e-06	0.398693	-0.2266	0.0582	9.75e-05	--	0.584025	482	-0.0611611	0.094882	0.519185	ISIc
chr10:37887890:T:TA	10	37887890	T	TA	0.0482934	1377	ADD-INT_SNPxenvir	0.452605	0.174138	6.7554	2.02935	0.00934652	0.0482934	0.5186	0.1331	9.76e-05	++	0.0474227	485	0.6113	0.206381	0.00305661	HOMA-IR
chr2:166270942:G:A	2	166270942	G	A	0.47894	1377	ADD-INT_SNPxenvir	0.278605	0.0761168	13.3972	3.59861	0.000251994	0.47894	0.2394	0.0614	9.76e-05	++	0.506224	482	0.166071	0.104028	0.110397	ISIc
chr16:6878165:A:C	16	6878165	A	C	0.254176	1377	ADD-INT_SNPxenvir	-0.305001	0.0844659	13.0388	3.51556	0.000305098	0.254176	-0.2538	0.0651	9.76e-05	--	0.238144	485	-0.178676	0.102295	0.0806938	HOMA-IR
chr16:6878871:TA:T	16	6878871	TA	T	0.254176	1377	ADD-INT_SNPxenvir	-0.305001	0.0844659	13.0388	3.51556	0.000305098	0.254176	-0.2538	0.0651	9.76e-05	--	0.238144	485	-0.178676	0.102295	0.0806938	HOMA-IR
chr16:6878944:G:A	16	6878944	G	A	0.254176	1377	ADD-INT_SNPxenvir	-0.305001	0.0844659	13.0388	3.51556	0.000305098	0.254176	-0.2538	0.0651	9.76e-05	--	0.238144	485	-0.178676	0.102295	0.0806938	HOMA-IR
chr16:6878961:G:C	16	6878961	G	C	0.254176	1377	ADD-INT_SNPxenvir	-0.305001	0.0844659	13.0388	3.51556	0.000305098	0.254176	-0.2538	0.0651	9.76e-05	--	0.238144	485	-0.178676	0.102295	0.0806938	HOMA-IR
chr8:16416185:G:A	8	16416185	G	A	0.0130719	1377	ADD-INT_SNPxenvir	-0.979301	0.346614	7.98251	2.32577	0.00472313	0.0130719	-1.1923	0.306	9.76e-05	--	0.0103093	485	-1.94473	0.651477	0.00283478	HOMA-IR
chr1:233496633:C:T	1	233496633	C	T	0.364198	1377	ADD-INT_SNPxenvir	-0.273785	0.0713459	14.7259	3.90543	0.000124328	0.364198	-0.2301	0.0591	9.78e-05	--	0.3361	482	-0.134971	0.10523	0.199621	ISIc
chr11:63402362:T:C	11	63402362	T	C	0.728395	1377	ADD-INT_SNPxenvir	0.26025	0.0790899	10.8278	3.00006	0.000999862	0.271605	0.2404	0.0617	9.78e-05	++	0.707469	482	0.209546	0.0986592	0.0336752	ISIc
chr14:75317725:A:C	14	75317725	A	C	0.164851	1377	ADD-INT_SNPxenvir	0.260624	0.104381	6.23426	1.90204	0.0125303	0.164851	0.3251	0.0834	9.79e-05	++	0.175258	485	0.439082	0.138859	0.00156646	LIRI
chr10:77869930:CT:C	10	77869930	CT	C	0.293391	1377	ADD-INT_SNPxenvir	0.221245	0.0868222	6.49358	1.96551	0.0108265	0.293391	0.255	0.0654	9.79e-05	++	0.298969	485	0.299387	0.0996104	0.0026507	HOMA-IR
chr10:132967479:C:T	10	132967479	C	T	0.561728	1377	ADD-INT_SNPxenvir	-0.268909	0.0742613	13.1125	3.53265	0.000293326	0.438272	-0.2276	0.0584	9.79e-05	--	0.570539	482	-0.160544	0.0946744	0.0899332	ISIc
chr10:132973708:C:G	10	132973708	C	G	0.524328	1377	ADD-INT_SNPxenvir	0.254385	0.0764049	11.0851	3.06037	0.000870222	0.475672	0.2427	0.0623	9.8e-05	++	0.548454	485	0.219448	0.107601	0.0414038	LIRI
chr2:29994319:G:C	2	29994319	G	C	0.520697	1377	ADD-INT_SNPxenvir	-0.286023	0.0758227	14.23	3.79109	0.000161774	0.479303	-0.2442	0.0627	9.81e-05	--	0.509278	485	-0.153842	0.111468	0.167543	LIRI
chr9:16563323:G:A	9	16563323	G	A	0.0228758	1377	ADD-INT_SNPxenvir	0.63449	0.24406	6.75858	2.03013	0.00932975	0.0228758	0.6901	0.1772	9.81e-05	++	0.0363071	482	0.75209	0.257607	0.00350566	ISIc
chr9:85196268:C:T	9	85196268	C	T	0.0617284	1377	ADD-INT_SNPxenvir	-0.688508	0.170025	16.398	4.28955	5.13e-05	0.0617284	-0.5541	0.1423	9.82e-05	--	0.0536082	485	-0.240386	0.259798	0.354819	LIRI
chr16:6878220:A:G	16	6878220	A	G	0.253813	1377	ADD-INT_SNPxenvir	-0.304822	0.0844671	13.0232	3.51194	0.000307652	0.253813	-0.2537	0.0651	9.83e-05	--	0.238144	485	-0.178676	0.102295	0.0806938	HOMA-IR
chr14:72360545:A:C	14	72360545	A	C	0.169572	1377	ADD-INT_SNPxenvir	-0.382374	0.0987957	14.9796	3.96385	0.00010868	0.169572	-0.3058	0.0785	9.83e-05	--	0.170124	482	-0.174536	0.129347	0.17722	ISIc
chr14:72363271:A:G	14	72363271	A	G	0.169572	1377	ADD-INT_SNPxenvir	-0.382374	0.0987957	14.9796	3.96385	0.00010868	0.169572	-0.3058	0.0785	9.83e-05	--	0.170124	482	-0.174536	0.129347	0.17722	ISIc
chr1:230138883:T:C	1	230138883	T	C	0.0123457	1377	ADD-INT_SNPxenvir	1.14976	0.409246	7.89302	2.30429	0.00496261	0.0123457	1.1111	0.2853	9.83e-05	++	0.0164948	485	1.0745	0.397862	0.00691958	LIRI
chr5:66584413:A:G	5	66584413	A	G	0.346405	1377	ADD-INT_SNPxenvir	-0.240414	0.0744913	10.4162	2.90338	0.00124917	0.346405	-0.2276	0.0584	9.83e-05	--	0.354772	482	-0.206996	0.0941893	0.0279731	ISIc
chr17:55447457:C:T	17	55447457	C	T	0.153958	1377	ADD-INT_SNPxenvir	-0.402006	0.108756	13.6635	3.66022	0.000218665	0.153958	-0.3539	0.0909	9.83e-05	--	0.158763	485	-0.242717	0.165451	0.142375	LIRI
chr17:55449097:C:T	17	55449097	C	T	0.153958	1377	ADD-INT_SNPxenvir	-0.402006	0.108756	13.6635	3.66022	0.000218665	0.153958	-0.3539	0.0909	9.83e-05	--	0.158763	485	-0.242717	0.165451	0.142375	LIRI
chr17:55453818:A:G	17	55453818	A	G	0.153958	1377	ADD-INT_SNPxenvir	-0.402006	0.108756	13.6635	3.66022	0.000218665	0.153958	-0.3539	0.0909	9.83e-05	--	0.158763	485	-0.242717	0.165451	0.142375	LIRI
chr22:49955996:A:G	22	49955996	A	G	0.4252	1377	ADD-INT_SNPxenvir	-0.237209	0.0805178	8.67914	2.49232	0.0032187	0.4252	-0.2542	0.0653	9.83e-05	--	0.429897	485	-0.286737	0.111453	0.0100904	LIRI
chr6:36828738:G:T	6	36828738	G	T	0.0984023	1377	ADD-INT_SNPxenvir	0.410768	0.127177	10.4323	2.90716	0.00123834	0.0984023	0.3737	0.096	9.84e-05	++	0.1	485	0.3247	0.146197	0.026353	HOMA-IR
chr11:18785355:G:A	11	18785355	G	A	0.0130719	1377	ADD-INT_SNPxenvir	-1.46355	0.375791	15.1677	4.00714	9.84e-05	0.0130719	-1.4635	0.3758	9.84e-05	--	NA	NA	NA	NA	NA	ISIc
chr10:69514807:T:G	10	69514807	T	G	0.610748	1377	ADD-INT_SNPxenvir	-0.212594	0.0776326	7.49919	2.20953	0.00617263	0.389252	-0.2461	0.0632	9.85e-05	--	0.623711	485	-0.311965	0.108819	0.00414629	LIRI
chr2:202932265:C:T	2	202932265	C	T	0.0882353	1377	ADD-INT_SNPxenvir	0.428479	0.12832	11.1499	3.07552	0.000840388	0.0882353	0.4082	0.1048	9.86e-05	++	0.0742268	485	0.367543	0.181773	0.0431768	HOMA-IR
chr22:30552765:C:T	22	30552765	C	T	0.243646	1377	ADD-INT_SNPxenvir	-0.275818	0.0906874	9.25022	2.62807	0.00235467	0.243646	-0.2758	0.0708	9.87e-05	--	0.220619	485	-0.275745	0.113407	0.0150377	HOMA-IR
chr1:34385338:T:C	1	34385338	T	C	0.439361	1377	ADD-INT_SNPxenvir	-0.276177	0.0737537	14.0219	3.74306	0.000180692	0.439361	-0.2426	0.0623	9.88e-05	--	0.42268	485	-0.158836	0.116391	0.172354	LIRI
chr11:80833980:T:A	11	80833980	T	A	0.010167	1377	ADD-INT_SNPxenvir	1.20528	0.349042	11.924	3.25637	0.000554153	0.010167	1.0904	0.2801	9.9e-05	++	0.0123711	485	0.882638	0.469329	0.0600206	LIRI
chr2:29991510:A:G	2	29991510	A	G	0.530501	1377	ADD-INT_SNPxenvir	-0.29271	0.0767961	14.5276	3.85975	0.000138118	0.469499	-0.247	0.0634	9.91e-05	--	0.520619	485	-0.148683	0.112593	0.186655	LIRI
chr9:81401178:T:C	9	81401178	T	C	0.0664488	1377	ADD-INT_SNPxenvir	-0.469041	0.152195	9.49782	2.68673	0.00205717	0.0664488	-0.507	0.1302	9.91e-05	--	0.056701	485	-0.610857	0.251713	0.0152328	LIRI
chr9:81401735:A:C	9	81401735	A	C	0.0664488	1377	ADD-INT_SNPxenvir	-0.469041	0.152195	9.49782	2.68673	0.00205717	0.0664488	-0.507	0.1302	9.91e-05	--	0.056701	485	-0.610857	0.251713	0.0152328	LIRI
chr1:17087274:T:C	1	17087274	T	C	0.538489	1377	ADD-INT_SNPxenvir	0.302597	0.0722401	17.5458	4.55211	2.8e-05	0.461511	0.216	0.0555	9.91e-05	++	0.536082	485	0.091395	0.0866596	0.291588	HOMA-IR
chr5:1652558:TGATCTGGCCGTGTGGCCATGG:T	5	1652558	TGATCTGGCCGTGTGGCCATGG	T	0.352215	1377	ADD-INT_SNPxenvir	-0.221363	0.0775417	8.14966	2.36583	0.00430695	0.352215	-0.2477	0.0636	9.92e-05	--	0.328866	485	-0.302218	0.11142	0.00667929	LIRI
chr10:132982212:G:T	10	132982212	G	T	0.580247	1377	ADD-INT_SNPxenvir	-0.268696	0.0753671	12.7104	3.43933	0.000363639	0.419753	-0.2296	0.059	9.93e-05	--	0.585062	482	-0.167819	0.0948085	0.0767132	ISIc
chr6:29016139:A:C	6	29016139	A	C	0.398693	1377	ADD-INT_SNPxenvir	0.324087	0.074412	18.9688	4.87655	1.33e-05	0.398693	0.2267	0.0583	9.95e-05	++	0.417012	482	0.0725864	0.0936188	0.438139	ISIc
chr2:139078453:C:T	2	139078453	C	T	0.256354	1377	ADD-INT_SNPxenvir	-0.347128	0.0858598	16.3456	4.27753	5.28e-05	0.256354	-0.2758	0.0709	9.95e-05	--	0.263918	485	-0.123347	0.125488	0.325639	LIRI
chr2:139078532:A:T	2	139078532	A	T	0.256354	1377	ADD-INT_SNPxenvir	-0.347128	0.0858598	16.3456	4.27753	5.28e-05	0.256354	-0.2758	0.0709	9.95e-05	--	0.263918	485	-0.123347	0.125488	0.325639	LIRI
chr18:69720101:A:G	18	69720101	A	G	0.0766158	1377	ADD-INT_SNPxenvir	0.235756	0.145731	2.61712	0.975858	0.105716	0.0766158	0.4025	0.1034	9.97e-05	++	0.0958763	485	0.571594	0.146795	9.87e-05	HOMA-IR
chr11:93074513:A:G	11	93074513	A	G	0.954248	1377	ADD-INT_SNPxenvir	-0.574999	0.182025	9.97866	2.80034	0.00158365	0.045752	-0.5932	0.1524	9.97e-05	--	0.969072	485	-0.635839	0.278929	0.0226329	HOMA-IR
chr11:93075320:G:T	11	93075320	G	T	0.954248	1377	ADD-INT_SNPxenvir	-0.574999	0.182025	9.97866	2.80034	0.00158365	0.045752	-0.5932	0.1524	9.97e-05	--	0.969072	485	-0.635839	0.278929	0.0226329	HOMA-IR
chr11:93078178:C:G	11	93078178	C	G	0.954248	1377	ADD-INT_SNPxenvir	-0.574999	0.182025	9.97866	2.80034	0.00158365	0.045752	-0.5932	0.1524	9.97e-05	--	0.969072	485	-0.635839	0.278929	0.0226329	HOMA-IR
chr11:93078764:T:C	11	93078764	T	C	0.954248	1377	ADD-INT_SNPxenvir	-0.574999	0.182025	9.97866	2.80034	0.00158365	0.045752	-0.5932	0.1524	9.97e-05	--	0.969072	485	-0.635839	0.278929	0.0226329	HOMA-IR
chr16:7667326:A:G	16	7667326	A	G	0.373275	1377	ADD-INT_SNPxenvir	0.195778	0.0725506	7.28194	2.15707	0.00696514	0.373275	0.2255	0.0579	9.98e-05	++	0.338144	485	0.277805	0.0962992	0.00391643	HOMA-IR
chr5:95403000:G:A	5	95403000	G	A	0.148874	1377	ADD-INT_SNPxenvir	-0.290042	0.103058	7.9206	2.31091	0.00488754	0.148874	-0.3106	0.0798	9.98e-05	--	0.149378	482	-0.341578	0.126256	0.00682166	ISIc
NEA: Non_effect allele, EA: Effect allele, EAF: Effect allele frequency

## Sheet: Table S3
Table S3. Results of Genome-Wide Gene-Smoking Interaction Analysis for Islet β-Cell Function.
ID	CHROM	GENPOS	NEA	EA	EAF_NJ	N	TEST	BETA_NJ	SE_NJ	CHISQ	P_NJ	EAF_meta	BETA_meta	SE_meta	P_meta	Direction	EAF_JR	N_JR	BETA_JR	SE_JR	P_JR	trait
chr17:10658553:A:T	17	10658553	A	T	0.655773	1377	ADD-INT_SNPxenvir	-0.403681	0.075064	28.9209	7.54e-08	0.344227	-0.327	0.0571	1.05e-08	--	0.681443	485	-0.221304	0.0881007	0.0120069	DI-CIR
chr9:2133031:C:G	9	2133031	C	G	0.0105301	1377	ADD-INT_SNPxenvir	1.92418	0.360332	28.5157	9.29e-08	0.0105301	1.9242	0.3603	9.29e-08	++	NA	NA	NA	NA	NA	DI30
chr8:107241059:T:C	8	107241059	T	C	0.019971	1377	ADD-INT_SNPxenvir	1.18115	0.225489	27.4384	1.62e-07	0.019971	0.6873	0.1765	9.86e-05	++	0.0175258	485	-0.0940109	0.283636	0.740306	DI120
chr2:102687067:A:G	2	102687067	A	G	0.0148874	1377	ADD-INT_SNPxenvir	1.46808	0.284333	26.659	2.43e-07	0.0148874	1.1143	0.2529	1.05e-05	++	0.0123711	485	-0.226209	0.553489	0.682761	DI120
chr7:142049917:A:T	7	142049917	A	T	0.417574	1377	ADD-INT_SNPxenvir	-0.371773	0.0726287	26.2022	3.07e-07	0.417574	-0.2281	0.0541	2.46e-05	--	0.43299	485	-0.0493624	0.0810083	0.542292	DI120
chr7:142039198:T:C	7	142039198	T	C	0.426652	1377	ADD-INT_SNPxenvir	-0.368896	0.0723361	26.0075	3.4e-07	0.426652	-0.2286	0.0537	2.1e-05	--	0.44433	485	-0.0557861	0.0803074	0.48727	DI120
chr7:142041235:T:C	7	142041235	T	C	0.424837	1377	ADD-INT_SNPxenvir	-0.366344	0.0723633	25.6296	4.14e-07	0.424837	-0.2263	0.0538	2.59e-05	--	0.441237	485	-0.0533806	0.0804144	0.506806	DI120
chr7:142040609:A:G	7	142040609	A	G	0.426652	1377	ADD-INT_SNPxenvir	-0.365336	0.0723466	25.5004	4.42e-07	0.426652	-0.2248	0.0538	2.9e-05	--	0.445361	485	-0.0514331	0.0803626	0.522164	DI120
chr7:142046314:T:C	7	142046314	T	C	0.4252	1377	ADD-INT_SNPxenvir	-0.365298	0.0723823	25.4701	4.49e-07	0.4252	-0.2247	0.0538	2.94e-05	--	0.445361	485	-0.0514331	0.0803626	0.522164	DI120
chr7:142046901:G:A	7	142046901	G	A	0.4252	1377	ADD-INT_SNPxenvir	-0.365298	0.0723823	25.4701	4.49e-07	0.4252	-0.2247	0.0538	2.94e-05	--	0.445361	485	-0.0514331	0.0803626	0.522164	DI120
chr17:10658553:A:T	17	10658553	A	T	0.655773	1377	ADD-INT_SNPxenvir	-0.374981	0.074873	25.0823	5.49e-07	0.344227	-0.3161	0.0606	1.8e-07	--	0.681443	485	-0.2046	0.10308	0.0471607	CIR
chr10:133014427:G:A	10	133014427	G	A	0.491285	1377	ADD-INT_SNPxenvir	0.351561	0.0705715	24.8167	6.3e-07	0.491285	0.2433	0.0573	2.16e-05	++	0.494845	485	0.0341752	0.0980949	0.727549	HOMAB
chr12:112886926:A:G	12	112886926	A	G	0.598402	1377	ADD-INT_SNPxenvir	-0.342228	0.0693056	24.3834	7.89e-07	0.401598	-0.2618	0.0555	2.35e-06	--	0.617526	485	-0.118579	0.0924852	0.199794	CIR
chr9:2133031:C:G	9	2133031	C	G	0.0105301	1377	ADD-INT_SNPxenvir	1.78465	0.362974	24.1744	8.8e-07	0.0105301	1.7847	0.363	8.8e-07	++	NA	NA	NA	NA	NA	DI-CIR
chr17:10660723:A:G	17	10660723	A	G	0.720044	1377	ADD-INT_SNPxenvir	-0.384496	0.0783893	24.0586	9.34e-07	0.279956	-0.3296	0.0641	2.66e-07	--	0.75567	485	-0.219354	0.111149	0.0484373	CIR
chr17:10659733:C:T	17	10659733	C	T	0.720407	1377	ADD-INT_SNPxenvir	-0.384457	0.0784213	24.0341	9.46e-07	0.279593	-0.3296	0.0641	2.7e-07	--	0.75567	485	-0.219354	0.111149	0.0484373	CIR
chr19:5555770:G:A	19	5555770	G	A	0.607117	1377	ADD-INT_SNPxenvir	-0.329806	0.0673334	23.9915	9.68e-07	0.392883	-0.2239	0.0542	3.59e-05	--	0.604124	485	-0.0294183	0.0912269	0.747094	INSR120
chr18:49736348:G:C	18	49736348	G	C	0.0457516	1377	ADD-INT_SNPxenvir	-0.974346	0.199085	23.9526	9.87e-07	0.0457516	-0.6374	0.1516	2.61e-05	--	0.0371134	485	-0.172817	0.233763	0.459734	HOMAB
chr18:49736399:G:C	18	49736399	G	C	0.0457516	1377	ADD-INT_SNPxenvir	-0.974346	0.199085	23.9526	9.87e-07	0.0457516	-0.6374	0.1516	2.61e-05	--	0.0371134	485	-0.172817	0.233763	0.459734	HOMAB
chr15:45481265:CACATT:C	15	45481265	CACATT	C	0.0192447	1377	ADD-INT_SNPxenvir	1.45344	0.2981	23.7724	1.08e-06	0.0192447	0.9639	0.2377	5e-05	++	0.0195876	485	0.110063	0.393702	0.779816	DIo
chr12:112887591:T:C	12	112887591	T	C	0.597676	1377	ADD-INT_SNPxenvir	-0.337535	0.0692781	23.7382	1.1e-06	0.402324	-0.2588	0.0554	3.04e-06	--	0.617526	485	-0.118579	0.0924852	0.199794	CIR
chr12:112887655:T:C	12	112887655	T	C	0.597676	1377	ADD-INT_SNPxenvir	-0.337535	0.0692781	23.7382	1.1e-06	0.402324	-0.2588	0.0554	3.04e-06	--	0.617526	485	-0.118579	0.0924852	0.199794	CIR
chr19:49650076:G:C	19	49650076	G	C	0.0112564	1377	ADD-INT_SNPxenvir	1.57843	0.324023	23.7302	1.11e-06	0.0112564	1.5784	0.324	1.11e-06	++	NA	NA	NA	NA	NA	DIo
chr12:112886565:A:G	12	112886565	A	G	0.598039	1377	ADD-INT_SNPxenvir	-0.336676	0.0693031	23.6003	1.19e-06	0.401961	-0.2582	0.0555	3.22e-06	--	0.617526	485	-0.118579	0.0924852	0.199794	CIR
chr17:10664166:A:C	17	10664166	A	C	0.721859	1377	ADD-INT_SNPxenvir	-0.3812	0.0786253	23.5061	1.25e-06	0.278141	-0.2889	0.0606	1.89e-06	--	0.756701	485	-0.153425	0.0952156	0.107105	DI-CIR
chr17:10664166:A:C	17	10664166	A	C	0.721859	1377	ADD-INT_SNPxenvir	-0.380048	0.0784469	23.4706	1.27e-06	0.278141	-0.3264	0.0641	3.51e-07	--	0.756701	485	-0.218901	0.11112	0.0488439	CIR
chr17:10659733:C:T	17	10659733	C	T	0.720407	1377	ADD-INT_SNPxenvir	-0.380758	0.0786026	23.4652	1.27e-06	0.279593	-0.2895	0.0606	1.79e-06	--	0.75567	485	-0.155593	0.0952518	0.102365	DI-CIR
chr12:112887256:C:T	12	112887256	C	T	0.595861	1377	ADD-INT_SNPxenvir	-0.342088	0.0706465	23.4474	1.28e-06	0.404139	-0.2562	0.0562	5.08e-06	--	0.614433	485	-0.108677	0.0925502	0.240295	CIR
chr12:112887278:C:T	12	112887278	C	T	0.595861	1377	ADD-INT_SNPxenvir	-0.342088	0.0706465	23.4474	1.28e-06	0.404139	-0.2562	0.0562	5.08e-06	--	0.614433	485	-0.108677	0.0925502	0.240295	CIR
chr12:112886474:G:A	12	112886474	G	A	0.59695	1377	ADD-INT_SNPxenvir	-0.335112	0.0692798	23.3974	1.32e-06	0.40305	-0.2573	0.0554	3.48e-06	--	0.617526	485	-0.118579	0.0924852	0.199794	CIR
chr9:2126313:T:C	9	2126313	T	C	0.0105301	1377	ADD-INT_SNPxenvir	1.91009	0.395261	23.3528	1.35e-06	0.0105301	1.9101	0.3953	1.35e-06	++	NA	NA	NA	NA	NA	DI30
chr9:2128234:C:T	9	2128234	C	T	0.0105301	1377	ADD-INT_SNPxenvir	1.91009	0.395261	23.3528	1.35e-06	0.0105301	1.9101	0.3953	1.35e-06	++	NA	NA	NA	NA	NA	DI30
chr17:10660723:A:G	17	10660723	A	G	0.720044	1377	ADD-INT_SNPxenvir	-0.379687	0.0785694	23.3531	1.35e-06	0.279956	-0.289	0.0606	1.87e-06	--	0.75567	485	-0.155593	0.0952518	0.102365	DI-CIR
chr7:142050672:A:G	7	142050672	A	G	0.411765	1377	ADD-INT_SNPxenvir	-0.357633	0.0740062	23.3528	1.35e-06	0.411765	-0.2173	0.0544	6.41e-05	--	0.427835	485	-0.0528188	0.0801123	0.509697	DI120
chr12:112886934:G:A	12	112886934	G	A	0.597676	1377	ADD-INT_SNPxenvir	-0.334669	0.0692983	23.3231	1.37e-06	0.402324	-0.257	0.0555	3.59e-06	--	0.617526	485	-0.118579	0.0924852	0.199794	CIR
chr17:10658997:A:G	17	10658997	A	G	0.724764	1377	ADD-INT_SNPxenvir	-0.378651	0.0784191	23.315	1.38e-06	0.275236	-0.3246	0.0641	4.03e-07	--	0.756701	485	-0.216278	0.111046	0.0514577	CIR
chr9:105203002:G:T	9	105203002	G	T	0.0152505	1377	ADD-INT_SNPxenvir	-1.60589	0.333627	23.1691	1.48e-06	0.0152505	-1.2022	0.281	1.89e-05	--	0.0164948	485	-0.215723	0.52156	0.679158	IGI
chr5:136860619:T:C	5	136860619	T	C	0.114379	1377	ADD-INT_SNPxenvir	-0.567314	0.117971	23.1259	1.52e-06	0.114379	-0.3725	0.0915	4.65e-05	--	0.116495	485	-0.078819	0.144863	0.586376	HOMAB
chr2:18094114:G:A	2	18094114	G	A	0.422295	1377	ADD-INT_SNPxenvir	-0.316026	0.0657445	23.1061	1.53e-06	0.422295	-0.2446	0.055	8.67e-06	--	0.418557	485	-0.0782144	0.10035	0.435734	CIR
chr5:136876494:A:T	5	136876494	A	T	0.11329	1377	ADD-INT_SNPxenvir	-0.565717	0.117721	23.0934	1.54e-06	0.11329	-0.3576	0.0908	8.23e-05	--	0.115464	485	-0.0517013	0.142703	0.717127	HOMAB
chr5:136877478:G:T	5	136877478	G	T	0.11329	1377	ADD-INT_SNPxenvir	-0.565717	0.117721	23.0934	1.54e-06	0.11329	-0.3576	0.0908	8.23e-05	--	0.115464	485	-0.0517013	0.142703	0.717127	HOMAB
chr18:49725956:C:T	18	49725956	C	T	0.0461147	1377	ADD-INT_SNPxenvir	-0.941027	0.195925	23.0688	1.56e-06	0.0461147	-0.6192	0.1499	3.61e-05	--	0.0381443	485	-0.165181	0.232702	0.477805	HOMAB
chr7:142050403:T:A	7	142050403	T	A	0.416485	1377	ADD-INT_SNPxenvir	-0.351482	0.0732126	23.0481	1.58e-06	0.416485	-0.2141	0.0542	7.8e-05	--	0.43299	485	-0.0475877	0.0805773	0.554798	DI120
chr7:142038704:C:T	7	142038704	C	T	0.42411	1377	ADD-INT_SNPxenvir	-0.347514	0.0725732	22.9294	1.68e-06	0.42411	-0.2172	0.0538	5.51e-05	--	0.443299	485	-0.0574798	0.0803222	0.474229	DI120
chr8:117339126:G:C	8	117339126	G	C	0.0693537	1377	ADD-INT_SNPxenvir	-0.726176	0.151781	22.8902	1.72e-06	0.0693537	-0.5211	0.1201	1.43e-05	--	0.0804124	485	-0.17815	0.196271	0.364051	DIo
chr18:79704111:C:G	18	79704111	C	G	0.0272331	1377	ADD-INT_SNPxenvir	0.984997	0.20605	22.852	1.75e-06	0.0272331	0.7084	0.1364	2.06e-07	++	0.042268	485	0.492733	0.181935	0.00676301	DI-CIR
chr18:79697505:C:T	18	79697505	C	T	0.02687	1377	ADD-INT_SNPxenvir	0.986084	0.206418	22.8208	1.78e-06	0.02687	0.7084	0.1365	2.1e-07	++	0.042268	485	0.492733	0.181935	0.00676301	DI-CIR
chr1:34370012:C:T	1	34370012	C	T	0.433914	1377	ADD-INT_SNPxenvir	-0.303294	0.0635391	22.7849	1.81e-06	0.433914	-0.2268	0.0525	1.55e-05	--	0.416495	485	-0.0627056	0.0930228	0.500256	DI30
chr8:5984145:A:G	8	5984145	A	G	0.0174292	1377	ADD-INT_SNPxenvir	1.29898	0.272305	22.7559	1.84e-06	0.0174292	0.9162	0.2145	1.95e-05	++	0.0185567	485	0.289856	0.348301	0.405295	HOMAB
chr12:112887824:T:C	12	112887824	T	C	0.600218	1377	ADD-INT_SNPxenvir	-0.330386	0.0694032	22.6613	1.93e-06	0.399782	-0.253	0.0555	5.21e-06	--	0.618557	485	-0.115327	0.0925265	0.212608	CIR
chr12:112881337:C:T	12	112881337	C	T	0.585694	1377	ADD-INT_SNPxenvir	-0.337933	0.0710476	22.6236	1.97e-06	0.414306	-0.2476	0.0564	1.11e-05	--	0.606186	485	-0.0944066	0.0925377	0.307635	CIR
chr12:112883863:AT:A	12	112883863	AT	A	0.529412	1377	ADD-INT_SNPxenvir	-0.310571	0.0654621	22.5083	2.09e-06	0.470588	-0.2136	0.0525	4.71e-05	--	0.543299	485	-0.0390305	0.0878293	0.65676	CIR
chr17:10658553:A:T	17	10658553	A	T	0.655773	1377	ADD-INT_SNPxenvir	-0.350674	0.0739911	22.4621	2.14e-06	0.344227	-0.3318	0.0579	1.03e-08	--	0.681443	485	-0.301795	0.0931763	0.00119961	DI30
chr11:100992421:TC:T	11	100992421	TC	T	0.0112564	1377	ADD-INT_SNPxenvir	-2.8175	0.595342	22.3973	2.22e-06	0.0112564	-2.8175	0.5953	2.22e-06	--	NA	NA	NA	NA	NA	DIo
chr12:112885262:C:T	12	112885262	C	T	0.588962	1377	ADD-INT_SNPxenvir	-0.33392	0.0705712	22.3888	2.23e-06	0.411038	-0.2425	0.056	1.48e-05	--	0.609278	485	-0.0874068	0.0918906	0.3415	CIR
[truncated: 5,162 more rows]

## Sheet: Table S4
Table S4. eQTL Analysis for rs4713207 in Normal Tissues from 3DSNP.
Gene	P-value	Effect size	Tissue
TRIM27	3.5845e-35	0.441993	Esophagus Mucosa
[truncated: 164 more rows]

## Sheet: Table S5
Table S5. Chromatin Interaction around rs4713207 in the Pancreas Tissue.
[truncated: 50 more rows]

[truncated: 2 more sheets: Table S6, Table S7]
